# Supplementary material for: Monomethyl Branched-Chain Fatty Acids Play an Essential Role in Caenorhabditis elegans Development
Source: PLoS Biol. 2004 Aug 31;2(9):e257. doi: 10.1371/journal.pbio.0020257 (PMC514883; doi:10.1371/journal.pbio.0020257)
Supplement: Dataset S1 — (1.8 MB TXT). [file pbio.0020257.sd001.txt]

	elo-5i	elo-5i	elo-5i	elo-5i	elo-5i	elo-5i	N2	N2	N2	N2	N2	N2	Description
	Signal	Detection	Detection p-value	Signal	Detection	Detection p-value	Signal	Detection	Detection p-value	Signal	Detection	Detection p-value
186761_at	294.8	P	0.000244	253	P	0.001953	408.6	P	0.000244	393.8	P	0.000244	C08F8.1 /REP_DB=WormBase Gene ID /WP=CE05248 /TR=SW:Q17827 /GB=CAA97424.1 /SUBMIT=HINXTON /CHR=4 /FEA=Sanger Annotation
191541_at													C54D10.1 /REP_DB=WormBase Gene ID /WP=CE05497 /TR=Q18831 /GB=CAA99803.1 /SUBMIT=HINXTON /CHR=5 /FEA=Sanger Annotation /DEF=Glutathione S-transferases.
188978_s_at	174.3	P	0.000732	222.4	P	0.001221	72.2	P	0.001953				K10H10.2 /REP_DB=WormBase Gene ID /WP=CE16252 /TR=O45679 /GB=CAB05778.1 /SUBMIT=HINXTON /CHR=2 /FEA=Sanger Annotation /DEF=beta-synthase
172327_x_at	275.3	P	0.000244	282.7	P	0.000732							F44D12.7 /REP_DB=WormBase Gene ID /WP=CE01192 /TR=Q27317 /GB=CAA92603.1 /SUBMIT=HINXTON /CHR=4 /FEA=Sanger Annotation
174093_at	514	P	0.000244	525.1	P	0.000244	590.6	P	0.000244	517.9	P	0.000244	CEC0742 /REP_DB=TREMBL Accession /GB=C10074 /CHR=4 /FEA=Genomic Cluster /DEF=C.elegans cDNA clone yk187a6 : 5prime end, single read.
193381_s_at				72.1	P	0.000244							C09B8.7 /REP_DB=WormBase Gene ID /WP=CE27670 /GEN=pak-1 /TR=Q17850 /GB=AAA68805.2 /SUBMIT=ST.LOUIS /CHR=X /FEA=Sanger Annotation /DEF=Serine-threonine protein kinase
181671_s_at	507.6	P	0.000244	428.9	P	0.000244	377.9	P	0.000244	410.6	P	0.000244	F56C9.7 /REP_DB=WormBase Gene ID /WP=CE01326 /TR=Q20865 /GB=AAK18962.1 /SUBMIT=ST.LOUIS /CHR=3 /FEA=Sanger Annotation
183547_at	97.3	P	0.001953	81.1	P	0.001953	74.9	P	0.005859	75.6	P	0.005859	C44C1.2 /REP_DB=WormBase Gene ID /WP=CE04212 /TR=Q18607 /GB=AAA82362.1 /SUBMIT=ST.LOUIS /CHR=X /FEA=Sanger Annotation
192874_at	892	P	0.000244	940.3	P	0.000244	842.5	P	0.000244	854.1	P	0.000244	F20D6.4 /REP_DB=WormBase Gene ID /WP=CE07109 /GEN=srp-7 /TR=Q19650 /GB=AAB37055.1 /SUBMIT=ST.LOUIS /CHR=5 /FEA=Sanger Annotation /DEF=serine protease inhibitor
193145_at	187.7	P	0.000244	167	P	0.000244	147.4	P	0.000244	131.8	P	0.000244	W08D2.7 /REP_DB=WormBase Gene ID /WP=CE06562 /TR=SW:Q23223 /GB=CAA94235.1 /SUBMIT=HINXTON /CHR=4 /FEA=Sanger Annotation /DEF=Human myeloid cell line protein 2 like
186927_s_at	100.9	P	0.001953	114.3	P	0.00293							Y65B4BR.6 /REP_DB=WormBase Gene ID /WP=CE25541 /TR=Q9N2Z3 /GB=AAF60859.1 /SUBMIT=ST.LOUIS /CHR=1 /FEA=Sanger Annotation
179925_at													T02C5.2 /REP_DB=WormBase Gene ID /WP=CE04849 /TR=Q22094 /GB=AAB36869.1 /SUBMIT=ST.LOUIS /CHR=X /FEA=Sanger Annotation
184535_s_at	139	P	0.000244	140.9	P	0.001221	201.3	P	0.000244	219.5	P	0.001953	T23B12.4 /REP_DB=WormBase Gene ID /WP=CE14032 /TR=O17003 /GB=AAB69936.1 /SUBMIT=ST.LOUIS /CHR=5 /FEA=Sanger Annotation
173396_s_at	277	P	0.000244	218.3	P	0.000244	469.8	P	0.000244	431	P	0.000244	AV178078_rc /REP_DB=TREMBL Accession /GB=AV178078 /FEA=Transcript Cluster /DEF=Caenorhabditis elegans cDNA clone:yk537g12 : 3prime end, single read.
176610_s_at				93.3	P	0.01416							F44B9.6 /REP_DB=WormBase Gene ID /WP=CE00175 /GEN=lin-36 /SUBMIT=ST.LOUIS /CHR=3 /FEA=Sanger Annotation
172973_at							91.6	P	0.00293	84.3	P	0.001953	C58093_rc /REP_DB=TREMBL Accession /FEA=EST Transcript /REVCOMP /GB=C58093 /DEF=C.elegans cDNA clone yk361b1 : 3prime end, single read.
174814_at							96.7	P	0.000732	108.7	P	0.001953	CEK087F5R_rc /REP_DB=TREMBL Accession /GB=D64728 /CHR=1 /FEA=Genomic Cluster /DEF=C.elegans cDNA clone yk87f5 : 3prime end, single read.
192229_s_at	451.3	P	0.000244	392.3	P	0.000244	333.3	P	0.000244	340.5	P	0.000244	Y38C9A.2 /REP_DB=WormBase Gene ID /WP=CE21577 /GEN=cgp-1 /TR=Q9UAZ4 /GB=AAD14761.1 /SUBMIT=ST.LOUIS /CHR=5 /FEA=Sanger Annotation /DEF=GTP-binding protein
172987_s_at													C35076_rc /REP_DB=TREMBL Accession /FEA=EST Transcript /REVCOMP /GB=C35076 /DEF=C.elegans cDNA clone yk423d1 : 3prime end, single read.
175644_s_at							74	P	0.000244				g7542552 /REP_DB=GenBank Identifier /GB=AF239998.1 /PROTEIN_GB=AAF63494.1 /CHR=5 /FEA=Mapped Transcript /DEF=MDF-1
182742_at							77.1	P	0.001221	77.1	P	0.001953	Y80D3A.2 /REP_DB=WormBase Gene ID /WP=CE24674 /TR=Q9U1Q7 /GB=CAB60444.1 /SUBMIT=HINXTON /CHR=5 /FEA=Sanger Annotation
174592_s_at	312.6	P	0.000732	194	P	0.000732	154.3	P	0.000244	119.6	P	0.001221	CEK011C8R_rc /REP_DB=TREMBL Accession /GB=D32344 /CHR=4 /FEA=Genomic Cluster /DEF=C.elegans cDNA clone yk11c8 : 3prime end, single read.
173915_at							162.3	P	0.001953	148.8	P	0.00293	AV198163 /REP_DB=TREMBL Accession /5_PRIME_EXT_ID=LLC1.1 /5_PRIME_EXT_DB=WormBase Gene ID /GB=AV198163 /WB_GENE_ID=LLC1.1 /WP=CE16260 /CHR=4 /FEA=Genomic Cluster /GEN=tra-3 /DEF=calpain (TRA-3); Caenorhabditis elegans cDNA clone:yk675f9 : 5prime end, single read.
194001_s_at	174.7	P	0.000244	161.3	P	0.000244				74.6	P	0.001221	W09H1.6A /REP_DB=WormBase Gene ID /WP=CE16576 /GEN=lec-1 /TR=SW:P36573 /GB=CAB04959.1 /SUBMIT=HINXTON /CHR=2 /FEA=Sanger Annotation /DEF=Vertebrate galactoside-binding lectins (2 domains)
184965_s_at	397.2	P	0.000244	427.4	P	0.000244	444.8	P	0.000244	413.8	P	0.000244	F32E10.6 /REP_DB=WormBase Gene ID /WP=CE04479 /TR=Q19973 /GB=AAA83358.1 /SUBMIT=ST.LOUIS /CHR=4 /FEA=Sanger Annotation
175340_at	72.9	P	0.000244	76.6	P	0.000732							AV185145_rc /REP_DB=TREMBL Accession /GB=AV185145 /CHR=2 /FEA=Genomic Cluster /DEF=Caenorhabditis elegans cDNA clone:yk674b5 : 3prime end, single read.
191098_at	489.9	P	0.000244	641.3	P	0.000244	232.3	P	0.000244	176	P	0.000244	Y51A2D.9 /REP_DB=WormBase Gene ID /WP=CE19205 /TR=Q9XXR4 /GB=CAA16399.1 /SUBMIT=HINXTON /CHR=5 /FEA=Sanger Annotation /DEF=Transthyretin-like family
178964_s_at	251.3	P	0.000732	290.7	P	0.000244	507.1	P	0.000244	475.3	P	0.000244	F53B7.3 /REP_DB=WormBase Gene ID /WP=CE05922 /TR=Q20716 /GB=CAA96652.1 /SUBMIT=HINXTON /CHR=5 /FEA=Sanger Annotation
186988_at	101.7	P	0.000732				112	P	0.000244	99.1	P	0.000244	T09A5.6 /REP_DB=WormBase Gene ID /WP=CE01087 /TR=SW:P45966 /GB=CAA85334.1 /SUBMIT=HINXTON /CHR=2 /FEA=Sanger Annotation
174354_at													C34260_rc /REP_DB=TREMBL Accession /GB=C34260 /CHR=2 /FEA=Genomic Cluster /DEF=C.elegans cDNA clone yk394a6 : 3prime end, single read.
192978_at	115.6	P	0.018555	115.4	P	0.018555	112.9	P	0.023926	96.3	P	0.01416	K01G5.6 /REP_DB=WormBase Gene ID /WP=CE16196 /GEN=rib-2 /TR=O17920 /GB=CAB07245.1 /SUBMIT=HINXTON /CHR=3 /FEA=Sanger Annotation /DEF=MULTIPLE EXOSTOSES HOMOLOG 2
193221_s_at	128.2	P	0.000244	104.4	P	0.000244	166.5	P	0.000244	124.4	P	0.000244	C16C2.3 /REP_DB=WormBase Gene ID /WP=CE17405 /TR=O17590 /GB=CAB02743.1 /SUBMIT=HINXTON /CHR=1 /FEA=Sanger Annotation /DEF=inositol-1,4,5-triphosphate 5-phosphatase
174322_s_at	97.1	P	0.000244	80.6	P	0.000244	135.6	P	0.000244	108.3	P	0.000244	C55494_rc /REP_DB=TREMBL Accession /GB=C55494 /CHR=5 /FEA=Genomic Cluster /DEF=C.elegans cDNA clone yk191b5 : 3prime end, single read.
174470_at													CEC5194_rc /REP_DB=TREMBL Accession /GB=C11519 /CHR=1 /FEA=Genomic Cluster /DEF=C.elegans cDNA clone yk181g4 : 3prime end, single read.
175226_at							98.1	P	0.000244	93.4	P	0.000732	AU116236_rc /REP_DB=TREMBL Accession /GB=AU116236 /CHR=4 /FEA=Genomic Cluster /DEF=Caenorhabditis elegans cDNA clone:yk742c5 : 3prime end, single read.
187134_s_at	74.2	P	0.000244	75.4	P	0.000244	123.9	P	0.000244	151.4	P	0.000244	Y75D11A.3 /REP_DB=WormBase Gene ID /WP=CE23050 /TR=Q9N4D0 /GB=AAF36056.1 /SUBMIT=ST.LOUIS /CHR=X /FEA=Sanger Annotation
187250_at	116.2	P	0.000732	111.9	P	0.000244	162.4	P	0.000244	139.9	P	0.000244	ZK632.11 /REP_DB=WormBase Gene ID /WP=CE00417 /TR=SW:P34656 /GB=CAA80186.1 /SUBMIT=HINXTON /CHR=3 /FEA=Sanger Annotation
191491_at													C33D9.8 /REP_DB=WormBase Gene ID /WP=CE03048 /TR=Q18376 /GB=CAA92286.1 /SUBMIT=HINXTON /CHR=4 /FEA=Sanger Annotation /DEF=Human CLIP-170 like protein
178731_at	597.6	P	0.000244	481.8	P	0.000244	495.1	P	0.000244	463.7	P	0.000244	T20D3.6 /REP_DB=WormBase Gene ID /WP=CE03674 /TR=O01257 /GB=CAA92488.1 /SUBMIT=HINXTON /CHR=4 /FEA=Sanger Annotation
183898_at	262.5	P	0.00293	253.4	P	0.000732	238.6	P	0.000244	321.2	P	0.001221	R74.7 /REP_DB=WormBase Gene ID /WP=CE23932 /TR=SW:Q22031 /GB=CAA85279.2 /SUBMIT=HINXTON /CHR=3 /FEA=Sanger Annotation
193073_at	245.8	P	0.000244	286.9	P	0.000244	121.2	P	0.000732	122.4	P	0.000732	M6.1 /REP_DB=WormBase Gene ID /WP=CE07382 /GEN=ifc-2 /TR=Q21580 /GB=AAA98708.1 /SUBMIT=ST.LOUIS /CHR=X /FEA=Sanger Annotation /DEF=intermediate filament proteim A
176657_at	101.9	P	0.001221	85.8	P	0.00293	107.9	P	0.001953	136	P	0.010742	F44B9.3 /REP_DB=WormBase Gene ID /WP=CE00172 /GEN=cit-1.2 /SUBMIT=ST.LOUIS /CHR=3 /FEA=Sanger Annotation
179448_at	425.3	P	0.000244	317	P	0.000244	655.4	P	0.000244	575	P	0.000244	C18E9.4 /REP_DB=WormBase Gene ID /WP=CE05296 /TR=Q18095 /GB=CAA93855.1 /SUBMIT=HINXTON /CHR=2 /FEA=Sanger Annotation
172511_x_at	106.3	P	0.000244	84.8	P	0.000244	70.9	P	0.000244				Y51H4A.24 /REP_DB=WormBase Gene ID /WP=CE25367 /TR=Q9U258 /GB=CAB63387.1 /SUBMIT=HINXTON /CHR=4 /FEA=Sanger Annotation
179396_at													C35A5.6 /REP_DB=WormBase Gene ID /WP=CE05364 /TR=Q18474 /GB=CAA94908.1 /SUBMIT=HINXTON /CHR=5 /FEA=Sanger Annotation
191736_s_at	355.1	P	0.000244	348.3	P	0.000244	186.4	P	0.000244	213.4	P	0.000244	ZK1058.1 /REP_DB=WormBase Gene ID /WP=CE01101 /TR=SW:Q23381 /GB=CAA84676.1 /SUBMIT=HINXTON /CHR=3 /FEA=Sanger Annotation /DEF=Methylmalonyl-coA mutase
175200_s_at	227.5	P	0.000244	218.4	P	0.000244	178	P	0.000244	163.2	P	0.000244	AV182363_rc /REP_DB=TREMBL Accession /GB=AV182363 /CHR=5 /FEA=Genomic Cluster /DEF=Caenorhabditis elegans cDNA clone:yk636g5 : 3prime end, single read.
187556_s_at	193.9	P	0.000244	225	P	0.000244	321.6	P	0.000244	321.8	P	0.000244	T09B4.9 /REP_DB=WormBase Gene ID /WP=CE13473 /TR=SW:O02161 /GB=AAB53011.1 /SUBMIT=ST.LOUIS /CHR=1 /FEA=Sanger Annotation
181632_at	82.7	P	0.000244	86.2	P	0.000244							B0281.3 /REP_DB=WormBase Gene ID /WP=CE07714 /TR=O16614 /GB=AAB66082.1 /SUBMIT=ST.LOUIS /CHR=2 /FEA=Sanger Annotation
189361_s_at	167.7	P	0.000244	255.9	P	0.000244	213	P	0.000244	271.4	P	0.000244	T26C5.3A /REP_DB=WormBase Gene ID /WP=CE06514 /TR=Q22816 /GB=CAA90728.1 /SUBMIT=HINXTON /CHR=2 /FEA=Sanger Annotation /DEF=Yeast YB70 like
173698_s_at	135.6	P	0.001953	143	P	0.001953	71.1	P	0.005859	71.4	P	0.023926	CEC1714 /REP_DB=TREMBL Accession /5_PRIME_EXT_ID=F01D5.9 /5_PRIME_EXT_DB=WormBase Gene ID /GB=C12171 /WB_GENE_ID=F01D5.9 /WP=CE18566 /CHR=2 /FEA=Genomic Cluster /DEF=Cytochrome P450; C.elegans cDNA clone yk147c9 : 5prime end, single read.
181251_at	214.5	P	0.000244	231.3	P	0.000244	174.8	P	0.000244	191.7	P	0.000244	M03A1.6 /REP_DB=WormBase Gene ID /WP=CE07393 /TR=Q21478 /GB=AAA93436.1 /SUBMIT=ST.LOUIS /CHR=2 /FEA=Sanger Annotation
177219_at	148.3	P	0.000244	152.4	P	0.000244							M28.8 /REP_DB=WormBase Gene ID /WP=CE02286 /TR=Q21574 /GB=CAA90132.1 /SUBMIT=HINXTON /CHR=2 /FEA=Sanger Annotation
192084_s_at													C32D5.2 /REP_DB=WormBase Gene ID /WP=CE01842 /GEN=sma-6 /TR=SW:Q09488 /GB=AAC46790.1 /SUBMIT=ST.LOUIS /CHR=2 /FEA=Sanger Annotation /DEF=Activin receptor
179571_at	155.9	P	0.000244	148.1	P	0.000732	201	P	0.000732	225.6	P	0.000244	C27D8.4 /REP_DB=WormBase Gene ID /WP=CE08423 /TR=Q93291 /GB=CAB02264.1 /SUBMIT=HINXTON /CHR=4 /FEA=Sanger Annotation
190188_s_at	138	P	0.000732	136.9	P	0.000244	223.2	P	0.000244	168.6	P	0.000244	H12I13.4 /REP_DB=WormBase Gene ID /WP=CE20960 /TR=Q9N5M6 /GB=AAF39879.1 /SUBMIT=ST.LOUIS /CHR=2 /FEA=Sanger Annotation /DEF=RNA-binding protein
182508_at	307.4	P	0.00293	244.3	P	0.00415							F10G2.1 /REP_DB=WormBase Gene ID /WP=CE27945 /TR=Q22957 /GB=AAG24056.2 /SUBMIT=ST.LOUIS /CHR=5 /FEA=Sanger Annotation
178724_s_at	640	P	0.000244	662.9	P	0.000732	404.5	P	0.000244	348.8	P	0.000732	F54D5.3 /REP_DB=WormBase Gene ID /WP=CE28033 /TR=Q20769 /GB=CAA91330.2 /SUBMIT=HINXTON /CHR=2 /FEA=Sanger Annotation
193050_at	578.5	P	0.000244	602	P	0.000244	702.6	P	0.000244	792.3	P	0.000244	C28H8.4 /REP_DB=WormBase Gene ID /WP=CE01826 /TR=SW:Q09473 /GB=AAA62292.1 /SUBMIT=ST.LOUIS /CHR=3 /FEA=Sanger Annotation /DEF=ER lumen protein retaining receptor
174968_at							80.3	P	0.000244	85	P	0.000244	CEK070BZR_rc /REP_DB=TREMBL Accession /GB=D65867 /CHR=X /FEA=Genomic Cluster /DEF=C.elegans cDNA clone yk70b12 : 3prime end, single read.
173079_s_at							71.5	P	0.001953	74.3	P	0.00293	AV184196_rc /REP_DB=TREMBL Accession /FEA=EST Transcript /REVCOMP /GB=AV184196 /DEF=Caenorhabditis elegans cDNA clone:yk661c9 : 3prime end, single read.
AFFX-r2-3487-3_s_at	1444.1	P	0.000244	1521.5	P	0.000244	1681.3	P	0.000244	1868.7	P	0.000244	C26D10.2 /REP_DB=WormBase Gene ID /WP=CE03025 /GEN=hel-1 /TR=SW:Q18212 /GB=CAA91120.1 /SUBMIT=HINXTON /CHR=2 /FEA=Sanger Annotation /DEF=translation initiation factor eIF-4A /LEN=1278 bases, 3 prime target bases 679-1278
179194_at	263.8	P	0.001221	201.4	P	0.000244	123.7	P	0.001953	158.1	P	0.008057	W07G4.5 /REP_DB=WormBase Gene ID /WP=CE03793 /TR=Q27408 /GB=CAB01446.1 /SUBMIT=HINXTON /CHR=5 /FEA=Sanger Annotation
174043_at	382.4	P	0.000732	324.9	P	0.000244	518.5	P	0.000244	650.7	P	0.000244	g6804 /REP_DB=GenBank Identifier /CHR=3 /FEA=Genomic Cluster
192337_at							76.2	P	0.000244				C03D6.3 /REP_DB=WormBase Gene ID /WP=CE15578 /GEN=cel-1 /TR=SW:Q17607 /GB=CAA99765.1 /SUBMIT=HINXTON /CHR=1 /FEA=Sanger Annotation /DEF=mRNA capping enzyme
172731_x_at													T27E7.7 /REP_DB=WormBase Gene ID /WP=CE16510 /TR=O45860 /GB=CAB05292.1 /SUBMIT=HINXTON /CHR=4 /FEA=Sanger Annotation /DEF=transposase
189729_s_at	2139.4	P	0.000244	2088.3	P	0.000244	2881.6	P	0.000244	3430.7	P	0.000244	K01G5.4 /REP_DB=WormBase Gene ID /WP=CE16194 /TR=O17915 /GB=CAB07240.1 /SUBMIT=HINXTON /CHR=3 /FEA=Sanger Annotation /DEF=GTP-binding protein
193287_s_at	102.8	P	0.000244	110.6	P	0.000244	130.8	P	0.000244	95.2	P	0.000244	F37D6.1 /REP_DB=WormBase Gene ID /WP=CE05818 /TR=Q20129 /GB=CAA99847.1 /SUBMIT=HINXTON /CHR=1 /FEA=Sanger Annotation /DEF=BRCA1 C Terminus (BRCT) domain (4 domains)
177774_at	157.9	P	0.000244	208.3	P	0.000244	220.7	P	0.000244	212.5	P	0.000244	F31C3.2 /REP_DB=WormBase Gene ID /WP=CE17731 /TR=O62195 /GB=CAB04268.1 /SUBMIT=HINXTON /CHR=1 /FEA=Sanger Annotation
187089_s_at	252.3	P	0.000244	297.2	P	0.000244	396.1	P	0.000244	421.1	P	0.000244	F59B2.6 /REP_DB=WormBase Gene ID /WP=CE00233 /TR=SW:P34482 /GB=CAA77583.1 /SUBMIT=HINXTON /CHR=3 /FEA=Sanger Annotation
174799_at	92.7	P	0.000244	107.9	P	0.000732	121.1	P	0.000244	144.9	P	0.001953	CEK002DZR_rc /REP_DB=TREMBL Accession /GB=D33368 /CHR=4 /FEA=Genomic Cluster /DEF=C.elegans cDNA clone yk2d12 : 3prime end, single read.
192035_s_at	397.2	P	0.000244	423.3	P	0.000244	363.9	P	0.000244	298.6	P	0.000244	T05F1.6B /REP_DB=WormBase Gene ID /WP=CE20035 /TR=Q9U381 /GB=CAB63309.1 /SUBMIT=HINXTON /CHR=1 /FEA=Sanger Annotation /DEF=BRCA1 C Terminus (BRCT) domain
181254_at	437.1	P	0.001221	448.4	P	0.000244	404.1	P	0.000732	416.1	P	0.000732	K07F5.14 /REP_DB=WormBase Gene ID /WP=CE06128 /TR=Q21298 /GB=CAA94285.1 /SUBMIT=HINXTON /CHR=4 /FEA=Sanger Annotation
179701_s_at	337.2	P	0.000244	346.7	P	0.000244	580.3	P	0.000244	476.6	P	0.000244	C10F3.1 /REP_DB=WormBase Gene ID /WP=CE08066 /TR=O16883 /GB=AAB69883.1 /SUBMIT=ST.LOUIS /CHR=5 /FEA=Sanger Annotation
183017_s_at							74.7	P	0.00415				F25E5.1 /REP_DB=WormBase Gene ID /WP=CE07135 /TR=O76657 /GB=AAG24072.1 /SUBMIT=ST.LOUIS /CHR=5 /FEA=Sanger Annotation
191310_at													F33H12.5 /REP_DB=WormBase Gene ID /WP=CE25868 /GEN=sri-36 /TR=O44841 /GB=AAK72087.1 /SUBMIT=ST.LOUIS /CHR=2 /FEA=Sanger Annotation /DEF=chemoreceptor
193809_at	136.9	P	0.000732	144.7	P	0.000732	199.1	P	0.000732	153.5	P	0.000244	F43G9.12 /REP_DB=WormBase Gene ID /WP=CE17822 /TR=O01989 /GB=CAB10727.1 /SUBMIT=HINXTON /CHR=1 /FEA=Sanger Annotation /DEF=Human GC-rich sequence DNA-binding factor (GCF) like
185920_at	474.9	P	0.000244	749.8	P	0.000244	1047.3	P	0.000244	887.4	P	0.000244	Y71F9B.3 /REP_DB=WormBase Gene ID /WP=CE24624 /TR=Q9N4G8 /GB=AAF36016.1 /SUBMIT=ST.LOUIS /CHR=1 /FEA=Sanger Annotation
187407_s_at	82.7	P	0.00293	86.1	P	0.00415	82.5	P	0.010742				B0495.5 /REP_DB=WormBase Gene ID /WP=CE01763 /TR=SW:Q09214 /GB=AAA62531.1 /SUBMIT=ST.LOUIS /CHR=2 /FEA=Sanger Annotation
186153_s_at													T27A10.7 /REP_DB=WormBase Gene ID /WP=CE07556 /TR=Q22824 /GB=AAB52505.1 /SUBMIT=ST.LOUIS /CHR=X /FEA=Sanger Annotation
183671_at													F58F9.4 /REP_DB=WormBase Gene ID /WP=CE07301 /TR=Q20988 /GB=AAC48085.1 /SUBMIT=ST.LOUIS /CHR=4 /FEA=Sanger Annotation
193737_s_at	708.7	P	0.000244	774.3	P	0.000244	697.8	P	0.000244	711.5	P	0.000732	T01G9.6A /REP_DB=WormBase Gene ID /WP=CE18168 /GEN=kin-10 /TR=SW:P28548 /GB=CAB00056.1 /SUBMIT=HINXTON /CHR=1 /FEA=Sanger Annotation /DEF=Casein kinase II regulatory subunit
174991_at	85.6	P	0.000244	72.4	P	0.000732	119.6	P	0.000244	134.9	P	0.000244	CEK011DZR_rc /REP_DB=TREMBL Accession /GB=D27514 /CHR=3 /FEA=Genomic Cluster /DEF=C.elegans cDNA clone yk11d12 : 3prime end, single read.
187402_at				70.9	P	0.001953							F53A9.9 /REP_DB=WormBase Gene ID /WP=CE02769 /TR=SW:P50439 /GB=AAC46564.1 /SUBMIT=ST.LOUIS /CHR=X /FEA=Sanger Annotation
190570_at													F52D1.1 /REP_DB=WormBase Gene ID /WP=CE10828 /TR=O17352 /GB=AAB71267.1 /SUBMIT=ST.LOUIS /CHR=X /FEA=Sanger Annotation /DEF=acid alpha-glucosidase
194194_x_at	278.1	P	0.001221	296.2	P	0.001953	213.7	P	0.001221	241.1	P	0.001953	C64370 /REP_DB=TREMBL Accession /5_PRIME_EXT_ID=Y44E3A.6 /5_PRIME_EXT_DB=WormBase Gene ID /GB=C64370 /WB_GENE_ID=Y44E3A.6 /WP=CE21931 /CHR=1 /FEA=Genomic Cluster /DEF=C.elegans cDNA clone yk358b5 : 5prime end, single read.
193908_s_at	87.3	P	0.000244										ZC504.4A /REP_DB=WormBase Gene ID /WP=CE25672 /GEN=mig-15 /TR=Q9XYC3 /GB=CAB63416.1 /SUBMIT=HINXTON /CHR=X /FEA=Sanger Annotation /DEF=serine-threonine kinase (PAK-STE20 subfamily)
179553_at	94.4	P	0.001953	96.1	P	0.001953				71.4	P	0.005859	F53F8.4 /REP_DB=WormBase Gene ID /WP=CE17858 /TR=O62261 /GB=CAB04461.1 /SUBMIT=HINXTON /CHR=5 /FEA=Sanger Annotation
176147_s_at	167.5	P	0.000244	138.7	P	0.000244	153	P	0.000244	152.2	P	0.000244	F10E9.8 /REP_DB=WormBase Gene ID /WP=CE00557 /SUBMIT=ST.LOUIS /CHR=3 /FEA=Sanger Annotation
177111_at	123.9	P	0.000244	114.5	P	0.000244	128	P	0.000244	118.8	P	0.000244	Y73B6BL.J /REP_DB=WormBase Gene ID /WP=CE26283 /CHR=4 /FEA=Sanger Annotation /DEF=(ST.LOUIS) protein_id:AAG23469.1
187458_at										97.6	P	0.001221	Y54E10BL.4 /REP_DB=WormBase Gene ID /WP=CE25436 /TR=Q9N3E0 /GB=AAF60776.1 /SUBMIT=ST.LOUIS /CHR=1 /FEA=Sanger Annotation
175036_at	80.4	P	0.001953				92.6	P	0.001221	72.5	P	0.001221	CEK126FXR_rc /REP_DB=TREMBL Accession /GB=D64861 /CHR=4 /FEA=Genomic Cluster /DEF=C.elegans cDNA clone yk126f10 : 3prime end, single read.
189508_s_at	1335.4	P	0.000244	1463.1	P	0.000244	1572.4	P	0.000244	1655.4	P	0.000244	F32D1.5 /REP_DB=WormBase Gene ID /WP=CE09869 /TR=SW:O16294 /GB=AAB65350.1 /SUBMIT=ST.LOUIS /CHR=5 /FEA=Sanger Annotation /DEF=GMP reductase
183825_at	239.4	P	0.001221	325.1	P	0.001221	336.1	P	0.001221	357.8	P	0.000732	Y39B6A.C /REP_DB=WormBase Gene ID /WP=CE24231 /TR=Q9NEI9 /GB=CAB61060.1 /SUBMIT=HINXTON /CHR=5 /FEA=Sanger Annotation
175609_at	516.6	P	0.000244	600.9	P	0.000244	685.3	P	0.000732	402.4	P	0.001953	g1279776 /REP_DB=GenBank Identifier /GB=U52516.1 /PROTEIN_GB=AAA97926.1 /CHR=5 /FEA=Mapped Transcript /DEF=hum-2
179863_at	338	P	0.001221	283.7	P	0.001953	291.9	P	0.001221	448.5	P	0.001221	F54C4.1 /REP_DB=WormBase Gene ID /WP=CE19890 /TR=Q9TZ90 /GB=AAC68778.1 /SUBMIT=ST.LOUIS /CHR=3 /FEA=Sanger Annotation
171915_at	683.5	P	0.000244	425.6	P	0.000732	651.3	P	0.000244	479.5	P	0.000732	CEK110HXR_rc /REP_DB=TREMBL Accession /GB=D72891 /FEA=Transcript Cluster /DEF=C.elegans cDNA clone yk110h10 : 3prime end, single read.
189360_s_at	322.5	P	0.000244	230.3	P	0.000244	326.7	P	0.000244	373.7	P	0.000244	T04A8.6 /REP_DB=WormBase Gene ID /WP=CE01075 /TR=Q22135 /GB=CAA84724.1 /SUBMIT=HINXTON /CHR=3 /FEA=Sanger Annotation /DEF=ribonuleoprotein
189941_at	188	P	0.000244	184.3	P	0.000244	140	P	0.000244	148.4	P	0.000244	C06G3.5 /REP_DB=WormBase Gene ID /WP=CE26867 /TR=Q17747 /GB=AAB03130.2 /SUBMIT=ST.LOUIS /CHR=4 /FEA=Sanger Annotation /DEF=adeonsine deaminase
186731_at	138.4	P	0.000732	94	P	0.000732	171	P	0.000244	135.1	P	0.001953	ZK1127.12 /REP_DB=WormBase Gene ID /WP=CE07650 /TR=Q23401 /GB=AAB93434.1 /SUBMIT=ST.LOUIS /CHR=2 /FEA=Sanger Annotation
189026_s_at	113.6	P	0.000244	98.1	P	0.000244							F32A7.5 /REP_DB=WormBase Gene ID /WP=CE09846 /TR=P91859 /GB=CAB05498.1 /SUBMIT=HINXTON /CHR=1 /FEA=Sanger Annotation /DEF=claustrin like
176794_at										72.2	P	0.037598	Y51H7C.5 /REP_DB=WormBase Gene ID /WP=CE26150 /GB=AAK39344.1 /SUBMIT=ST.LOUIS /CHR=2 /FEA=Sanger Annotation
182989_at	1604.6	P	0.000244	1815.4	P	0.000244	1916.2	P	0.000244	2123.5	P	0.000244	Y22F5A.4 /REP_DB=WormBase Gene ID /WP=CE16605 /TR=O62415 /GB=CAA16323.1 /SUBMIT=HINXTON /CHR=5 /FEA=Sanger Annotation
187618_at	299.4	P	0.001221	381.9	P	0.001953	464.1	P	0.000732	463.5	P	0.000732	Y46G5A.31 /REP_DB=WormBase Gene ID /WP=CE24302 /TR=SW:Q9U2D9 /GB=CAB60373.1 /SUBMIT=HINXTON /CHR=2 /FEA=Sanger Annotation
193082_s_at	815.4	P	0.000244	718.9	P	0.000244	779.7	P	0.000244	866.1	P	0.000244	DY3.2 /REP_DB=WormBase Gene ID /WP=CE15746 /TR=O62127 /GB=CAB09411.1 /SUBMIT=HINXTON /CHR=1 /FEA=Sanger Annotation /DEF=Intermediate filament proteins (2 domains)
186022_at										70.4	P	0.000732	T12A2.15 /REP_DB=WormBase Gene ID /WP=CE18256 /TR=O76835 /GB=AAC24452.1 /SUBMIT=ST.LOUIS /CHR=3 /FEA=Sanger Annotation
193382_at													F18A1.4 /REP_DB=WormBase Gene ID /WP=CE04404 /CHR=2 /FEA=Sanger Annotation /DEF=locus:lir-2 contains C2H2-type zinc finger (ST.LOUIS) TR:Q19538 protein_id:AAB63401.1
192776_at	624.2	P	0.000244	607.8	P	0.000244	695.8	P	0.000244	807	P	0.000244	C53A5.3 /REP_DB=WormBase Gene ID /WP=CE08952 /GEN=hda-1 /TR=SW:O17695 /GB=CAB03984.1 /SUBMIT=HINXTON /CHR=5 /FEA=Sanger Annotation /DEF=Yeast RPD3 protein like
172687_x_at	166.1	P	0.000732	150.8	P	0.001953							F09C12.7 /REP_DB=WormBase Gene ID /WP=CE02603 /GEN=msp-74ps /GB=AAA68346.1 /SUBMIT=ST.LOUIS /CHR=2 /FEA=Sanger Annotation
176616_s_at	337.9	P	0.000244	304.4	P	0.000732	91.4	P	0.01416	71.5	P	0.008057	F10E9.6 /REP_DB=WormBase Gene ID /WP=CE00150 /GEN=mig-10 /SUBMIT=ST.LOUIS /CHR=3 /FEA=Sanger Annotation
172149_x_at													C32E8.10A /REP_DB=WormBase Gene ID /WP=CE23562 /GEN=unc-11 /SUBMIT=ST.LOUIS /CHR=1 /FEA=Sanger Annotation
175599_s_at	352.4	P	0.000244	319.4	P	0.000732	700.8	P	0.000244	608	P	0.000244	g1644449 /REP_DB=GenBank Identifier /GB=U67864.1 /PROTEIN_GB=AAC47313.1 /CHR=1 /FEA=Mapped Transcript /DEF=MEX-3
181191_at	137.3	P	0.00293	108.4	P	0.000244	198.6	P	0.000244	181.2	P	0.000244	Y48B6A.3 /REP_DB=WormBase Gene ID /WP=CE22118 /TR=Q9U299 /GB=CAB54449.1 /SUBMIT=HINXTON /CHR=2 /FEA=Sanger Annotation
187270_at													C34C12.4 /REP_DB=WormBase Gene ID /WP=CE01512 /TR=SW:Q09269 /GB=CAA87095.1 /SUBMIT=HINXTON /CHR=3 /FEA=Sanger Annotation
178574_at	159.7	P	0.000244	148.7	P	0.000244	258.5	P	0.000244	255.1	P	0.000244	F43G9.4 /REP_DB=WormBase Gene ID /WP=CE10360 /TR=Q93718 /GB=CAB02108.1 /SUBMIT=HINXTON /CHR=1 /FEA=Sanger Annotation
174033_at													g1717747 /REP_DB=GenBank Identifier /CHR=4 /FEA=Genomic Cluster
173939_at													C49301 /REP_DB=TREMBL Accession /5_PRIME_EXT_ID=F09B9.3 /5_PRIME_EXT_DB=WormBase Gene ID /GB=C49301 /WB_GENE_ID=F09B9.3 /WP=CE23635 /CHR=X /FEA=Genomic Cluster /GEN=erd-2 /DEF=ER lumen protein retaining receptor; C.elegans cDNA clone yk482f12 : 5prime end, single read.
173118_s_at	139.5	P	0.001953	127.6	P	0.00415							AV182908_rc /REP_DB=TREMBL Accession /FEA=EST Transcript /REVCOMP /GB=AV182908 /DEF=Caenorhabditis elegans cDNA clone:yk644b8 : 3prime end, single read.
174561_at													CEK006BXR_rc /REP_DB=TREMBL Accession /GB=D27035 /CHR=4 /FEA=Genomic Cluster /DEF=C.elegans cDNA clone yk6b10 : 3prime end, single read.
190206_s_at	157.1	P	0.000732	151.1	P	0.000244	181.8	P	0.000244	166	P	0.000732	F55A3.7 /REP_DB=WormBase Gene ID /WP=CE17116 /TR=Q9N5S0 /GB=AAF39838.1 /SUBMIT=ST.LOUIS /CHR=1 /FEA=Sanger Annotation /DEF=transcritpion factor
188739_at	324.7	P	0.000732	351.2	P	0.000732	285.1	P	0.000732	305.9	P	0.001953	Y55H10A.1 /REP_DB=WormBase Gene ID /WP=CE19628 /TR=Q9TYW1 /GB=AAC69004.1 /SUBMIT=ST.LOUIS /CHR=4 /FEA=Sanger Annotation /DEF=cadherin
186198_at										71.4	P	0.018555	EEED8.13 /REP_DB=WormBase Gene ID /WP=CE02588 /TR=Q19068 /GB=AAC46773.1 /SUBMIT=ST.LOUIS /CHR=2 /FEA=Sanger Annotation
176968_s_at													Y105E8B.E /REP_DB=WormBase Gene ID /WP=CE23209 /CHR=1 /FEA=Sanger Annotation /DEF=(HINXTON) protein_id:CAB60848.1
184175_at													F58E10.7 /REP_DB=WormBase Gene ID /WP=CE18789 /TR=Q9XUW9 /GB=CAB04514.1 /SUBMIT=HINXTON /CHR=5 /FEA=Sanger Annotation
191408_s_at	153.9	P	0.000244	179	P	0.000244	209	P	0.000244	157.1	P	0.000244	F13H10.3 /REP_DB=WormBase Gene ID /WP=CE27959 /TR=SW:Q19425 /GB=CAA92953.2 /SUBMIT=HINXTON /CHR=4 /FEA=Sanger Annotation /DEF=Yeast YEH4 like protein
181963_at													C23H3.9 /REP_DB=WormBase Gene ID /WP=CE27079 /TR=P91084 /GB=AAK31448.1 /SUBMIT=ST.LOUIS /CHR=2 /FEA=Sanger Annotation
174775_at	89.6	P	0.00415				71.1	P	0.00293				CEK027B3R_rc /REP_DB=TREMBL Accession /GB=D33165 /CHR=X /FEA=Genomic Cluster /DEF=C.elegans cDNA clone yk27b3 : 3prime end, single read.
185299_s_at													C01B10.1 /REP_DB=WormBase Gene ID /WP=CE23511 /TR=Q17545 /GB=AAD47117.1 /SUBMIT=ST.LOUIS /CHR=4 /FEA=Sanger Annotation
194236_x_at	1070.8	P	0.000244	1108.4	P	0.000244	442.5	P	0.000244	480.2	P	0.000244	g9857642-REP_DB=GenBank Identifier /5_PRIME_EXT_ID=g9857642 /5_PRIME_EXT_DB=GenBank Identifier /CHR=2 /FEA=Genomic Cluster /GEN=lec-2 /DEF=galectin LEC-2
182476_at	90.3	P	0.000244	261.2	P	0.000244	296	P	0.000244	412.1	P	0.000244	K10D2.2 /REP_DB=WormBase Gene ID /WP=CE27429 /TR=Q09408 /GB=AAA62540.2 /SUBMIT=ST.LOUIS /CHR=3 /FEA=Sanger Annotation
177049_s_at	164	P	0.000244	133	P	0.000244	270.7	P	0.000244	219.9	P	0.000244	Y73B6BL.F /REP_DB=WormBase Gene ID /WP=CE26279 /CHR=4 /FEA=Sanger Annotation /DEF=(ST.LOUIS) protein_id:AAG23465.1
193313_s_at							118.1	P	0.023926	162.6	P	0.046143	C02F12.8 /REP_DB=WormBase Gene ID /WP=CE03902 /GB=AAK39136.1 /SUBMIT=ST.LOUIS /CHR=X /FEA=Sanger Annotation /DEF=breast cancer type 1 susceptibility protein (BRCA1)
175346_at													AU115621_rc /REP_DB=TREMBL Accession /GB=AU115621 /CHR=X /FEA=Genomic Cluster /DEF=Caenorhabditis elegans cDNA clone:yk734g6 : 3prime end, single read.
190646_s_at	76.5	P	0.00415										F18E3.7 /REP_DB=WormBase Gene ID /WP=CE07083 /TR=SW:Q19564 /GB=AAK18939.1 /SUBMIT=ST.LOUIS /CHR=5 /FEA=Sanger Annotation /DEF=D-amino acid oxidase
182596_s_at	2831.2	P	0.000244	2987.8	P	0.000244	3466.9	P	0.000244	3604.3	P	0.000244	D2096.8 /REP_DB=WormBase Gene ID /WP=CE04306 /TR=Q19007 /GB=AAA81494.1 /SUBMIT=ST.LOUIS /CHR=4 /FEA=Sanger Annotation
180437_at	114	P	0.023926										F29C12.3 /REP_DB=WormBase Gene ID /WP=CE20734 /TR=Q9XV48 /GB=CAB04220.1 /SUBMIT=HINXTON /CHR=2 /FEA=Sanger Annotation
189138_s_at	176.8	P	0.001953	182	P	0.000732	178.2	P	0.000732	206.2	P	0.000732	W03G1.6 /REP_DB=WormBase Gene ID /WP=CE17284 /TR=Q9UAY1 /GB=AAD14754.1 /SUBMIT=ST.LOUIS /CHR=4 /FEA=Sanger Annotation /DEF=protein kinase
187971_at	355.7	P	0.000244	550.6	P	0.000244	395	P	0.000244	660.7	P	0.000244	C09G4.5 /REP_DB=WormBase Gene ID /WP=CE25773 /GEN=mes-6 /TR=Q9GYS1 /GB=AAF99868.1 /SUBMIT=ST.LOUIS /CHR=4 /FEA=Sanger Annotation
187735_at	122.1	P	0.000244	108.9	P	0.000244	121.7	P	0.000244	137	P	0.000732	F57C9.4 /REP_DB=WormBase Gene ID /WP=CE11328 /CHR=1 /FEA=Sanger Annotation /DEF=(ST.LOUIS) TR:O01821 protein_id:AAB54187.1
176083_s_at	75.4	P	0.001953				144.3	P	0.000244	138	P	0.000732	C07H6.8 /REP_DB=WormBase Gene ID /WP=CE26359 /SUBMIT=ST.LOUIS /CHR=3 /FEA=Sanger Annotation
179366_at	552.2	P	0.000244	510.1	P	0.000244	570.6	P	0.000244	604.9	P	0.000244	F22D6.2 /REP_DB=WormBase Gene ID /WP=CE05683 /TR=Q19723 /GB=CAA95809.1 /SUBMIT=HINXTON /CHR=1 /FEA=Sanger Annotation
193607_at	150.9	P	0.00415	128	P	0.00415	142	P	0.005859	110.9	P	0.008057	Y39A1C.2 /REP_DB=WormBase Gene ID /WP=CE19147 /GEN=oxi-1 /TR=Q9XXE6 /GB=CAA19508.1 /SUBMIT=HINXTON /CHR=3 /FEA=Sanger Annotation /DEF=HECT-domain (ubiquitin-transferase).
189919_s_at	351	P	0.000244	394.1	P	0.000244	520.6	P	0.000732	485.9	P	0.000732	C27F2.5 /REP_DB=WormBase Gene ID /WP=CE26875 /TR=Q18258 /GB=AAK67217.1 /SUBMIT=ST.LOUIS /CHR=3 /FEA=Sanger Annotation /DEF=S. cerevisiae Snf8p
178704_s_at				83.6	P	0.001221							T05A6.1 /REP_DB=WormBase Gene ID /WP=CE03628 /TR=Q22197 /GB=CAA90667.1 /SUBMIT=HINXTON /CHR=2 /FEA=Sanger Annotation
179851_at	1038.6	P	0.000244	890.8	P	0.000244	236.4	P	0.000244	211	P	0.000732	Y37D8A.2 /REP_DB=WormBase Gene ID /WP=CE20207 /TR=Q9XWV2 /GB=CAA21539.1 /SUBMIT=HINXTON /CHR=3 /FEA=Sanger Annotation
191813_s_at	562.4	P	0.000244	744.9	P	0.000244	681	P	0.000244	676.4	P	0.000244	F20G4.3 /REP_DB=WormBase Gene ID /WP=CE27133 /GEN=nmy-2 /TR=Q19658 /GB=CAA99931.2 /SUBMIT=HINXTON /CHR=1 /FEA=Sanger Annotation /DEF=myosin heavy chain
190548_at	1653.7	P	0.000244	1527.7	P	0.000244	1940.3	P	0.000244	1918.1	P	0.000244	Y18D10A.20 /REP_DB=WormBase Gene ID /WP=CE21418 /GEN=pfn-1 /TR=Q9XW16 /GB=CAA22318.1 /SUBMIT=HINXTON /CHR=1 /FEA=Sanger Annotation /DEF=Profilins
186078_at	179.8	P	0.000244	223.4	P	0.000244	287.3	P	0.000244	292.2	P	0.000244	Y17G9B.9 /REP_DB=WormBase Gene ID /WP=CE24188 /TR=Q9N575 /GB=AAF60450.1 /SUBMIT=ST.LOUIS /CHR=4 /FEA=Sanger Annotation
192947_s_at	297.3	P	0.000244	324.4	P	0.000244	354.8	P	0.000732	350.7	P	0.000244	T19B10.8 /REP_DB=WormBase Gene ID /WP=CE06462 /TR=Q22561 /GB=CAA98541.1 /SUBMIT=HINXTON /CHR=5 /FEA=Sanger Annotation /DEF=Yeast hyptothetical protein YFC5 like
180888_at	86.8	P	0.01416	95.6	P	0.005859							F02C12.1 /REP_DB=WormBase Gene ID /WP=CE18568 /TR=Q19107 /GB=CAA91022.1 /SUBMIT=HINXTON /CHR=X /FEA=Sanger Annotation
182167_at							70.5	P	0.000244	79.8	P	0.000244	ZC308.1 /REP_DB=WormBase Gene ID /WP=CE15159 /TR=O17088 /GB=AAB70341.1 /SUBMIT=ST.LOUIS /CHR=1 /FEA=Sanger Annotation
194233_x_at	107.3	P	0.00293	113.5	P	0.008057	204.8	P	0.001953	216.4	P	0.005859	CEK115EXR_rc /REP_DB=TREMBL Accession /GB=D73197 /CHR=4 /FEA=Genomic Cluster /DEF=C.elegans cDNA clone yk115e10 : 3prime end, single read.
192271_s_at	93.7	P	0.00415	89.5	P	0.018555	96.2	P	0.018555	103.1	P	0.01416	C24G6.4 /REP_DB=WormBase Gene ID /WP=CE27727 /GEN=nhr-47 /TR=O76382 /GB=AAC19212.2 /SUBMIT=ST.LOUIS /CHR=5 /FEA=Sanger Annotation /DEF=zinc finger protein
187939_at	301.3	P	0.000244	237	P	0.000244	304.5	P	0.000244	294	P	0.000244	ZK1010.3 /REP_DB=WormBase Gene ID /WP=CE15499 /TR=O18282 /GB=CAB04969.1 /SUBMIT=HINXTON /CHR=3 /FEA=Sanger Annotation /DEF=FRG1
173675_at	118.3	P	0.000732	126.8	P	0.005859	396.3	P	0.000732	406	P	0.000244	AV195724 /REP_DB=TREMBL Accession /5_PRIME_EXT_ID=F59A3.4 /5_PRIME_EXT_DB=WormBase Gene ID /GB=AV195724 /WB_GENE_ID=F59A3.4 /WP=CE11422 /CHR=1 /FEA=Genomic Cluster /DEF=Caenorhabditis elegans cDNA clone:yk645b8 : 5prime end, single read.
192824_s_at	597.4	P	0.000244	641.2	P	0.000244	667	P	0.000244	673.2	P	0.000244	F39B2.10 /REP_DB=WormBase Gene ID /WP=CE16015 /TR=O45502 /GB=CAB07390.1 /SUBMIT=HINXTON /CHR=1 /FEA=Sanger Annotation /DEF=DnaJ, prokaryotic heat shock protein
194179_x_at	269.6	P	0.000244	283.8	P	0.000244	237.1	P	0.000244	231.8	P	0.000244	CEK001C6R_rc /REP_DB=TREMBL Accession /GB=D32660 /CHR=4 /FEA=Genomic Cluster /DEF=C.elegans cDNA clone yk1c6 : 3prime end, single read.
187910_at	899.1	P	0.000244	1008.8	P	0.000244	214.5	P	0.000244	205.4	P	0.000732	W08D2.4 /REP_DB=WormBase Gene ID /WP=CE25153 /GEN=fat-3 /TR=Q23221 /GB=CAA94233.2 /SUBMIT=HINXTON /CHR=4 /FEA=Sanger Annotation
181305_s_at	1512.8	P	0.000244	1393.9	P	0.000244	364.2	P	0.000732	455.9	P	0.001953	ZK622.3 /REP_DB=WormBase Gene ID /WP=CE05100 /TR=Q23552 /GB=AAA81102.1 /SUBMIT=ST.LOUIS /CHR=2 /FEA=Sanger Annotation
189171_at	224.8	P	0.000244	233.5	P	0.000244	114.7	P	0.001953	70.4	P	0.010742	F32A5.1 /REP_DB=WormBase Gene ID /WP=CE28287 /TR=Q19953 /GB=AAK68355.1 /SUBMIT=ST.LOUIS /CHR=2 /FEA=Sanger Annotation /DEF=oxidoreductase
184593_at	80.2	P	0.005859	106.9	P	0.001953	148.7	P	0.001221	130.1	P	0.001221	Y75B8A.31 /REP_DB=WormBase Gene ID /WP=CE23042 /TR=Q9XW78 /GB=CAA22091.1 /SUBMIT=HINXTON /CHR=3 /FEA=Sanger Annotation
172103_x_at	382.9	P	0.00415	335.5	P	0.00293	389.6	P	0.001221	247.6	P	0.00415	Y108G3AL.E /REP_DB=WormBase Gene ID /WP=CE26039 /CHR=5 /FEA=Sanger Annotation /DEF=(ST.LOUIS)
179181_at													T27F6.4 /REP_DB=WormBase Gene ID /WP=CE16513 /TR=O45868 /GB=CAB04883.1 /SUBMIT=HINXTON /CHR=1 /FEA=Sanger Annotation
173207_at	101.3	P	0.000244	91.9	P	0.00293							AU114189_rc /REP_DB=TREMBL Accession /FEA=EST Transcript /REVCOMP /GB=AU114189 /DEF=Caenorhabditis elegans cDNA clone:yk716c10 : 3prime end, single read.
173017_at	70.5	P	0.000244										CEK006F6R_rc /REP_DB=TREMBL Accession /FEA=EST Transcript /REVCOMP /GB=D27964 /DEF=C.elegans cDNA clone yk6f6 : 3prime end, single read.
187540_at													ZK177.9 /REP_DB=WormBase Gene ID /WP=CE02098 /TR=SW:Q09375 /GB=AAG00047.1 /SUBMIT=ST.LOUIS /CHR=2 /FEA=Sanger Annotation
176746_s_at	92.4	P	0.000244	88.9	P	0.000244							R05D3.9 /REP_DB=WormBase Gene ID /WP=CE25071 /GB=AAK21444.1 /SUBMIT=ST.LOUIS /CHR=3 /FEA=Sanger Annotation
174195_at													C37971_rc /REP_DB=TREMBL Accession /GB=C37971 /CHR=4 /FEA=Genomic Cluster /DEF=C.elegans cDNA clone yk484a5 : 3prime end, single read.
179591_at	813.1	P	0.000244	1162	P	0.000244	202.3	P	0.001953	227.5	P	0.005859	W02A2.2 /REP_DB=WormBase Gene ID /WP=CE21232 /TR=Q9XUB7 /GB=CAB05305.1 /SUBMIT=HINXTON /CHR=4 /FEA=Sanger Annotation
192849_s_at	810.4	P	0.000244	889.9	P	0.000244	361.5	P	0.000244	402.3	P	0.000244	F52H3.7 /REP_DB=WormBase Gene ID /WP=CE03403 /GEN=lec-2 /TR=Q20684 /GB=CAA91327.1 /SUBMIT=HINXTON /CHR=2 /FEA=Sanger Annotation /DEF=galactoside-binding lectin
187304_s_at				73.6	P	0.001953							C37C3.8 /REP_DB=WormBase Gene ID /WP=CE24833 /TR=SW:Q22915 /GB=AAC25863.2 /SUBMIT=ST.LOUIS /CHR=5 /FEA=Sanger Annotation
176133_at	76.6	P	0.008057										Y119D3B.R /REP_DB=WormBase Gene ID /WP=CE23395 /CHR=3 /FEA=Sanger Annotation /DEF=(ST.LOUIS)
183000_at	252.4	P	0.000244	275.2	P	0.000244	281.7	P	0.000244	371.6	P	0.000244	C15H11.5 /REP_DB=WormBase Gene ID /WP=CE08182 /TR=O17585 /GB=CAB02737.1 /SUBMIT=HINXTON /CHR=5 /FEA=Sanger Annotation
188968_at													F44G3.8 /REP_DB=WormBase Gene ID /WP=CE16039 /TR=O62239 /GB=CAB05520.1 /SUBMIT=HINXTON /CHR=5 /FEA=Sanger Annotation /DEF=F-box domain.
191993_at													M116.2 /REP_DB=WormBase Gene ID /WP=CE21082 /TR=O44521 /GB=AAB94141.2 /SUBMIT=ST.LOUIS /CHR=4 /FEA=Sanger Annotation /DEF=glycogenin glucosyltransferase
193478_s_at	1515.4	P	0.000244	1474.5	P	0.000244	1305.6	P	0.000244	1202.9	P	0.000244	C56G7.1 /REP_DB=WormBase Gene ID /WP=CE01531 /GEN=mlc-4 /TR=SW:Q09510 /GB=CAA84331.1 /SUBMIT=HINXTON /CHR=3 /FEA=Sanger Annotation /DEF=myosin regulatory light chain 2
175753_at	209.7	P	0.000244	245.9	P	0.000244	328	P	0.000244	335.8	P	0.000244	g5107205 /REP_DB=GenBank Identifier /GB=AF150109.1 /PROTEIN_GB=AAD40015.1 /CHR=4 /FEA=Mapped Transcript /DEF=small zinc finger-like protein
179101_at	150.9	P	0.000244	183.3	P	0.000244	154.8	P	0.000244	141.7	P	0.000244	R148.3 /REP_DB=WormBase Gene ID /WP=CE12852 /TR=O17267 /GB=AAB71038.1 /SUBMIT=ST.LOUIS /CHR=3 /FEA=Sanger Annotation
181235_at	168.5	P	0.000244	176.4	P	0.000244	279.6	P	0.000244	273.6	P	0.000244	F23F1.1 /REP_DB=WormBase Gene ID /WP=CE27996 /TR=O17072 /GB=AAK68346.1 /SUBMIT=ST.LOUIS /CHR=2 /FEA=Sanger Annotation
171944_x_at													AV184292_rc /REP_DB=TREMBL Accession /GB=AV184292 /FEA=Transcript Cluster /DEF=Caenorhabditis elegans cDNA clone:yk662e3 : 3prime end, single read.
186349_at	100.3	P	0.000244	110.9	P	0.000244	192.4	P	0.000244	199.7	P	0.000244	Y51H7C.1 /REP_DB=WormBase Gene ID /WP=CE22358 /TR=Q9N3I0 /GB=AAK39336.1 /SUBMIT=ST.LOUIS /CHR=2 /FEA=Sanger Annotation
176240_s_at	480.9	P	0.000244	579.8	P	0.000244	531	P	0.000244	573.2	P	0.000244	Y71H2AM.A /REP_DB=WormBase Gene ID /WP=CE22929 /CHR=3 /FEA=Sanger Annotation /DEF=(ST.LOUIS)
186808_s_at	189.3	P	0.000244	147.1	P	0.000244	235.2	P	0.000244	273.1	P	0.000244	R10D12.13B /REP_DB=WormBase Gene ID /WP=CE23920 /TR=Q9U385 /GB=CAB54296.1 /SUBMIT=HINXTON /CHR=5 /FEA=Sanger Annotation
173084_at	658.1	P	0.000244	373.4	P	0.000244	933.5	P	0.000244	688.3	P	0.000244	CEK109CYR_rc /REP_DB=TREMBL Accession /FEA=EST Transcript /REVCOMP /GB=D72778 /DEF=C.elegans cDNA clone yk109c11 : 3prime end, single read.
187669_at	803.6	P	0.000244	730.8	P	0.000244	1040.6	P	0.000244	1048.4	P	0.000244	K12C11.2 /REP_DB=WormBase Gene ID /WP=CE18056 /TR=SW:P55853 /GB=AAK18969.1 /SUBMIT=ST.LOUIS /CHR=1 /FEA=Sanger Annotation
185911_at	406.4	P	0.001953	351.7	P	0.000732	427.9	P	0.00293	441.7	P	0.001953	F56C9.10 /REP_DB=WormBase Gene ID /WP=CE01320 /TR=Q20869 /GB=AAK18965.1 /SUBMIT=ST.LOUIS /CHR=3 /FEA=Sanger Annotation
187379_at	106.9	P	0.000244	120.4	P	0.000244	163.7	P	0.000244	164.4	P	0.000244	C45G9.2 /REP_DB=WormBase Gene ID /WP=CE01854 /TR=SW:Q09504 /GB=AAA62547.1 /SUBMIT=ST.LOUIS /CHR=3 /FEA=Sanger Annotation
184451_at	72.2	P	0.001221										Y57G7A.1 /REP_DB=WormBase Gene ID /WP=CE19630 /TR=O76628 /GB=AAC26296.1 /SUBMIT=ST.LOUIS /CHR=2 /FEA=Sanger Annotation
186253_at													F09E10.1 /REP_DB=WormBase Gene ID /WP=CE04337 /TR=Q19252 /GB=AAB52487.1 /SUBMIT=ST.LOUIS /CHR=X /FEA=Sanger Annotation
189427_at	512.2	P	0.000244	437.6	P	0.000244	416.5	P	0.000244	532.6	P	0.000732	ZK1307.9 /REP_DB=WormBase Gene ID /WP=CE01697 /TR=SW:Q09651 /GB=CAA87435.1 /SUBMIT=HINXTON /CHR=2 /FEA=Sanger Annotation /DEF=YJU2 protein
177025_at	120.9	P	0.001221	93.2	P	0.00293	93.3	P	0.000244	122	P	0.001953	Y48G1A.A /REP_DB=WormBase Gene ID /WP=CE25316 /CHR=1 /FEA=Sanger Annotation /DEF=(ST.LOUIS) protein_id:AAF60679.1
193241_at	436.3	P	0.000244	435.1	P	0.000244	386.7	P	0.000244	339.5	P	0.000244	K07G5.1 /REP_DB=WormBase Gene ID /WP=CE06129 /TR=Q21301 /GB=CAA95828.1 /SUBMIT=HINXTON /CHR=1 /FEA=Sanger Annotation /DEF=Leucine Rich Repeat (2 copies) (4 domains)
192475_s_at	158.4	P	0.000244	167	P	0.000732	164.3	P	0.000244	109.7	P	0.000244	T04G9.3 /REP_DB=WormBase Gene ID /WP=CE23946 /TR=Q22170 /GB=AAD50512.1 /SUBMIT=ST.LOUIS /CHR=X /FEA=Sanger Annotation /DEF=similar to mammalian lectin VIP36
181081_at	465.6	P	0.000244	475.9	P	0.000244	515.5	P	0.000244	541.2	P	0.000244	F11A10.5 /REP_DB=WormBase Gene ID /WP=CE03185 /TR=Q19337 /GB=CAA92595.1 /SUBMIT=HINXTON /CHR=4 /FEA=Sanger Annotation
173360_at	218	P	0.000732	277	P	0.000732	347.7	P	0.000732	366.4	P	0.000732	AV176967_rc /REP_DB=TREMBL Accession /GB=AV176967 /FEA=Transcript Cluster /DEF=Caenorhabditis elegans cDNA clone:yk521b4 : 3prime end, single read.
180453_at	166.9	P	0.000244	161.6	P	0.000244							F53A9.1 /REP_DB=WormBase Gene ID /WP=CE02760 /TR=Q20690 /GB=AAC46556.1 /SUBMIT=ST.LOUIS /CHR=X /FEA=Sanger Annotation
184547_at				98.6	P	0.005859							K12C11.3 /REP_DB=WormBase Gene ID /WP=CE18057 /TR=O44996 /GB=AAK18970.1 /SUBMIT=ST.LOUIS /CHR=1 /FEA=Sanger Annotation
193793_s_at	213.3	P	0.000244	198.4	P	0.000244	103.4	P	0.00415	89.1	P	0.010742	Y57G11C.24B /REP_DB=WormBase Gene ID /WP=CE14974 /TR=O18248 /GB=CAB16525.1 /SUBMIT=HINXTON /CHR=4 /FEA=Sanger Annotation /DEF=epidermal growth factor receptor kinase substrate
175805_at	156.1	P	0.001221	195.4	P	0.000732	240.8	P	0.000244	210.3	P	0.001221	g5762324 /REP_DB=GenBank Identifier /GB=AF172351.1 /PROTEIN_GB=AAD51103.1 /CHR=4 /FEA=Mapped Transcript /DEF=meiotic chromosome core protein
177114_at	80.9	P	0.010742	85.5	P	0.008057	103.3	P	0.030273	100.9	P	0.037598	Y38C1AA.H /REP_DB=WormBase Gene ID /WP=CE25249 /CHR=4 /FEA=Sanger Annotation /DEF=(ST.LOUIS) protein_id:AAF59469.1
173835_at	939.4	P	0.000732	699.1	P	0.000244	971.3	P	0.000732	896.7	P	0.000732	C69702 /REP_DB=TREMBL Accession /5_PRIME_EXT_ID=Y39A1C.3 /5_PRIME_EXT_DB=WormBase Gene ID /GB=C69702 /WB_GENE_ID=Y39A1C.3 /WP=CE19148 /CHR=3 /FEA=Genomic Cluster /DEF=Cold-shock DNA-binding domain; C.elegans cDNA clone yk368e2 : 5prime end, single read.
178777_s_at	161.1	P	0.005859	104.6	P	0.010742	112	P	0.00293	94.8	P	0.008057	D2085.5 /REP_DB=WormBase Gene ID /WP=CE05546 /TR=Q18431 /GB=CAA91065.1 /SUBMIT=HINXTON /CHR=2 /FEA=Sanger Annotation
174261_at	117.4	P	0.000244	117.9	P	0.000244	108.4	P	0.000244	101.8	P	0.000244	C35097_rc /REP_DB=TREMBL Accession /GB=C35097 /CHR=X /FEA=Genomic Cluster /DEF=C.elegans cDNA clone yk423f8 : 3prime end, single read.
189664_s_at	97.1	P	0.000244	82.7	P	0.000244	121.2	P	0.000244	76.1	P	0.000244	D2013.2 /REP_DB=WormBase Gene ID /WP=CE00928 /TR=SW:Q18964 /GB=CAA87770.1 /SUBMIT=HINXTON /CHR=2 /FEA=Sanger Annotation /DEF=beta-transducin
174168_s_at	92	P	0.000732	85.6	P	0.000244	183.7	P	0.000244	241.1	P	0.001953	C36214_rc /REP_DB=TREMBL Accession /GB=C36214 /CHR=2 /FEA=Genomic Cluster /DEF=C.elegans cDNA clone yk456b5 : 3prime end, single read.
187516_at													K06H7.2 /REP_DB=WormBase Gene ID /WP=CE00253 /TR=SW:P34510 /GB=AAF99987.1 /SUBMIT=ST.LOUIS /CHR=3 /FEA=Sanger Annotation
181053_s_at	227.7	P	0.000244	274.4	P	0.000244	246.8	P	0.000244	259.1	P	0.000244	T19E7.3 /REP_DB=WormBase Gene ID /WP=CE27592 /TR=Q22592 /GB=AAA83597.2 /SUBMIT=ST.LOUIS /CHR=4 /FEA=Sanger Annotation
188422_at	377.4	P	0.00293	307.1	P	0.005859	439	P	0.005859	459.9	P	0.010742	F53A2.7 /REP_DB=WormBase Gene ID /WP=CE16099 /TR=O45552 /GB=CAB04455.1 /SUBMIT=HINXTON /CHR=3 /FEA=Sanger Annotation /DEF=Thiolases
182605_s_at							89.4	P	0.000244	87.7	P	0.00415	B0454.9 /REP_DB=WormBase Gene ID /WP=CE07759 /TR=O17173 /GB=AAB70946.1 /SUBMIT=ST.LOUIS /CHR=2 /FEA=Sanger Annotation
173528_at	318.8	P	0.000244	186.9	P	0.000244	354	P	0.000244	260.9	P	0.000732	C70369 /REP_DB=TREMBL Accession /5_PRIME_EXT_ID=ZK863.4 /5_PRIME_EXT_DB=WormBase Gene ID /GB=C70369 /WB_GENE_ID=ZK863.4 /WP=CE23469 /CHR=5 /FEA=Genomic Cluster /DEF=C.elegans cDNA clone yk386f12 : 5prime end, single read.
174062_s_at	1616.3	P	0.000244	1682.3	P	0.000244	1976.7	P	0.000732	1855	P	0.000732	C48527 /REP_DB=TREMBL Accession /GB=C48527 /CHR=3 /FEA=Genomic Cluster /DEF=C.elegans cDNA clone yk457f3 : 5prime end, single read.
185445_s_at	186.3	P	0.000732	193.9	P	0.000732	163	P	0.005859	151.4	P	0.000732	C27A12.6 /REP_DB=WormBase Gene ID /WP=CE08415 /TR=O01963 /GB=AAB93643.1 /SUBMIT=ST.LOUIS /CHR=1 /FEA=Sanger Annotation
182180_at	83.1	P	0.000732	87.1	P	0.000244							C50D2.6 /REP_DB=WormBase Gene ID /WP=CE08891 /TR=O44792 /GB=AAB94948.1 /SUBMIT=ST.LOUIS /CHR=2 /FEA=Sanger Annotation
189003_s_at	211	P	0.000244	202.1	P	0.000244	102.4	P	0.000244	115	P	0.000244	K02D7.1 /REP_DB=WormBase Gene ID /WP=CE17994 /TR=O61217 /GB=AAC02605.1 /SUBMIT=ST.LOUIS /CHR=4 /FEA=Sanger Annotation /DEF=phosphorylase
172245_x_at	236.5	P	0.001953	148.8	P	0.001221							K07F5.5 /REP_DB=WormBase Gene ID /WP=CE06120 /TR=Q21293 /GB=CAA94279.1 /SUBMIT=HINXTON /CHR=4 /FEA=Sanger Annotation
179730_at	1037.8	P	0.000244	1145.9	P	0.000244	815.4	P	0.000244	843.3	P	0.000244	F19C7.1 /REP_DB=WormBase Gene ID /WP=CE04415 /TR=Q19591 /GB=AAA83510.1 /SUBMIT=ST.LOUIS /CHR=4 /FEA=Sanger Annotation
194219_x_at	215.1	P	0.000244	213.7	P	0.001953	242.8	P	0.000244	256	P	0.000244	C34021_rc /REP_DB=TREMBL Accession /GB=C34021 /CHR=1 /FEA=Genomic Cluster /DEF=C.elegans cDNA clone yk391c10 : 3prime end, single read.
190097_s_at	646.4	P	0.000244	720.9	P	0.000244	299.1	P	0.000732	319.3	P	0.000732	C14F11.5 /REP_DB=WormBase Gene ID /WP=CE03986 /TR=Q17992 /GB=AAA80366.1 /SUBMIT=ST.LOUIS /CHR=X /FEA=Sanger Annotation /DEF=heat shock protein
180463_s_at	70	P	0.023926	71.4	P	0.018555							T02C5.3 /REP_DB=WormBase Gene ID /WP=CE04850 /TR=Q22096 /GB=AAB36866.1 /SUBMIT=ST.LOUIS /CHR=X /FEA=Sanger Annotation
177058_s_at	187.5	P	0.000732	134.5	P	0.000732	251.4	P	0.000732	222.1	P	0.000732	R17.2 /REP_DB=WormBase Gene ID /WP=CE16315 /TR=O18005 /GB=CAB07271.1 /SUBMIT=HINXTON /CHR=3 /FEA=Sanger Annotation
174614_at	195.6	P	0.000732	233.9	P	0.001221	147.9	P	0.000732	163.5	P	0.001953	CEK018E7R_rc /REP_DB=TREMBL Accession /GB=D32545 /CHR=4 /FEA=Genomic Cluster /DEF=C.elegans cDNA clone yk18e7 : 3prime end, single read.
178854_at													M05B5.2 /REP_DB=WormBase Gene ID /WP=CE06188 /TR=Q21516 /GB=CAA95834.1 /SUBMIT=HINXTON /CHR=1 /FEA=Sanger Annotation
179119_at	176.1	P	0.000732	142.7	P	0.000244	113.7	P	0.000732	115.3	P	0.000244	B0001.6 /REP_DB=WormBase Gene ID /WP=CE05144 /TR=Q17415 /GB=CAA93455.1 /SUBMIT=HINXTON /CHR=4 /FEA=Sanger Annotation
192757_at	133.5	P	0.000244	159.4	P	0.000244	182.7	P	0.000244	189.7	P	0.000244	C36B1.5 /REP_DB=WormBase Gene ID /WP=CE05372 /TR=Q93339 /GB=CAB02270.1 /SUBMIT=HINXTON /CHR=1 /FEA=Sanger Annotation /DEF=U4-U6 small nuclear ribonucleoprotein
191771_s_at	335.2	P	0.000244	382.9	P	0.000244	627.7	P	0.000244	657.2	P	0.000244	T08B2.9 /REP_DB=WormBase Gene ID /WP=CE13435 /TR=Q9GYS8 /GB=AAG00015.1 /SUBMIT=ST.LOUIS /CHR=1 /FEA=Sanger Annotation /DEF=phenylalanyl-tRNA synthetase
184116_s_at							216.1	P	0.000244	238.6	P	0.000732	T05E12.5 /REP_DB=WormBase Gene ID /WP=CE16348 /TR=O45753 /GB=CAB04683.1 /SUBMIT=HINXTON /CHR=5 /FEA=Sanger Annotation
176819_s_at													Y49C4A.8 /REP_DB=WormBase Gene ID /WP=CE26130 /GB=AAK72318.1 /SUBMIT=ST.LOUIS /CHR=5 /FEA=Sanger Annotation
179671_at	83	P	0.00415	90.9	P	0.001953	135.5	P	0.000244	121.7	P	0.001221	C44B9.5 /REP_DB=WormBase Gene ID /WP=CE25813 /TR=Q18606 /GB=CAA97782.2 /SUBMIT=HINXTON /CHR=3 /FEA=Sanger Annotation
175055_at	94.6	P	0.001953	77	P	0.000732	103.5	P	0.000732	99.3	P	0.000732	CEK113BXR_rc /REP_DB=TREMBL Accession /GB=D73042 /CHR=2 /FEA=Genomic Cluster /DEF=C.elegans cDNA clone yk113b10 : 3prime end, single read.
177592_at	259.7	P	0.000244	255.1	P	0.000244	447.3	P	0.000244	342.2	P	0.000244	F55C5.4 /REP_DB=WormBase Gene ID /WP=CE11156 /TR=Q20818 /GB=CAB01569.1 /SUBMIT=HINXTON /CHR=5 /FEA=Sanger Annotation
190840_at	312.8	P	0.000244	345.3	P	0.000244	318.8	P	0.000244	313	P	0.000244	R53.7 /REP_DB=WormBase Gene ID /WP=CE03577 /TR=Q22022 /GB=CAA91351.1 /SUBMIT=HINXTON /CHR=2 /FEA=Sanger Annotation /DEF=protein kinase like protein
175144_at	629.5	P	0.000244	490.7	P	0.000244	730.8	P	0.000244	619.7	P	0.000244	AV201703 /REP_DB=TREMBL Accession /GB=AV201703 /CHR=3 /FEA=Genomic Cluster /DEF=Caenorhabditis elegans cDNA clone:yk540d4 : 5prime end, single read.
173702_at	165.3	P	0.00293	214.1	P	0.00293	320.9	P	0.000732	205.1	P	0.001221	C43556 /REP_DB=TREMBL Accession /5_PRIME_EXT_ID=T05E11.5 /5_PRIME_EXT_DB=WormBase Gene ID /GB=C43556 /WB_GENE_ID=T05E11.5 /WP=CE06364 /CHR=4 /FEA=Genomic Cluster /DEF=Yeast YKK0 like; C.elegans cDNA clone yk329g12 : 5prime end, single read.
183065_at	210.7	P	0.000244	210.8	P	0.000244	214.2	P	0.000244	240	P	0.000732	C04F5.8 /REP_DB=WormBase Gene ID /WP=CE19672 /TR=Q9GZD0 /GB=AAF98591.1 /SUBMIT=ST.LOUIS /CHR=5 /FEA=Sanger Annotation
179392_s_at	70.9	P	0.000244	82.1	P	0.000732	110.3	P	0.000244	146.8	P	0.000732	T26E3.4 /REP_DB=WormBase Gene ID /WP=CE24015 /TR=O18131 /GB=CAB04837.2 /SUBMIT=HINXTON /CHR=1 /FEA=Sanger Annotation
186790_at	198.7	P	0.000244	154.1	P	0.000244	451.1	P	0.000244	440.5	P	0.000244	C07B5.5 /REP_DB=WormBase Gene ID /WP=CE00895 /TR=SW:Q17778 /GB=CAA86412.1 /SUBMIT=HINXTON /CHR=X /FEA=Sanger Annotation
174183_at	72.5	P	0.000244	79.2	P	0.000244							C56553_rc /REP_DB=TREMBL Accession /GB=C56553 /CHR=2 /FEA=Genomic Cluster /DEF=C.elegans cDNA clone yk263f5 : 3prime end, single read.
190263_at	87.5	P	0.000244	96.3	P	0.000244	119.1	P	0.000244	108.8	P	0.000244	ZK970.2 /REP_DB=WormBase Gene ID /WP=CE02402 /TR=SW:Q27539 /GB=CAA88886.1 /SUBMIT=HINXTON /CHR=2 /FEA=Sanger Annotation /DEF=CLPP-like protease
185864_at	148.1	P	0.000244	121.1	P	0.000244							K11D12.3 /REP_DB=WormBase Gene ID /WP=CE12130 /TR=O44618 /GB=AAB94224.1 /SUBMIT=ST.LOUIS /CHR=5 /FEA=Sanger Annotation
173481_at	271.8	P	0.000244	312.9	P	0.000244	320.3	P	0.000244	312.6	P	0.000244	C63083 /REP_DB=TREMBL Accession /5_PRIME_EXT_ID=Y41E3.1 /5_PRIME_EXT_DB=WormBase Gene ID /GB=C63083 /WB_GENE_ID=Y41E3.1 /WP=CE18369 /CHR=4 /FEA=Genomic Cluster /DEF=C.elegans cDNA clone yk321f3 : 5prime end, single read.
184639_s_at	113.9	P	0.000244	113.8	P	0.000244	127.5	P	0.000244	135.1	P	0.001221	W03F9.2A /REP_DB=WormBase Gene ID /WP=CE14526 /TR=O16998 /GB=AAG24200.1 /SUBMIT=ST.LOUIS /CHR=5 /FEA=Sanger Annotation
178359_s_at	282.9	P	0.000732	295.1	P	0.000732							T28B8.1 /REP_DB=WormBase Gene ID /WP=CE14329 /TR=P91833 /GB=CAB03441.1 /SUBMIT=HINXTON /CHR=1 /FEA=Sanger Annotation
173365_at	133.6	P	0.018555	95.4	P	0.018555	117.9	P	0.008057	89.2	P	0.018555	AV198986_rc /REP_DB=TREMBL Accession /GB=AV198986 /FEA=Transcript Cluster /DEF=Caenorhabditis elegans cDNA clone:yk407f5 : 3prime end, single read.
173248_s_at	4819.5	P	0.000244	4625.6	P	0.000244	4726	P	0.000244	5688.5	P	0.000244	CEC0335 /REP_DB=TREMBL Accession /GB=C13033 /FEA=Transcript Cluster /DEF=C.elegans cDNA clone yk163a3 : 5prime end, single read.
179712_at	168.4	P	0.000244	144.3	P	0.000244	238.6	P	0.000244	191.3	P	0.000244	R13F6.1 /REP_DB=WormBase Gene ID /WP=CE00720 /TR=Q21207 /GB=AAA50678.1 /SUBMIT=ST.LOUIS /CHR=3 /FEA=Sanger Annotation
190112_s_at	975.2	P	0.000244	850.2	P	0.000244	751.2	P	0.000244	868.9	P	0.000244	ZK783.2 /REP_DB=WormBase Gene ID /WP=CE00841 /TR=Q23588 /GB=AAC24419.1 /SUBMIT=ST.LOUIS /CHR=3 /FEA=Sanger Annotation /DEF=tyrosine phosphatase
174675_at	176.2	P	0.00293	203.8	P	0.001953							CEK072F9R_rc /REP_DB=TREMBL Accession /GB=D66039 /CHR=5 /FEA=Genomic Cluster /DEF=C.elegans cDNA clone yk72f9 : 3prime end, single read.
178068_s_at	85.1	P	0.000244										C34E7.4 /REP_DB=WormBase Gene ID /WP=CE03061 /TR=Q17674 /GB=CAA91790.1 /SUBMIT=HINXTON /CHR=X /FEA=Sanger Annotation
190591_at	131.8	P	0.000244	111.2	P	0.000244	147.4	P	0.000244	137.7	P	0.001221	F32G8.6 /REP_DB=WormBase Gene ID /WP=CE05795 /TR=SW:Q19980 /GB=CAA96650.1 /SUBMIT=HINXTON /CHR=5 /FEA=Sanger Annotation /DEF=GTP cyclohydrolase I
193689_at							75.8	P	0.001953				T27F6.5 /REP_DB=WormBase Gene ID /WP=CE16514 /TR=O45869 /GB=CAB04884.1 /SUBMIT=HINXTON /CHR=1 /FEA=Sanger Annotation /DEF=tRNA synthetases class II (Gly, His, Pro and Ser)
188756_s_at													Y116F11B.3 /REP_DB=WormBase Gene ID /WP=CE26048 /TR=Q9GRV9 /GB=CAC14390.1 /SUBMIT=HINXTON /CHR=5 /FEA=Sanger Annotation /DEF=peptidase
171737_x_at	971.4	P	0.000244	1079.2	P	0.000244	153	P	0.000244	136.5	P	0.000244	C51771_rc /REP_DB=TREMBL Accession /GB=C51771 /CHR=4 /FEA=Genomic Cluster /DEF=C.elegans cDNA clone yk214e5 : 3prime end, single read.
191469_at	110.2	P	0.000244	141.3	P	0.000244							C31C9.1 /REP_DB=WormBase Gene ID /WP=CE08496 /TR=O01986 /GB=CAB02296.1 /SUBMIT=HINXTON /CHR=2 /FEA=Sanger Annotation /DEF=apical gut membrane protein
188761_s_at	821.3	P	0.000244	438.5	P	0.000244	375.7	P	0.000244	419.9	P	0.000244	Y110A7A.6 /REP_DB=WormBase Gene ID /WP=CE23252 /CHR=1 /FEA=Sanger Annotation /DEF=phosphofructokinase (ST.LOUIS) protein_id:AAF60424.1
173373_s_at	78.9	P	0.000732				105.3	P	0.000244	77.5	P	0.000244	AV182830_rc /REP_DB=TREMBL Accession /GB=AV182830 /FEA=Transcript Cluster /DEF=Caenorhabditis elegans cDNA clone:yk643b7 : 3prime end, single read.
181969_at	78.5	P	0.000244	96.7	P	0.000732							T23G11.9 /REP_DB=WormBase Gene ID /WP=CE16460 /TR=O45812 /GB=CAB03419.1 /SUBMIT=HINXTON /CHR=1 /FEA=Sanger Annotation
174010_at	101.2	P	0.001221				104.9	P	0.000732	93.2	P	0.000732	AW466230 /REP_DB=TREMBL Accession /5_PRIME_EXT_ID=F19B6.1A /5_PRIME_EXT_DB=WormBase Gene ID /GB=AW466230 /WB_GENE_ID=F19B6.1A /WP=CE05666 /CHR=4 /FEA=Genomic Cluster /DEF=uridine kinase; EST17 Rare cDNA library from Caenorhabditis elegans Caenorhabditis elegans cDNA, mRNA sequence.
175085_at	135.9	P	0.000244	163	P	0.000244	132.7	P	0.000732	98	P	0.001953	CEK126DZR_rc /REP_DB=TREMBL Accession /GB=D64845 /CHR=2 /FEA=Genomic Cluster /DEF=C.elegans cDNA clone yk126d12 : 3prime end, single read.
173376_s_at	95.5	P	0.000244	98.8	P	0.000244	107.7	P	0.000244				AV199166_rc /REP_DB=TREMBL Accession /GB=AV199166 /FEA=Transcript Cluster /DEF=Caenorhabditis elegans cDNA clone:yk541f5 : 3prime end, single read.
180161_at	185.1	P	0.000244	231.5	P	0.000244	189.7	P	0.000244	221.3	P	0.000732	F08F1.7 /REP_DB=WormBase Gene ID /WP=CE09254 /TR=O17388 /GB=AAB71307.1 /SUBMIT=ST.LOUIS /CHR=X /FEA=Sanger Annotation
172583_x_at													F54D10.2 /REP_DB=WormBase Gene ID /WP=CE19452 /TR=Q9TZ85 /GB=AAC68783.1 /SUBMIT=ST.LOUIS /CHR=2 /FEA=Sanger Annotation
186114_at	275.7	P	0.000732	200.2	P	0.001221	271.4	P	0.000732	224.8	P	0.000732	Y45F10D.4 /REP_DB=WormBase Gene ID /WP=CE16643 /TR=O45948 /GB=CAA16379.1 /SUBMIT=HINXTON /CHR=4 /FEA=Sanger Annotation
185423_at	77	P	0.023926	98	P	0.030273	75.3	P	0.023926	116.6	P	0.010742	F52C9.8B /REP_DB=WormBase Gene ID /WP=CE04621 /TR=Q20650 /GB=AAA81058.1 /SUBMIT=ST.LOUIS /CHR=3 /FEA=Sanger Annotation
192783_at	458.5	P	0.000244	540.4	P	0.000244	491.3	P	0.000244	486.1	P	0.000244	Y17G7B.7 /REP_DB=WormBase Gene ID /WP=CE19040 /GEN=tpi-1 /TR=Q9U2R2 /GB=CAA19447.1 /SUBMIT=HINXTON /CHR=2 /FEA=Sanger Annotation /DEF=Triosephosphate isomerase
192660_at	411.5	P	0.000244	420.4	P	0.000732	380.4	P	0.000732	377.8	P	0.000244	F32H2.4 /REP_DB=WormBase Gene ID /WP=CE09879 /TR=P91867 /GB=CAB04240.1 /SUBMIT=HINXTON /CHR=1 /FEA=Sanger Annotation /DEF=WD domain, G-beta repeat (3 domains)
173235_at													C58401_rc /REP_DB=TREMBL Accession /GB=C58401 /FEA=Transcript Cluster /DEF=C.elegans cDNA clone yk366e4 : 3prime end, single read.
177088_at	119	P	0.000732	94	P	0.000732	178	P	0.000732	150.8	P	0.001221	JC8.7 /REP_DB=WormBase Gene ID /WP=CE17991 /TR=O62291 /GB=CAB05227.1 /SUBMIT=HINXTON /CHR=4 /FEA=Sanger Annotation
181080_at	1266	P	0.000732	1209.5	P	0.000732	292.9	P	0.001221	285.3	P	0.000732	ZK813.2 /REP_DB=WormBase Gene ID /WP=CE05111 /TR=Q23605 /GB=AAB52653.1 /SUBMIT=ST.LOUIS /CHR=X /FEA=Sanger Annotation
182390_at	155.9	P	0.000244	170.7	P	0.000244	232.4	P	0.000244	190.8	P	0.000244	D1007.4 /REP_DB=WormBase Gene ID /WP=CE09039 /TR=O01871 /GB=AAK18911.1 /SUBMIT=ST.LOUIS /CHR=1 /FEA=Sanger Annotation
174731_s_at	115.6	P	0.000244	121.4	P	0.000244	151.9	P	0.000244	132.9	P	0.000244	CEK086E5R_rc /REP_DB=TREMBL Accession /GB=D64664 /CHR=2 /FEA=Genomic Cluster /DEF=C.elegans cDNA clone yk86e5 : 3prime end, single read.
172699_x_at	291.1	P	0.000244	279.3	P	0.000732	305.5	P	0.000732	378.5	P	0.000732	ZK1127.8_rc /REP_DB=WormBase Gene ID /WP=CE07646 /TR=Q23397 /GB=AAB93430.1 /SUBMIT=ST.LOUIS /CHR=2 /FEA=Sanger Annotation /REVCOMP
186689_s_at							84.4	P	0.00293	89.5	P	0.008057	F45C12.15 /REP_DB=WormBase Gene ID /WP=CE10464 /TR=O16749 /GB=AAB66214.1 /SUBMIT=ST.LOUIS /CHR=2 /FEA=Sanger Annotation
187430_at													K10D2.7 /REP_DB=WormBase Gene ID /WP=CE02019 /TR=SW:Q09412 /GB=AAA62545.1 /SUBMIT=ST.LOUIS /CHR=3 /FEA=Sanger Annotation
189101_at	133.8	P	0.000732	145.7	P	0.001221	128.5	P	0.00293	156.9	P	0.00415	C04D8.1 /REP_DB=WormBase Gene ID /WP=CE26357 /GB=AAK71357.1 /SUBMIT=ST.LOUIS /CHR=3 /FEA=Sanger Annotation /DEF=GTPase-activating protein
178078_at													T12D8.9 /REP_DB=WormBase Gene ID /WP=CE16406 /TR=O45785 /GB=CAB05819.1 /SUBMIT=HINXTON /CHR=3 /FEA=Sanger Annotation
190296_at	773.3	P	0.000244	684.1	P	0.000244	227.2	P	0.000244	202.5	P	0.000244	T13F2.8 /REP_DB=WormBase Gene ID /WP=CE13633 /GEN=cav-1 /TR=SW:Q94051 /GB=CAB03359.1 /SUBMIT=HINXTON /CHR=4 /FEA=Sanger Annotation /DEF=caveolin
173142_at	88.4	P	0.00415	92.9	P	0.008057	222	P	0.001953	283.4	P	0.00415	AV199424_rc /REP_DB=TREMBL Accession /FEA=EST Transcript /REVCOMP /GB=AV199424 /DEF=Caenorhabditis elegans cDNA clone:yk545g6 : 3prime end, single read.
173536_s_at	280.9	P	0.001953	230.1	P	0.000244	431.7	P	0.000244	463	P	0.000244	C47708 /REP_DB=TREMBL Accession /5_PRIME_EXT_ID=K02B2.3 /5_PRIME_EXT_DB=WormBase Gene ID /GB=C47708 /WB_GENE_ID=K02B2.3 /WP=CE27192 /CHR=4 /FEA=Genomic Cluster /DEF=C.elegans cDNA clone yk449h12 : 5prime end, single read.
191607_s_at	1780.6	P	0.000244	1862.8	P	0.000244	1662.2	P	0.000244	1715.9	P	0.000244	R12H7.2 /REP_DB=WormBase Gene ID /WP=CE03567 /GEN=asp-4 /TR=Q21966 /GB=CAA90633.1 /SUBMIT=HINXTON /CHR=X /FEA=Sanger Annotation /DEF=aspartyl protease
185406_at													Y95B8A.2 /REP_DB=WormBase Gene ID /WP=CE24691 /TR=Q9N2V3 /GB=AAF60902.1 /SUBMIT=ST.LOUIS /CHR=1 /FEA=Sanger Annotation
176049_at	657.7	P	0.000244	621.8	P	0.000244	1437.4	P	0.000244	1099.2	P	0.000244	ZK652.1 /REP_DB=WormBase Gene ID /WP=CE00446 /SUBMIT=ST.LOUIS /CHR=3 /FEA=Sanger Annotation
187794_s_at	93.1	P	0.023926	91.9	P	0.030273							C54G6.1 /REP_DB=WormBase Gene ID /WP=CE17604 /CHR=1 /FEA=Sanger Annotation /DEF=(ST.LOUIS) TR:O44979 protein_id:AAB97560.1
182941_at													M01H9.4 /REP_DB=WormBase Gene ID /WP=CE12310 /TR=Q94281 /GB=AAB09145.1 /SUBMIT=ST.LOUIS /CHR=4 /FEA=Sanger Annotation
176769_s_at	323.3	P	0.000244	362.8	P	0.000244	191.7	P	0.001221	178	P	0.001221	Y50D7A.7 /REP_DB=WormBase Gene ID /WP=CE26144 /GB=AAK68514.1 /SUBMIT=ST.LOUIS /CHR=3 /FEA=Sanger Annotation
193490_s_at	113.2	P	0.000244	117.6	P	0.000244	192.4	P	0.018555	179.2	P	0.000244	W09D6.6 /REP_DB=WormBase Gene ID /WP=CE19020 /TR=Q9XUJ1 /GB=CAB04947.1 /SUBMIT=HINXTON /CHR=3 /FEA=Sanger Annotation /DEF=multidrug resistance protein (p-glycoprotein)
186588_at	325.2	P	0.000244	315.9	P	0.000244	228	P	0.000244	198.2	P	0.000732	Y55F3AM.4 /REP_DB=WormBase Gene ID /WP=CE25486 /TR=Q9N369 /GB=AAF60797.1 /SUBMIT=ST.LOUIS /CHR=4 /FEA=Sanger Annotation
179039_at	79	P	0.000732							70.7	P	0.00415	K08E4.2 /REP_DB=WormBase Gene ID /WP=CE03462 /TR=Q21333 /GB=CAA92680.1 /SUBMIT=HINXTON /CHR=4 /FEA=Sanger Annotation
173830_at	142	P	0.000244	160.4	P	0.000244	151.6	P	0.000244	139.5	P	0.000244	C44886 /REP_DB=TREMBL Accession /5_PRIME_EXT_ID=ZK809.4 /5_PRIME_EXT_DB=WormBase Gene ID /GB=C44886 /WB_GENE_ID=ZK809.4 /WP=CE18465 /CHR=4 /FEA=Genomic Cluster /DEF=hydrophobic nucleolar protein like; C.elegans cDNA clone yk373c3 : 5prime end, single read.
174693_at													CEK001CYR_rc /REP_DB=TREMBL Accession /GB=D26651 /CHR=1 /FEA=Genomic Cluster /DEF=C.elegans cDNA clone yk1c11 : 3prime end, single read.
171776_x_at	1814.5	P	0.000244	1593.9	P	0.000244	2923.3	P	0.001221	2935	P	0.000244	C29306_rc /REP_DB=TREMBL Accession /GB=C29306 /FEA=Transcript Cluster /DEF=C.elegans cDNA clone yk198f7 : 3prime end, single read.
188709_s_at	350.1	P	0.000244	284.7	P	0.000244	420.5	P	0.000244	423.3	P	0.000244	W05B10.2 /REP_DB=WormBase Gene ID /WP=CE06545 /TR=Q23170 /GB=CAA98962.1 /SUBMIT=HINXTON /CHR=5 /FEA=Sanger Annotation /DEF=histone H3
177563_s_at	346.3	P	0.000244	248.8	P	0.000244	205.3	P	0.000244	186.7	P	0.000244	T01E8.5 /REP_DB=WormBase Gene ID /WP=CE18165 /TR=Q20749 /GB=CAA88749.1 /SUBMIT=HINXTON /CHR=2 /FEA=Sanger Annotation
193289_at	163.1	P	0.000244	162.3	P	0.000244	159.1	P	0.000244	148.7	P	0.000244	F33H2.3 /REP_DB=WormBase Gene ID /WP=CE17766 /TR=O62220 /GB=CAB04265.1 /SUBMIT=HINXTON /CHR=1 /FEA=Sanger Annotation /DEF=Leucine Rich Repeat (2 copies) (2 domains)
179946_s_at	247	P	0.000244	325.9	P	0.000244	575	P	0.000244	604.3	P	0.000244	C37A2.1 /REP_DB=WormBase Gene ID /WP=CE08610 /TR=O01507 /GB=AAB52446.1 /SUBMIT=ST.LOUIS /CHR=1 /FEA=Sanger Annotation
175789_s_at	407	P	0.000732	411.6	P	0.000244	510.7	P	0.000244	389.4	P	0.000732	g3882434 /REP_DB=GenBank Identifier /GB=AF031519.1 /PROTEIN_GB=AAC78763.1 /CHR=3 /FEA=Mapped Transcript /DEF=myotubularin homologous protein 1
192310_s_at	5330.7	P	0.000244	5400.4	P	0.000244	5246	P	0.000244	6447.6	P	0.000244	C49H3.11 /REP_DB=WormBase Gene ID /WP=CE04237 /GEN=rps-2 /TR=SW:P51403 /GB=AAF99899.1 /SUBMIT=ST.LOUIS /CHR=4 /FEA=Sanger Annotation /DEF=ribosomal protein
175826_s_at	88.2	P	0.00293				126.8	P	0.000732	111.8	P	0.00293	g5353962 /REP_DB=GenBank Identifier /GB=AF130406.1 /PROTEIN_GB=AAD42307.1 /CHR=X /FEA=Mapped Transcript /DEF=phophoinositide-dependent protein kinase 1a
190624_s_at	330.4	P	0.000244	234.1	P	0.000244	228.9	P	0.000244	199.8	P	0.000244	R74.1 /REP_DB=WormBase Gene ID /WP=CE16317 /TR=SW:Q09996 /GB=CAA85280.1 /SUBMIT=HINXTON /CHR=3 /FEA=Sanger Annotation /DEF=leucyl-tRNA synthetase
173790_at	93.1	P	0.000244	93.9	P	0.001953							CEK095B4F /REP_DB=TREMBL Accession /5_PRIME_EXT_ID=K04H4.1 /5_PRIME_EXT_DB=WormBase Gene ID /GB=D70046 /WB_GENE_ID=K04H4.1 /WP=CE00246 /CHR=3 /FEA=Genomic Cluster /GEN=emb-9 /DEF=Collagen; C.elegans cDNA clone yk95b4 : 5prime end, single read.
175335_at	373.1	P	0.000244	432.3	P	0.000244	644.4	P	0.000244	648.2	P	0.000244	AU113748_rc /REP_DB=TREMBL Accession /GB=AU113748 /CHR=1 /FEA=Genomic Cluster /DEF=Caenorhabditis elegans cDNA clone:yk711b9 : 3prime end, single read.
184089_s_at	393.1	P	0.000244	400.9	P	0.000244	484.1	P	0.000244	517.9	P	0.000244	F09G2.9 /REP_DB=WormBase Gene ID /WP=CE09304 /TR=O17406 /GB=AAB71317.1 /SUBMIT=ST.LOUIS /CHR=5 /FEA=Sanger Annotation
178614_s_at													F36F2.2 /REP_DB=WormBase Gene ID /WP=CE15976 /TR=O62233 /GB=CAB04324.1 /SUBMIT=HINXTON /CHR=1 /FEA=Sanger Annotation
190439_s_at													C56A3.7 /REP_DB=WormBase Gene ID /WP=CE15738 /GEN=cav-2 /TR=SW:Q18879 /GB=CAB01139.1 /SUBMIT=HINXTON /CHR=5 /FEA=Sanger Annotation /DEF=Caveolin
193295_at	253	P	0.000244	241.5	P	0.000244	273.9	P	0.000244	277.7	P	0.000732	F10G7.4 /REP_DB=WormBase Gene ID /WP=CE02628 /GEN=coh-2 /TR=Q19325 /GB=AAA81127.1 /SUBMIT=ST.LOUIS /CHR=2 /FEA=Sanger Annotation /DEF=DNA double-strand break repair
187272_s_at	157.3	P	0.01416	145.8	P	0.01416	187	P	0.005859	202.9	P	0.010742	F44E2.7 /REP_DB=WormBase Gene ID /WP=CE24975 /TR=SW:P34437 /GB=AAA28038.2 /SUBMIT=ST.LOUIS /CHR=3 /FEA=Sanger Annotation
172381_x_at	165.1	P	0.000244	172.1	P	0.000244							ZK484.8 /REP_DB=WormBase Gene ID /WP=CE15351 /TR=O44902 /GB=AAK39386.1 /SUBMIT=ST.LOUIS /CHR=1 /FEA=Sanger Annotation
186203_at	618.2	P	0.000244	635.9	P	0.000244	1114.8	P	0.000244	1074.5	P	0.000244	W02F12.3 /REP_DB=WormBase Gene ID /WP=CE14476 /TR=O45146 /GB=AAC04459.1 /SUBMIT=ST.LOUIS /CHR=5 /FEA=Sanger Annotation
193362_at	152	P	0.000732	168.3	P	0.000244	190.2	P	0.000244	187.8	P	0.000244	C01G6.8 /REP_DB=WormBase Gene ID /WP=CE24774 /GEN=kin-8 /TR=Q17576 /GB=CAB61003.1 /SUBMIT=HINXTON /CHR=2 /FEA=Sanger Annotation /DEF=protein tyrosine kinase receptor
191778_s_at	81.8	P	0.000732										T19H12.9 /REP_DB=WormBase Gene ID /WP=CE13768 /TR=O01614 /GB=AAC69032.1 /SUBMIT=ST.LOUIS /CHR=5 /FEA=Sanger Annotation /DEF=UDP-glucuronosyltransferase
192817_at													R03A10.4 /REP_DB=WormBase Gene ID /WP=CE06210 /TR=Q21658 /GB=CAA93673.1 /SUBMIT=HINXTON /CHR=X /FEA=Sanger Annotation /DEF=gluamine-phenylpyruvate transaminase
177193_s_at													AC3.3 /REP_DB=WormBase Gene ID /WP=CE05133 /TR=Q17400 /GB=CAA94867.1 /SUBMIT=HINXTON /CHR=5 /FEA=Sanger Annotation
190299_at													W02C12.3 /REP_DB=WormBase Gene ID /WP=CE14416 /CHR=4 /FEA=Sanger Annotation /DEF=transcription factor (ST.LOUIS) TR:P91527 protein_id:AAB37997.1
191997_s_at	108.7	P	0.000732	150	P	0.001221	182.4	P	0.000244	222.2	P	0.000732	W04A8.1 /REP_DB=WormBase Gene ID /WP=CE16535 /TR=Q9XUM4 /GB=CAB04902.1 /SUBMIT=HINXTON /CHR=1 /FEA=Sanger Annotation /DEF=BRCA1 C Terminus (BRCT) domain
173137_s_at	1886.1	P	0.000244	1542.9	P	0.000244	2408.3	P	0.000244	2486.5	P	0.000244	AV184534_rc /REP_DB=TREMBL Accession /FEA=EST Transcript /REVCOMP /GB=AV184534 /DEF=Caenorhabditis elegans cDNA clone:yk665h5 : 3prime end, single read.
187260_s_at	445.7	P	0.000244	529.8	P	0.000244	315.1	P	0.000244	302	P	0.000244	ZK1320.2 /REP_DB=WormBase Gene ID /WP=CE01700 /TR=SW:Q09364 /GB=CAA87040.1 /SUBMIT=HINXTON /CHR=2 /FEA=Sanger Annotation
183710_at	99.6	P	0.000244	118.6	P	0.000244	97.6	P	0.000244	89.5	P	0.000244	R01H2.5 /REP_DB=WormBase Gene ID /WP=CE00804 /TR=Q21632 /GB=AAA50647.1 /SUBMIT=ST.LOUIS /CHR=3 /FEA=Sanger Annotation
172835_x_at	637.3	P	0.000244	506	P	0.000244	347.9	P	0.001953	287.8	P	0.001953	F08G2.2 /REP_DB=WormBase Gene ID /WP=CE04501 /GB=CAB04056.1 /SUBMIT=HINXTON /CHR=2 /FEA=Sanger Annotation /DEF=Core histones H2A, H2B, H3 and H4
178967_at							76.8	P	0.000732				ZC434.7 /REP_DB=WormBase Gene ID /WP=CE06582 /TR=Q23317 /GB=CAB00061.1 /SUBMIT=HINXTON /CHR=1 /FEA=Sanger Annotation
186278_at	414	P	0.000732	316.4	P	0.000732	362.9	P	0.000732	429.3	P	0.000732	R06B10.3 /REP_DB=WormBase Gene ID /WP=CE26979 /TR=O44871 /GB=AAK21450.2 /SUBMIT=ST.LOUIS /CHR=3 /FEA=Sanger Annotation
182243_at	100.5	P	0.008057	114.7	P	0.001953	84.7	P	0.008057	106.5	P	0.010742	F55A3.1 /REP_DB=WormBase Gene ID /WP=CE17111 /TR=Q9N5R7 /GB=AAF39833.1 /SUBMIT=ST.LOUIS /CHR=1 /FEA=Sanger Annotation
192269_s_at	2188.6	P	0.000244	2938.4	P	0.000244	2220.1	P	0.000244	2595	P	0.000244	Y39A1C.3 /REP_DB=WormBase Gene ID /WP=CE19148 /TR=Q9XTJ6 /GB=CAA97783.1 /SUBMIT=HINXTON /CHR=3 /FEA=Sanger Annotation /DEF=Cold-shock DNA-binding domain
173990_s_at	2868.9	P	0.000244	2465.8	P	0.000244	3086.6	P	0.000244	3360.9	P	0.000244	CEXT00396 /REP_DB=TREMBL Accession /5_PRIME_EXT_ID=T03E6.7 /5_PRIME_EXT_DB=WormBase Gene ID /GB=M79859 /WB_GENE_ID=T03E6.7 /WP=CE16333 /CHR=5 /FEA=Genomic Cluster /DEF=cathepsin-like protease; wEST00396 Mixed stage, Stratagene (cat. no. 937006) Caenorhabditis elegans cDNA clone CEMSE69 similar to Cathepsin L, mRNA sequence.
190805_at	286.3	P	0.000244	246.3	P	0.000244	174.3	P	0.001221	138	P	0.001221	C50F4.13 /REP_DB=WormBase Gene ID /WP=CE05477 /GEN=his-35 /TR=Q27485 /GB=CAA94747.1 /SUBMIT=HINXTON /CHR=5 /FEA=Sanger Annotation /DEF=histone H2A
193924_at													ZK455.7 /REP_DB=WormBase Gene ID /WP=CE03818 /GEN=pgp-3 /TR=Q20335 /GB=CAA91495.1 /SUBMIT=HINXTON /CHR=X /FEA=Sanger Annotation /DEF=multidrug resistance protein 3 (p-glycoprotein C)
184483_at	406.3	P	0.000732	459.2	P	0.000244	326.9	P	0.000244	373.2	P	0.000732	Y60A3A.19 /REP_DB=WormBase Gene ID /WP=CE26225 /TR=Q9U1Y8 /GB=CAB60403.2 /SUBMIT=HINXTON /CHR=5 /FEA=Sanger Annotation
187071_at							90.5	P	0.010742	96.4	P	0.030273	F59B2.5 /REP_DB=WormBase Gene ID /WP=CE00232 /TR=SW:P34481 /GB=CAA77584.1 /SUBMIT=HINXTON /CHR=3 /FEA=Sanger Annotation
188753_s_at	173.5	P	0.00415	230.2	P	0.000244	282.9	P	0.000244	264.6	P	0.000244	Y111B2A.10A /REP_DB=WormBase Gene ID /WP=CE26626 /GB=CAC35838.1 /SUBMIT=HINXTON /CHR=3 /FEA=Sanger Annotation /DEF=zinc-finger protein
181878_at	95.9	P	0.000244	148.3	P	0.000244	131.2	P	0.000244	134.5	P	0.000244	ZK1128.1 /REP_DB=WormBase Gene ID /WP=CE24715 /TR=Q09644 /GB=CAA87427.2 /SUBMIT=HINXTON /CHR=3 /FEA=Sanger Annotation
187118_s_at	477.6	P	0.000244	538.3	P	0.000244	382.2	P	0.000244	406.3	P	0.000244	F52E1.13B /REP_DB=WormBase Gene ID /WP=CE04639 /TR=Q9TY02 /GB=AAD31552.1 /SUBMIT=ST.LOUIS /CHR=5 /FEA=Sanger Annotation
178417_s_at	110.2	P	0.010742	97.9	P	0.010742	154.5	P	0.001221	162.2	P	0.00415	W09C5.7 /REP_DB=WormBase Gene ID /WP=CE20170 /TR=Q9U330 /GB=CAB63333.1 /SUBMIT=HINXTON /CHR=1 /FEA=Sanger Annotation
192104_at	88.1	P	0.000244	72.2	P	0.000244				71.4	P	0.001953	B0252.2 /REP_DB=WormBase Gene ID /WP=CE02418 /TR=Q10916 /GB=AAC46756.1 /SUBMIT=ST.LOUIS /CHR=2 /FEA=Sanger Annotation /DEF=Spingomyelin phosphodiesterase
171963_x_at	692.9	P	0.000244	520.1	P	0.000244	715.2	P	0.000244	897.7	P	0.000244	AU114543_rc /REP_DB=TREMBL Accession /GB=AU114543 /FEA=Transcript Cluster /DEF=Caenorhabditis elegans cDNA clone:yk720e12 : 3prime end, single read.
174281_at													C56262_rc /REP_DB=TREMBL Accession /GB=C56262 /CHR=4 /FEA=Genomic Cluster /DEF=C.elegans cDNA clone yk252c1 : 3prime end, single read.
183009_at													Y38F1A.8 /REP_DB=WormBase Gene ID /WP=CE21613 /TR=Q9XWM2 /GB=CAA21633.1 /SUBMIT=HINXTON /CHR=2 /FEA=Sanger Annotation
191306_s_at	111.4	P	0.000244	115.9	P	0.000732	113.5	P	0.000244	137	P	0.000732	B0395.3 /REP_DB=WormBase Gene ID /WP=CE02944 /TR=Q17499 /GB=CAA92218.1 /SUBMIT=HINXTON /CHR=X /FEA=Sanger Annotation /DEF=choline O-acetyltransferase
191781_s_at	337.3	P	0.000244	374.3	P	0.000244	522.7	P	0.000244	567	P	0.000732	F21H12.6 /REP_DB=WormBase Gene ID /WP=CE01917 /TR=SW:Q09541 /GB=AAC46718.1 /SUBMIT=ST.LOUIS /CHR=2 /FEA=Sanger Annotation /DEF=Tripeptidyl-peptidase II
186792_at	321.9	P	0.000244	269.3	P	0.000244	491.8	P	0.000244	460.4	P	0.000244	C18E9.6 /REP_DB=WormBase Gene ID /WP=CE05298 /TR=SW:Q18090 /GB=CAA93850.1 /SUBMIT=HINXTON /CHR=2 /FEA=Sanger Annotation
183294_at													F58F9.2 /REP_DB=WormBase Gene ID /WP=CE07299 /TR=Q20990 /GB=AAC48083.1 /SUBMIT=ST.LOUIS /CHR=4 /FEA=Sanger Annotation
178386_s_at	580.2	P	0.000244	498.2	P	0.000244	626	P	0.000244	573.3	P	0.000244	C47E8.4 /REP_DB=WormBase Gene ID /WP=CE05440 /TR=Q18691 /GB=CAA99795.1 /SUBMIT=HINXTON /CHR=5 /FEA=Sanger Annotation
189522_at	620.7	P	0.000244	666.1	P	0.000244	883.8	P	0.000244	1020.6	P	0.000244	B0365.1 /REP_DB=WormBase Gene ID /WP=CE07719 /TR=P90731 /GB=CAB02690.1 /SUBMIT=HINXTON /CHR=5 /FEA=Sanger Annotation /DEF=ATP citrate lyase
180263_s_at	118.6	P	0.005859	133.4	P	0.00415							C35E7.5 /REP_DB=WormBase Gene ID /WP=CE17518 /TR=O61771 /GB=AAC17521.1 /SUBMIT=ST.LOUIS /CHR=1 /FEA=Sanger Annotation
187821_at													C30F12.7 /REP_DB=WormBase Gene ID /WP=CE16887 /SUBMIT=ST.LOUIS /CHR=1 /FEA=Sanger Annotation /DEF=isocitrate dehydrogenase
185434_at													C08E3.10 /REP_DB=WormBase Gene ID /WP=CE08013 /TR=O17201 /GB=AAB70969.1 /SUBMIT=ST.LOUIS /CHR=2 /FEA=Sanger Annotation
174030_at	127.8	P	0.000244	126.3	P	0.001221	135.6	P	0.000732	133.6	P	0.001221	g7899271 /REP_DB=GenBank Identifier /CHR=5 /FEA=Genomic Cluster
172670_x_at	87.1	P	0.000732	74.2	P	0.000244	98	P	0.000244	104.8	P	0.000732	F26A3.3 /REP_DB=WormBase Gene ID /WP=CE27140 /GEN=ego-1 /TR=Q93593 /GB=CAB01701.2 /SUBMIT=HINXTON /CHR=1 /FEA=Sanger Annotation
192150_at	276.7	P	0.000244	291.3	P	0.000244	464.5	P	0.000244	459.5	P	0.000244	T26A5.3 /REP_DB=WormBase Gene ID /WP=CE00702 /TR=Q22800 /GB=AAC77506.1 /SUBMIT=ST.LOUIS /CHR=3 /FEA=Sanger Annotation /DEF=NADH-ubiquinone oxidoreductase
193277_at	103.9	P	0.000244	121.2	P	0.000244	114.5	P	0.000732	93.1	P	0.000732	F20D1.6 /REP_DB=WormBase Gene ID /WP=CE09499 /TR=Q93538 /GB=CAB01748.1 /SUBMIT=HINXTON /CHR=X /FEA=Sanger Annotation /DEF=Human mRNA KIAA0066 predicted protein like
188180_at													F49E10.3 /REP_DB=WormBase Gene ID /WP=CE07264 /GEN=flp-7 /TR=Q20598 /GB=AAC69107.1 /SUBMIT=ST.LOUIS /CHR=X /FEA=Sanger Annotation
178023_s_at	173.4	P	0.000244	185	P	0.000244	188	P	0.000244	212.8	P	0.000244	K09E4.3 /REP_DB=WormBase Gene ID /WP=CE19996 /TR=Q9NAP7 /GB=CAB70169.1 /SUBMIT=HINXTON /CHR=2 /FEA=Sanger Annotation
185203_s_at	964	P	0.000244	936.4	P	0.000244	683	P	0.000244	755.2	P	0.000244	Y53C12B.2 /REP_DB=WormBase Gene ID /WP=CE14896 /TR=O18216 /GB=CAB16491.1 /SUBMIT=HINXTON /CHR=2 /FEA=Sanger Annotation
189519_at	916.3	P	0.000244	524.2	P	0.000244							R08F11.3 /REP_DB=WormBase Gene ID /WP=CE12584 /TR=O02641 /GB=AAB54245.1 /SUBMIT=ST.LOUIS /CHR=5 /FEA=Sanger Annotation /DEF=cytochrome P450
186676_s_at													F35H10.10 /REP_DB=WormBase Gene ID /WP=CE24945 /TR=Q20073 /GB=AAA81683.1 /SUBMIT=ST.LOUIS /CHR=4 /FEA=Sanger Annotation
189411_at	739.2	P	0.000732	738.8	P	0.000732	993	P	0.000244	835.5	P	0.000732	ZK593.7 /REP_DB=WormBase Gene ID /WP=CE06628 /TR=Q23543 /GB=CAA93428.1 /SUBMIT=HINXTON /CHR=4 /FEA=Sanger Annotation /DEF=Yeast JTA107 like
192973_s_at	566.2	P	0.000244	484.7	P	0.000244	236.5	P	0.000244	276	P	0.000244	T22E5.5 /REP_DB=WormBase Gene ID /WP=CE04994 /GEN=mup-2 /TR=SW:Q27371 /GB=AAA83615.1 /SUBMIT=ST.LOUIS /CHR=X /FEA=Sanger Annotation /DEF=troponin T-like protein
176056_at				78.2	P	0.037598	76.6	P	0.037598				Y105E8B.Z /REP_DB=WormBase Gene ID /WP=CE24107 /CHR=1 /FEA=Sanger Annotation /DEF=(HINXTON)
194021_s_at	116.3	P	0.000732	185	P	0.000732				83.9	P	0.008057	C55B7.2 /REP_DB=WormBase Gene ID /WP=CE27887 /GEN=gly-2 /GB=AAK68273.1 /SUBMIT=ST.LOUIS /CHR=1 /FEA=Sanger Annotation /DEF=alpha-1,3(6)-mannosylglycoprotein beta-1,6-N-acetyl-glucosaminyltransferase
178354_at							80.2	P	0.01416	106.5	P	0.018555	T10C6.7 /REP_DB=WormBase Gene ID /WP=CE16382 /TR=O45769 /GB=CAB07663.1 /SUBMIT=HINXTON /CHR=5 /FEA=Sanger Annotation
174017_at	329.3	P	0.000244	397.8	P	0.000244	416.4	P	0.000244	391.5	P	0.000244	g10198017 /REP_DB=GenBank Identifier /CHR=1 /FEA=Genomic Cluster
174287_at	170.1	P	0.000244	195.5	P	0.010742	98.7	P	0.000244				C29303_rc /REP_DB=TREMBL Accession /GB=C29303 /CHR=X /FEA=Genomic Cluster /DEF=C.elegans cDNA clone yk198f3 : 3prime end, single read.
179856_at				87.4	P	0.00293	73.2	P	0.001221	99.8	P	0.001953	F22E5.1 /REP_DB=WormBase Gene ID /WP=CE09553 /TR=O16719 /GB=AAB66167.1 /SUBMIT=ST.LOUIS /CHR=2 /FEA=Sanger Annotation
172809_x_at	1294.8	P	0.000732	1107.4	P	0.001221	795	P	0.005859	673.9	P	0.005859	Y41E3.2 /REP_DB=WormBase Gene ID /WP=CE18370 /TR=O62432 /GB=CAB08999.1 /SUBMIT=HINXTON /CHR=4 /FEA=Sanger Annotation /DEF=CUTICLE COLLAGEN 1
172353_x_at	111.1	P	0.046143										C02E7.6 /REP_DB=WormBase Gene ID /WP=CE07843 /TR=O16428 /GB=AAC24165.1 /SUBMIT=ST.LOUIS /CHR=5 /FEA=Sanger Annotation
183771_at	253.4	P	0.000244	222.8	P	0.000244							F55B12.5 /REP_DB=WormBase Gene ID /WP=CE11142 /TR=Q93796 /GB=CAB02126.1 /SUBMIT=HINXTON /CHR=5 /FEA=Sanger Annotation
190094_s_at	93	P	0.005859	80.4	P	0.001953							M02D8.4 /REP_DB=WormBase Gene ID /WP=CE04760 /TR=Q21463 /GB=AAA82381.1 /SUBMIT=ST.LOUIS /CHR=X /FEA=Sanger Annotation /DEF=asparagine synthase
188311_s_at	339.5	P	0.000244	260.6	P	0.000244	177.3	P	0.000732	155.1	P	0.000244	F38A3.2 /REP_DB=WormBase Gene ID /WP=CE02214 /TR=Q20136 /GB=CAA90188.1 /SUBMIT=HINXTON /CHR=2 /FEA=Sanger Annotation /DEF=collagen
193521_s_at													F15C11.1 /REP_DB=WormBase Gene ID /WP=CE17673 /GEN=sem-4 /TR=Q17396 /GB=CAA95798.1 /SUBMIT=HINXTON /CHR=1 /FEA=Sanger Annotation /DEF=Zinc finger, C2H2 type (7 domains)
186361_at	1050.3	P	0.000244	1104.1	P	0.000244	668.8	P	0.000244	800.1	P	0.000244	C10G11.7 /REP_DB=WormBase Gene ID /WP=CE08086 /TR=P91027 /GB=AAB42247.1 /SUBMIT=ST.LOUIS /CHR=1 /FEA=Sanger Annotation
177225_at	370.6	P	0.000244	392.5	P	0.000244	405.1	P	0.000244	410.3	P	0.000244	Y73B6BL.X /REP_DB=WormBase Gene ID /WP=CE26296 /CHR=4 /FEA=Sanger Annotation /DEF=(ST.LOUIS) protein_id:AAG23482.1
181442_at													F40A3.6 /REP_DB=WormBase Gene ID /WP=CE10152 /TR=O16266 /GB=AAB65325.1 /SUBMIT=ST.LOUIS /CHR=5 /FEA=Sanger Annotation
192681_at	79.3	P	0.000244	118.7	P	0.000244	89.3	P	0.000732	100.1	P	0.000732	W09C2.3 /REP_DB=WormBase Gene ID /WP=CE25154 /GEN=mca-1 /TR=O45215 /GB=CAB61039.1 /SUBMIT=HINXTON /CHR=4 /FEA=Sanger Annotation /DEF=E1-E2 ATPases (2 domains)
171811_s_at	81.1	P	0.000244										C57047_rc /REP_DB=TREMBL Accession /GB=C57047 /FEA=Transcript Cluster /DEF=C.elegans cDNA clone yk279a12 : 3prime end, single read.
185764_s_at													F33D4.6B /REP_DB=WormBase Gene ID /WP=CE17037 /TR=O44189 /GB=AAB88379.1 /SUBMIT=ST.LOUIS /CHR=4 /FEA=Sanger Annotation
193767_s_at	255.4	P	0.000732	262.4	P	0.000732	330.4	P	0.000732	320.6	P	0.000732	F56A8.6 /REP_DB=WormBase Gene ID /WP=CE16126 /TR=O45577 /GB=CAB05746.1 /SUBMIT=HINXTON /CHR=3 /FEA=Sanger Annotation /DEF=RNA recognition motif. (aka RRM, RBD, or RNP domain)
176475_s_at	417.6	P	0.000244	398.9	P	0.000244	462.7	P	0.000244	545.5	P	0.000244	Y39G10AR.G /REP_DB=WormBase Gene ID /WP=CE21767 /CHR=1 /FEA=Sanger Annotation /DEF=(ST.LOUIS)
190328_s_at	542	P	0.000244	568.9	P	0.000244	640.7	P	0.000244	717.9	P	0.000244	W04D2.4 /REP_DB=WormBase Gene ID /WP=CE06541 /TR=Q23159 /GB=CAA99942.1 /SUBMIT=HINXTON /CHR=5 /FEA=Sanger Annotation /DEF=Zinc finger, C2H2 type
191940_at	120.8	P	0.000244	104.2	P	0.000244	171.1	P	0.000244	190.4	P	0.000244	F28C6.2 /REP_DB=WormBase Gene ID /WP=CE03273 /TR=Q19862 /GB=CAA92668.1 /SUBMIT=HINXTON /CHR=2 /FEA=Sanger Annotation /DEF=transcription factor AP-2 like
184083_s_at	244.7	P	0.000244	314.2	P	0.000244	294.6	P	0.000244	325.4	P	0.000244	F37B12.3 /REP_DB=WormBase Gene ID /WP=CE03291 /TR=Q20118 /GB=CAA90956.1 /SUBMIT=HINXTON /CHR=2 /FEA=Sanger Annotation
186958_s_at	368.2	P	0.001221	330.7	P	0.001953	336.4	P	0.000732	336	P	0.00293	Y47G6A.12 /REP_DB=WormBase Gene ID /WP=CE22098 /TR=Q9N3T9 /GB=AAF60651.1 /SUBMIT=ST.LOUIS /CHR=1 /FEA=Sanger Annotation
188279_at	92.9	P	0.000732	132.9	P	0.000732	176.3	P	0.000732	186.5	P	0.001221	F22B7.6 /REP_DB=WormBase Gene ID /WP=CE00159 /TR=SW:P34409 /GB=AAA65458.1 /SUBMIT=ST.LOUIS /CHR=3 /FEA=Sanger Annotation /DEF=mucb
187389_s_at	173.5	P	0.000244	208.1	P	0.000244	256.9	P	0.000244	234.8	P	0.000244	Y55F3AM.3A /REP_DB=WormBase Gene ID /WP=CE25484 /TR=Q9N368 /GB=AAF60795.1 /SUBMIT=ST.LOUIS /CHR=4 /FEA=Sanger Annotation
173971_s_at	555.4	P	0.000732	487.6	P	0.000732	407.9	P	0.001221	409.1	P	0.001221	CE8611 /REP_DB=TREMBL Accession /5_PRIME_EXT_ID=F21F3.6 /5_PRIME_EXT_DB=WormBase Gene ID /GB=T01861 /WB_GENE_ID=F21F3.6 /WP=CE09536 /CHR=1 /FEA=Genomic Cluster /DEF=wEST02582 Early embryo, Stratagene (cat. no. 937007) Caenorhabditis elegans cDNA clone CEESW56, mRNA sequence.
185289_at							109.6	P	0.000732	118.2	P	0.00415	C24D10.5 /REP_DB=WormBase Gene ID /WP=CE16877 /TR=O44132 /GB=AAB88316.1 /SUBMIT=ST.LOUIS /CHR=4 /FEA=Sanger Annotation
186468_s_at	574.6	P	0.000244	624.9	P	0.000244	504.3	P	0.000244	409.9	P	0.000244	F49C12.12 /REP_DB=WormBase Gene ID /WP=CE03372 /TR=Q20589 /GB=CAA92515.1 /SUBMIT=HINXTON /CHR=4 /FEA=Sanger Annotation
182667_at													C13D9.1 /REP_DB=WormBase Gene ID /WP=CE08134 /TR=O16246 /GB=AAB65304.1 /SUBMIT=ST.LOUIS /CHR=5 /FEA=Sanger Annotation
181730_at	172	P	0.00415	152.3	P	0.00293				78.2	P	0.010742	C48B6.9 /REP_DB=WormBase Gene ID /WP=CE08811 /TR=O01515 /GB=AAC48161.1 /SUBMIT=ST.LOUIS /CHR=1 /FEA=Sanger Annotation
190431_at	226.9	P	0.000244	222	P	0.000244	320.7	P	0.000244	255.7	P	0.000244	F10B5.5 /REP_DB=WormBase Gene ID /WP=CE01547 /TR=SW:Q09535 /GB=CAA88312.1 /SUBMIT=HINXTON /CHR=2 /FEA=Sanger Annotation /DEF=ATP binding protein
190906_at	399.1	P	0.000244	348	P	0.000244	156.5	P	0.000244	96.1	P	0.000244	Y5F2A.2 /REP_DB=WormBase Gene ID /WP=CE19023 /TR=Q9XWL1 /GB=CAA21646.1 /SUBMIT=HINXTON /CHR=4 /FEA=Sanger Annotation /DEF=Transthyretin-like family
194246_x_at	89.5	P	0.00415	83.8	P	0.001953							g2264333 /REP_DB=GenBank Identifier /5_PRIME_EXT_ID=F11A6.1B /5_PRIME_EXT_DB=WormBase Gene ID /WB_GENE_ID=F11A6.1B /WP=CE17654 /CHR=1 /FEA=Genomic Cluster /GEN=kpc-1 /DEF=celfurPC protein; Subtilase family of serine proteases
178392_s_at	84.2	P	0.001953	74.9	P	0.000244	152.1	P	0.000244	180.9	P	0.000244	K02B7.2 /REP_DB=WormBase Gene ID /WP=CE16204 /TR=O45636 /GB=CAB05539.1 /SUBMIT=HINXTON /CHR=2 /FEA=Sanger Annotation
192720_at	188.5	P	0.000244	208	P	0.000244	238	P	0.000244	167.4	P	0.000244	K07G5.2 /REP_DB=WormBase Gene ID /WP=CE06130 /TR=Q21302 /GB=CAA95829.1 /SUBMIT=HINXTON /CHR=1 /FEA=Sanger Annotation /DEF=DNA-repair protein XP-A homolog like
190436_at	736.9	P	0.000244	873.1	P	0.000244	276	P	0.000244	270.1	P	0.000244	F07A5.7 /REP_DB=WormBase Gene ID /WP=CE09197 /GEN=unc-15 /TR=Q93214 /GB=CAA96622.1 /SUBMIT=HINXTON /CHR=1 /FEA=Sanger Annotation /DEF=paramyosin
192541_s_at	73.6	P	0.000732	70.3	P	0.000732							C26B2.3 /REP_DB=WormBase Gene ID /WP=CE17474 /GEN=nhr-31 /TR=SW:Q18192 /GB=AAC24263.1 /SUBMIT=ST.LOUIS /CHR=4 /FEA=Sanger Annotation /DEF=zinc finger protein
174542_at	144.9	P	0.000732	123.9	P	0.000732							CEK006F7R_rc /REP_DB=TREMBL Accession /GB=D27137 /CHR=X /FEA=Genomic Cluster /DEF=C.elegans cDNA clone yk6f7 : 3prime end, single read.
174663_at	130.1	P	0.000244	123.7	P	0.000244	130.6	P	0.000244	139.7	P	0.000244	CEK086F2R_rc /REP_DB=TREMBL Accession /GB=D64669 /CHR=1 /FEA=Genomic Cluster /DEF=C.elegans cDNA clone yk86f2 : 3prime end, single read.
173765_s_at													CEK021C9F /REP_DB=TREMBL Accession /5_PRIME_EXT_ID=F09A5.2 /5_PRIME_EXT_DB=WormBase Gene ID /GB=D35512 /WB_GENE_ID=F09A5.2 /WP=CE09274 /CHR=X /FEA=Genomic Cluster /DEF=tyrosine-protein kinase; C.elegans cDNA clone yk21c9 : 5prime end, single read.
172675_x_at	298.6	P	0.001953	171.6	P	0.005859							C01B10.5 /REP_DB=WormBase Gene ID /WP=CE06736 /CHR=4 /FEA=Sanger Annotation /DEF=(ST.LOUIS) TR:Q17536 protein_id:AAC47916.1
178267_at	194.3	P	0.000244	209.8	P	0.000244	303.1	P	0.000244	240.3	P	0.000244	T28D6.9 /REP_DB=WormBase Gene ID /WP=CE24023 /TR=Q9U357 /GB=CAB54316.1 /SUBMIT=HINXTON /CHR=3 /FEA=Sanger Annotation
192936_s_at	280.5	P	0.000244	351.9	P	0.000244	350.3	P	0.000244	418.6	P	0.000244	F28C6.6 /REP_DB=WormBase Gene ID /WP=CE03277 /GEN=suf-1 /TR=Q19866 /GB=CAA92672.1 /SUBMIT=HINXTON /CHR=2 /FEA=Sanger Annotation /DEF=polyadenylation factor like
176724_s_at	79.6	P	0.00293	111.9	P	0.001953				76.7	P	0.030273	C36B7.6 /REP_DB=WormBase Gene ID /WP=CE04177 /GB=AAK68233.1 /SUBMIT=ST.LOUIS /CHR=X /FEA=Sanger Annotation
177463_at	334	P	0.00415	407.5	P	0.001953	89.9	P	0.000732	101.7	P	0.000732	ZK6.10 /REP_DB=WormBase Gene ID /WP=CE18447 /TR=O61874 /GB=AAG45576.1 /SUBMIT=ST.LOUIS /CHR=5 /FEA=Sanger Annotation
173849_at	120.5	P	0.000244	105.5	P	0.000244	144	P	0.000244	170.6	P	0.000732	CEK087CYR_rc /REP_DB=TREMBL Accession /5_PRIME_EXT_ID=F13H10.3 /5_PRIME_EXT_DB=WormBase Gene ID /GB=D64705 /WB_GENE_ID=F13H10.3 /WP=CE27959 /CHR=4 /FEA=Genomic Cluster /DEF=Yeast YEH4 like protein; C.elegans cDNA clone yk87c11 : 3prime end, single read.
182572_s_at	94.3	P	0.01416	97.4	P	0.00415							F52G3.1 /REP_DB=WormBase Gene ID /WP=CE28439 /TR=Q9GZI0 /GB=AAF99974.1 /SUBMIT=ST.LOUIS /CHR=X /FEA=Sanger Annotation
187264_at	187.4	P	0.000732	206.4	P	0.000244	339.8	P	0.000244	348.9	P	0.000244	C48B4.10 /REP_DB=WormBase Gene ID /WP=CE00486 /TR=SW:P34364 /GB=CAA82375.1 /SUBMIT=HINXTON /CHR=3 /FEA=Sanger Annotation
186482_s_at	509.1	P	0.000244	462.8	P	0.000244	618.6	P	0.000244	541.1	P	0.000244	C10H11.10 /REP_DB=WormBase Gene ID /WP=CE08099 /TR=P91042 /GB=AAB42349.1 /SUBMIT=ST.LOUIS /CHR=1 /FEA=Sanger Annotation
172654_x_at	123.7	P	0.018555	108.1	P	0.023926							Y71F9B.13A /REP_DB=WormBase Gene ID /WP=CE25566 /TR=Q9N4F9 /GB=AAF36024.1 /SUBMIT=ST.LOUIS /CHR=1 /FEA=Sanger Annotation
176105_s_at	398.7	P	0.000244	506.5	P	0.000244	540.5	P	0.000244	525.8	P	0.000244	C08C3.4 /REP_DB=WormBase Gene ID /WP=CE00069 /SUBMIT=ST.LOUIS /CHR=3 /FEA=Sanger Annotation
180202_at	149.8	P	0.000244	162.5	P	0.000244	250	P	0.000244	265.9	P	0.000244	T05A7.1 /REP_DB=WormBase Gene ID /WP=CE04888 /TR=Q22207 /GB=AAA81119.1 /SUBMIT=ST.LOUIS /CHR=2 /FEA=Sanger Annotation
171828_x_at	188.2	P	0.001953	179.1	P	0.008057	293.2	P	0.001953	212.7	P	0.00293	C57435_rc /REP_DB=TREMBL Accession /GB=C57435 /FEA=Transcript Cluster /DEF=C.elegans cDNA clone yk303e9 : 3prime end, single read.
188169_at	1013.9	P	0.000244	1159.6	P	0.000244	1432.1	P	0.000244	1505.8	P	0.000244	Y17G7A.1 /REP_DB=WormBase Gene ID /WP=CE21378 /GEN=hmg-12 /TR=O45912 /GB=CAA15962.1 /SUBMIT=HINXTON /CHR=2 /FEA=Sanger Annotation
187626_s_at	80.7	P	0.000732	127	P	0.000732	117.1	P	0.000732				C38D4.2 /REP_DB=WormBase Gene ID /WP=CE00915 /CHR=3 /FEA=Sanger Annotation /DEF=(HINXTON) TR:Q18506 protein_id:CAA86315.1
191952_s_at	552.4	P	0.010742	532.1	P	0.010742	330.2	P	0.010742	399.4	P	0.01416	T22B11.5 /REP_DB=WormBase Gene ID /WP=CE28486 /TR=O61199 /GB=AAB94185.1 /SUBMIT=ST.LOUIS /CHR=4 /FEA=Sanger Annotation /DEF=2-oxoglutarate dehydrogenase
190026_s_at	175.4	P	0.000244	183.6	P	0.000244							C50F7.10 /REP_DB=WormBase Gene ID /WP=CE04248 /TR=Q18758 /GB=AAA83309.1 /SUBMIT=ST.LOUIS /CHR=4 /FEA=Sanger Annotation /DEF=glycosyl hydrolase
174872_s_at	374.2	P	0.000244	297.8	P	0.000732	461.8	P	0.000244	462.5	P	0.000244	CEK071DZR_rc /REP_DB=TREMBL Accession /GB=D65944 /CHR=3 /FEA=Genomic Cluster /DEF=C.elegans cDNA clone yk71d12 : 3prime end, single read.
184867_s_at	318.8	P	0.000244	334.3	P	0.000244	294.3	P	0.000244	294	P	0.000244	C18F10.7 /REP_DB=WormBase Gene ID /WP=CE00784 /TR=Q18099 /GB=AAC47054.1 /SUBMIT=ST.LOUIS /CHR=3 /FEA=Sanger Annotation
174749_s_at	422.7	P	0.000244	428.4	P	0.000244	753.3	P	0.000244	894.4	P	0.000244	CEK078B2R_rc /REP_DB=TREMBL Accession /GB=D71560 /CHR=3 /FEA=Genomic Cluster /DEF=C.elegans cDNA clone yk78b2 : 3prime end, single read.
184377_at	115.7	P	0.000732	108.4	P	0.001953	170.7	P	0.001221	126.4	P	0.000732	Y48B6A.11 /REP_DB=WormBase Gene ID /WP=CE22126 /TR=Q9U297 /GB=CAB54451.1 /SUBMIT=HINXTON /CHR=2 /FEA=Sanger Annotation
183951_at	172.2	P	0.000244	233.9	P	0.000244	317.4	P	0.000244	316.6	P	0.000244	C33H5.7 /REP_DB=WormBase Gene ID /WP=CE04150 /TR=Q18403 /GB=AAA82264.1 /SUBMIT=ST.LOUIS /CHR=4 /FEA=Sanger Annotation
171946_x_at	113.2	P	0.001953	143.1	P	0.00415	138.5	P	0.001953				AV183395_rc /REP_DB=TREMBL Accession /GB=AV183395 /FEA=Transcript Cluster /DEF=Caenorhabditis elegans cDNA clone:yk651a4 : 3prime end, single read.
185477_s_at													AH9.3 /REP_DB=WormBase Gene ID /WP=CE03859 /TR=SW:Q10906 /GB=AAA82441.1 /SUBMIT=ST.LOUIS /CHR=X /FEA=Sanger Annotation
185206_s_at	118.9	P	0.000244	157.8	P	0.001953	127.2	P	0.000732	104.4	P	0.001953	Y55D9A.2A /REP_DB=WormBase Gene ID /WP=CE19235 /TR=Q9XWG6 /GB=CAA21702.1 /SUBMIT=HINXTON /CHR=4 /FEA=Sanger Annotation
178951_at	188.7	P	0.000244	315.9	P	0.000244	228.8	P	0.000244	238.8	P	0.000244	C27A7.6 /REP_DB=WormBase Gene ID /WP=CE08409 /TR=O01932 /GB=CAB02792.1 /SUBMIT=HINXTON /CHR=5 /FEA=Sanger Annotation
180893_s_at	143.6	P	0.000732	132	P	0.000244	167.3	P	0.000244	129	P	0.001953	R12E2.1 /REP_DB=WormBase Gene ID /WP=CE18133 /TR=O61795 /GB=AAC17022.1 /SUBMIT=ST.LOUIS /CHR=1 /FEA=Sanger Annotation
193297_at	100.9	P	0.023926	109.7	P	0.018555	126	P	0.01416	145.5	P	0.037598	F56A8.2 /REP_DB=WormBase Gene ID /WP=CE16122 /CHR=3 /FEA=Sanger Annotation /DEF=Leucine Rich Repeat (2 copies) (2 domains) (HINXTON) TR:O45573 protein_id:CAB05742.1
193527_at	226.8	P	0.000244	260.4	P	0.000244	113.5	P	0.000244	128.3	P	0.000244	F27D9.1 /REP_DB=WormBase Gene ID /WP=CE24927 /GEN=unc-18 /TR=SW:P34815 /GB=AAA93389.2 /SUBMIT=ST.LOUIS /CHR=X /FEA=Sanger Annotation /DEF=Acetylcholine regulator unc-18
191079_s_at	195.7	P	0.000732	254.9	P	0.000732	210.7	P	0.000732	259.7	P	0.000732	C15H11.9 /REP_DB=WormBase Gene ID /WP=CE08186 /TR=Q9XVT0 /GB=CAB02731.1 /SUBMIT=HINXTON /CHR=5 /FEA=Sanger Annotation /DEF=Human HA0609 protein like
190150_at							73	P	0.000732				C27A12.3 /REP_DB=WormBase Gene ID /WP=CE08412 /TR=O01960 /GB=AAB93641.1 /SUBMIT=ST.LOUIS /CHR=1 /FEA=Sanger Annotation /DEF=zinc finger protein
189507_at	466	P	0.000244	596.9	P	0.000244	464.1	P	0.000244	452.8	P	0.000244	C23H3.4 /REP_DB=WormBase Gene ID /WP=CE08323 /TR=P91079 /GB=AAK31446.1 /SUBMIT=ST.LOUIS /CHR=2 /FEA=Sanger Annotation /DEF=aminotransferase
189721_at													ZK1128.7 /REP_DB=WormBase Gene ID /WP=CE01689 /TR=Q09648 /GB=CAA87429.1 /SUBMIT=HINXTON /CHR=3 /FEA=Sanger Annotation /DEF=alpha-B-crystallin
186054_s_at	71.3	P	0.018555	72.6	P	0.01416				76.2	P	0.018555	H28G03.2 /REP_DB=WormBase Gene ID /WP=CE11600 /TR=Q9TXP7 /GB=AAC67404.1 /SUBMIT=ST.LOUIS /CHR=X /FEA=Sanger Annotation
183430_at													Y39B6B.P /REP_DB=WormBase Gene ID /WP=CE21691 /TR=Q9NEU4 /GB=CAB60921.1 /SUBMIT=HINXTON /CHR=5 /FEA=Sanger Annotation
175326_s_at	391.7	P	0.00293	347.7	P	0.00293	352.9	P	0.005859	363.7	P	0.008057	AU114512_rc /REP_DB=TREMBL Accession /GB=AU114512 /CHR=3 /FEA=Genomic Cluster /DEF=Caenorhabditis elegans cDNA clone:yk720b3 : 3prime end, single read.
178231_s_at	148.4	P	0.001953	128.2	P	0.000244	189.7	P	0.000244	244.1	P	0.000732	F33A8.4 /REP_DB=WormBase Gene ID /WP=CE17756 /TR=O62214 /GB=CAB04258.1 /SUBMIT=HINXTON /CHR=2 /FEA=Sanger Annotation
188589_at													F33D11.3 /REP_DB=WormBase Gene ID /WP=CE09893 /TR=O44774 /GB=AAB96697.1 /SUBMIT=ST.LOUIS /CHR=1 /FEA=Sanger Annotation /DEF=collagen
174420_at	75	P	0.005859										C56886_rc /REP_DB=TREMBL Accession /GB=C56886 /CHR=1 /FEA=Genomic Cluster /DEF=C.elegans cDNA clone yk307b7 : 3prime end, single read.
173624_at	434.7	P	0.000244	446.8	P	0.000244	629	P	0.000244	661.4	P	0.000244	C70047 /REP_DB=TREMBL Accession /5_PRIME_EXT_ID=K07C5.1 /5_PRIME_EXT_DB=WormBase Gene ID /GB=C70047 /WB_GENE_ID=K07C5.1 /WP=CE06111 /CHR=5 /FEA=Genomic Cluster /DEF=actin; C.elegans cDNA clone yk377e3 : 5prime end, single read.
193841_s_at	75.1	P	0.000244										F55H2.4 /REP_DB=WormBase Gene ID /WP=CE00211 /TR=SW:P34464 /GB=CAA81602.1 /SUBMIT=HINXTON /CHR=3 /FEA=Sanger Annotation /DEF=Domain found in Dishevelled, Egl-10, and Pleckstrin
188659_at													Y38C1BA.3 /REP_DB=WormBase Gene ID /WP=CE21569 /TR=Q9N527 /GB=AAF60502.1 /SUBMIT=ST.LOUIS /CHR=4 /FEA=Sanger Annotation /DEF=collagen
187770_s_at	350.3	P	0.000244	408.7	P	0.000244	322.1	P	0.000244	310.4	P	0.000244	F25B5.3 /REP_DB=WormBase Gene ID /WP=CE02676 /CHR=3 /FEA=Sanger Annotation /DEF=(ST.LOUIS) SW:Q09315 protein_id:AAC46529.1
181915_at													H03A11.2 /REP_DB=WormBase Gene ID /WP=CE18800 /TR=Q9XTW1 /GB=CAB07529.1 /SUBMIT=HINXTON /CHR=X /FEA=Sanger Annotation
185540_s_at													H28G03.6 /REP_DB=WormBase Gene ID /WP=CE23833 /TR=Q9TXP3 /GB=AAC67405.2 /SUBMIT=ST.LOUIS /CHR=X /FEA=Sanger Annotation
180862_s_at	162.8	P	0.000244	141	P	0.000244							T07D1.2 /REP_DB=WormBase Gene ID /WP=CE07469 /TR=Q22302 /GB=AAA83159.2 /SUBMIT=ST.LOUIS /CHR=X /FEA=Sanger Annotation
181768_s_at	260.2	P	0.00415	177.6	P	0.00415	184.1	P	0.001953	167.6	P	0.00415	F29C4.6 /REP_DB=WormBase Gene ID /WP=CE17723 /TR=O76365 /GB=AAC19193.1 /SUBMIT=ST.LOUIS /CHR=4 /FEA=Sanger Annotation
173781_s_at	153.8	P	0.000244	105.7	P	0.000244	195.4	P	0.000732	116.2	P	0.000244	AV193224 /REP_DB=TREMBL Accession /5_PRIME_EXT_ID=Y116A8C.35 /5_PRIME_EXT_DB=WormBase Gene ID /GB=AV193224 /WB_GENE_ID=Y116A8C.35 /WP=CE23341 /CHR=4 /FEA=Genomic Cluster /DEF=Caenorhabditis elegans cDNA clone:yk614g12 : 5prime end, single read.
192312_s_at													T21C12.1 /REP_DB=WormBase Gene ID /WP=CE02346 /CHR=3 /FEA=Sanger Annotation /DEF=gamma-aminobutyric-acid receptor (HINXTON) TR:Q22637 protein_id:CAA90318.1
176802_s_at	181.1	P	0.000244	174.9	P	0.000244	240.7	P	0.000244	201.5	P	0.000244	F47D12.9 /REP_DB=WormBase Gene ID /WP=CE24988 /GB=AAK20070.1 /SUBMIT=ST.LOUIS /CHR=3 /FEA=Sanger Annotation
176098_s_at	183.1	P	0.000244	230.2	P	0.000732	298.3	P	0.000244	287.8	P	0.000244	F44B9.5 /REP_DB=WormBase Gene ID /WP=CE24973 /SUBMIT=ST.LOUIS /CHR=3 /FEA=Sanger Annotation
188642_s_at	73.9	P	0.001953										W05E10.4 /REP_DB=WormBase Gene ID /WP=CE06551 /TR=Q23176 /GB=CAB01250.1 /SUBMIT=HINXTON /CHR=5 /FEA=Sanger Annotation /DEF=trehalase
174985_s_at							103.5	P	0.000732	80.9	P	0.00293	CEK010HYR_rc /REP_DB=TREMBL Accession /GB=D27347 /CHR=3 /FEA=Genomic Cluster /DEF=C.elegans cDNA clone yk10h11 : 3prime end, single read.
184637_at													Y47G6A.7 /REP_DB=WormBase Gene ID /WP=CE24373 /TR=Q9N3S9 /GB=AAF60659.1 /SUBMIT=ST.LOUIS /CHR=1 /FEA=Sanger Annotation
188157_at							119.6	P	0.010742	115.1	P	0.023926	F43D9.5 /REP_DB=WormBase Gene ID /WP=CE00995 /GEN=taf-7.3 /TR=Q20361 /GB=CAA84701.1 /SUBMIT=HINXTON /CHR=3 /FEA=Sanger Annotation
192800_s_at	5648	P	0.000244	4342.6	P	0.000244	4389.6	P	0.000244	4625	P	0.000244	F39B2.6 /REP_DB=WormBase Gene ID /WP=CE16012 /GEN=rps-26 /TR=O45499 /GB=CAB07387.1 /SUBMIT=HINXTON /CHR=1 /FEA=Sanger Annotation /DEF=40S ribosomal protein S26
173473_s_at	245.1	P	0.000244	232.5	P	0.000244	281	P	0.000244	210.5	P	0.000244	g4324469 /REP_DB=GenBank Identifier /5_PRIME_EXT_ID=C09G4.1 /5_PRIME_EXT_DB=WormBase Gene ID /WB_GENE_ID=C09G4.1 /WP=CE27675 /CHR=4 /FEA=Genomic Cluster /GEN=LAG1-1; hyl-1 /DEF=LAG1Ce-1
178949_at	152	P	0.000732	139.3	P	0.000732	168.1	P	0.000244	107.2	P	0.000732	W01G7.4 /REP_DB=WormBase Gene ID /WP=CE21230 /TR=Q9XVH5 /GB=CAB03456.1 /SUBMIT=HINXTON /CHR=2 /FEA=Sanger Annotation
191575_at	698.3	P	0.000244	644.7	P	0.000244	543.6	P	0.000244	599.9	P	0.000244	R11A8.6 /REP_DB=WormBase Gene ID /WP=CE06304 /TR=SW:Q21926 /GB=CAA94369.1 /SUBMIT=HINXTON /CHR=4 /FEA=Sanger Annotation /DEF=isoleucyl-tRNA synthetase
192671_at	5035.7	P	0.000244	5097.5	P	0.000244	6383.2	P	0.000244	6864	P	0.000244	F43D9.4 /REP_DB=WormBase Gene ID /WP=CE00994 /GEN=sip-1 /TR=Q20363 /GB=CAA84703.1 /SUBMIT=HINXTON /CHR=3 /FEA=Sanger Annotation /DEF=Heat shock hsp20 proteins
174549_at	80	P	0.001953				73.8	P	0.005859				CEC2481_rc /REP_DB=TREMBL Accession /GB=C08248 /CHR=2 /FEA=Genomic Cluster /DEF=C.elegans cDNA clone yk184c8 : 3prime end, single read.
179823_at	297.3	P	0.005859	372.1	P	0.00415	227.5	P	0.008057	301.5	P	0.010742	F10G7.1 /REP_DB=WormBase Gene ID /WP=CE02624 /TR=Q19329 /GB=AAA81131.1 /SUBMIT=ST.LOUIS /CHR=2 /FEA=Sanger Annotation
185007_s_at	268.8	P	0.000244	262.7	P	0.000244	373.6	P	0.000244	396.7	P	0.000244	F19F10.9 /REP_DB=WormBase Gene ID /WP=CE27372 /TR=O01524 /GB=AAK72085.1 /SUBMIT=ST.LOUIS /CHR=5 /FEA=Sanger Annotation
174455_s_at	125.8	P	0.000732	119.5	P	0.000244	116.3	P	0.000244	113.6	P	0.000244	C51694_rc /REP_DB=TREMBL Accession /GB=C51694 /CHR=1 /FEA=Genomic Cluster /DEF=C.elegans cDNA clone yk212d11 : 3prime end, single read.
171786_x_at	6059.6	P	0.010742	6120.6	P	0.00415	6079.7	P	0.001953	3292.6	P	0.005859	C56989_rc /REP_DB=TREMBL Accession /GB=C56989 /FEA=Transcript Cluster /DEF=C.elegans cDNA clone yk308e6 : 3prime end, single read.
191828_at	416.5	P	0.000244	399.1	P	0.000244	141	P	0.000244	183.3	P	0.000244	R08E3.1 /REP_DB=WormBase Gene ID /WP=CE04822 /TR=Q21850 /GB=AAC48194.1 /SUBMIT=ST.LOUIS /CHR=X /FEA=Sanger Annotation /DEF=LDL receptor-related protein
181023_s_at	158.8	P	0.000244	154.6	P	0.000244							T11F9.12 /REP_DB=WormBase Gene ID /WP=CE18953 /TR=Q22402 /GB=CAA98537.1 /SUBMIT=HINXTON /CHR=5 /FEA=Sanger Annotation
187284_at													C34C12.7 /REP_DB=WormBase Gene ID /WP=CE01515 /TR=SW:Q09271 /GB=CAA87098.1 /SUBMIT=HINXTON /CHR=3 /FEA=Sanger Annotation
177704_at	130.2	P	0.000732	155.9	P	0.000244	254.2	P	0.000244	296.5	P	0.000244	F56F3.1 /REP_DB=WormBase Gene ID /WP=CE17911 /TR=Q20898 /GB=CAA83608.1 /SUBMIT=HINXTON /CHR=3 /FEA=Sanger Annotation
172134_x_at	6749.9	P	0.000244	6167.2	P	0.000244	6344.8	P	0.000244	7866	P	0.000244	F59D8.B /REP_DB=WormBase Gene ID /WP=CE20901 /CHR=X /FEA=Sanger Annotation /DEF=(ST.LOUIS) protein_id:AAF35967.1
172781_x_at	385.2	P	0.023926	370.2	P	0.023926	86.5	P	0.023926	70.6	P	0.023926	C52D10.9 /REP_DB=WormBase Gene ID /WP=CE17593 /GEN=skr-8 /SUBMIT=ST.LOUIS /CHR=4 /FEA=Sanger Annotation /DEF=cyclin A-associated protein
191926_s_at	892.1	P	0.000244	930.9	P	0.000244	249.3	P	0.000244	264	P	0.000244	F11C3.3 /REP_DB=WormBase Gene ID /WP=CE09349 /GEN=unc-54 /TR=O02244 /GB=CAB05505.1 /SUBMIT=HINXTON /CHR=1 /FEA=Sanger Annotation /DEF=myosin heavy chain
178070_at	615.7	P	0.000244	650	P	0.000244	963.8	P	0.000244	953.3	P	0.000244	C14B1.2 /REP_DB=WormBase Gene ID /WP=CE00899 /TR=Q17961 /GB=CAA85485.1 /SUBMIT=HINXTON /CHR=3 /FEA=Sanger Annotation
173743_at	74.5	P	0.010742				96.2	P	0.001953				CEC3362 /REP_DB=TREMBL Accession /5_PRIME_EXT_ID=H19N07.1 /5_PRIME_EXT_DB=WormBase Gene ID /GB=C09336 /WB_GENE_ID=H19N07.1 /WP=CE16181 /CHR=5 /FEA=Genomic Cluster /DEF=elongation factor; C.elegans cDNA clone yk167a5 : 5prime end, single read.
174710_s_at				84.2	P	0.000732	107	P	0.000244	87.3	P	0.000244	CEK066B4R_rc /REP_DB=TREMBL Accession /GB=D65688 /CHR=1 /FEA=Genomic Cluster /DEF=C.elegans cDNA clone yk66b4 : 3prime end, single read.
188815_at	130.4	P	0.005859	161.7	P	0.001953	112.8	P	0.00293	129.8	P	0.005859	F36H1.2 /REP_DB=WormBase Gene ID /WP=CE05814 /TR=Q20109 /GB=CAA92996.1 /SUBMIT=HINXTON /CHR=4 /FEA=Sanger Annotation /DEF=ankyrin like
172701_x_at	2253.3	P	0.000732	1998.2	P	0.000732	1294.7	P	0.000732	1494.9	P	0.001221	C29F4.1 /REP_DB=WormBase Gene ID /WP=CE03038 /TR=Q18302 /GB=CAA92729.1 /SUBMIT=HINXTON /CHR=4 /FEA=Sanger Annotation /DEF=collagen
186720_at													T28A11.19 /REP_DB=WormBase Gene ID /WP=CE14315 /TR=P91517 /GB=AAC48127.1 /SUBMIT=ST.LOUIS /CHR=5 /FEA=Sanger Annotation
180981_at	217.5	P	0.00293	251.7	P	0.00415	210.8	P	0.00293	299	P	0.008057	Y51H1A.1 /REP_DB=WormBase Gene ID /WP=CE20282 /TR=Q9XTD7 /GB=CAA21673.1 /SUBMIT=HINXTON /CHR=2 /FEA=Sanger Annotation
183378_at										71.6	P	0.037598	F55G11.8 /REP_DB=WormBase Gene ID /WP=CE18754 /TR=Q9XUD6 /GB=CAB05220.1 /SUBMIT=HINXTON /CHR=4 /FEA=Sanger Annotation
180775_s_at	199.2	P	0.000244	262	P	0.000244	214.8	P	0.000244	234.7	P	0.000244	C06G3.9 /REP_DB=WormBase Gene ID /WP=CE07985 /TR=Q17750 /GB=AAB03137.1 /SUBMIT=ST.LOUIS /CHR=4 /FEA=Sanger Annotation
190298_s_at	110.4	P	0.000732	118.8	P	0.000732	91.6	P	0.000244				R05D8.8 /REP_DB=WormBase Gene ID /WP=CE23899 /TR=Q9N5G3 /GB=AAF39953.1 /SUBMIT=ST.LOUIS /CHR=5 /FEA=Sanger Annotation /DEF=alcohol dehydrogenase
186058_at	348	P	0.000732	309.1	P	0.000732	327.5	P	0.000732	386.9	P	0.000732	F57B10.5 /REP_DB=WormBase Gene ID /WP=CE11306 /TR=O44738 /GB=AAB96722.1 /SUBMIT=ST.LOUIS /CHR=1 /FEA=Sanger Annotation
174390_s_at	175.5	P	0.000732	168.9	P	0.000732	231.2	P	0.000732	204.8	P	0.000732	C30984_rc /REP_DB=TREMBL Accession /GB=C30984 /CHR=1 /FEA=Genomic Cluster /DEF=C.elegans cDNA clone yk266h2 : 3prime end, single read.
180247_s_at	210.5	P	0.000244	131.7	P	0.000732	163.5	P	0.000244	162.4	P	0.000732	R04F11.3 /REP_DB=WormBase Gene ID /WP=CE06234 /TR=Q21730 /GB=CAA98958.1 /SUBMIT=HINXTON /CHR=5 /FEA=Sanger Annotation
193422_s_at	1672.9	P	0.000244	1911.1	P	0.000244	1730.5	P	0.000244	2043.9	P	0.000244	R10E11.2 /REP_DB=WormBase Gene ID /WP=CE06290 /GEN=vha-2 /TR=SW:P34546 /GB=CAA82355.1 /SUBMIT=HINXTON /CHR=3 /FEA=Sanger Annotation /DEF=Vacuolar ATP synthase subunit
179301_at													T26F2.2 /REP_DB=WormBase Gene ID /WP=CE14203 /TR=O18133 /GB=CAB04841.1 /SUBMIT=HINXTON /CHR=5 /FEA=Sanger Annotation
183297_at	158	P	0.000244	176.1	P	0.000732	216.9	P	0.000244	213.2	P	0.000732	T26A8.1 /REP_DB=WormBase Gene ID /WP=CE07547 /TR=Q22806 /GB=AAA85757.1 /SUBMIT=ST.LOUIS /CHR=4 /FEA=Sanger Annotation
175567_at	400.3	P	0.000244	521.6	P	0.000244	229.1	P	0.000244	207	P	0.000244	CE6051 /REP_DB=TREMBL Accession /GB=T01605 /CHR=1 /FEA=Genomic Cluster /DEF=wEST02326 Early embryo, Stratagene (cat. no. 937007) Caenorhabditis elegans cDNA clone CEEST15 similar to ras-related protein ora-3, mRNA sequence.
179660_at	154	P	0.018555	183.7	P	0.023926	280.2	P	0.00415	273.7	P	0.01416	C36F7.2 /REP_DB=WormBase Gene ID /WP=CE24828 /TR=Q93349 /GB=CAB02814.2 /SUBMIT=HINXTON /CHR=1 /FEA=Sanger Annotation
184728_at	136.7	P	0.000244	140.9	P	0.000244	118.2	P	0.000244	159	P	0.000732	F45E12.1 /REP_DB=WormBase Gene ID /WP=CE02737 /TR=Q20432 /GB=AAA68794.1 /SUBMIT=ST.LOUIS /CHR=2 /FEA=Sanger Annotation
176356_s_at	83.3	P	0.005859				105.3	P	0.005859	100.5	P	0.00415	Y71G12B.E /REP_DB=WormBase Gene ID /WP=CE26252 /CHR=1 /FEA=Sanger Annotation /DEF=(ST.LOUIS)
172123_x_at	198.3	P	0.000732	218.9	P	0.000732							B0350.2C /REP_DB=WormBase Gene ID /WP=CE06704 /GEN=unc-44 /SUBMIT=ST.LOUIS /CHR=4 /FEA=Sanger Annotation
193838_s_at	83.1	P	0.001953				121.3	P	0.000244	105.4	P	0.000244	W04E12.6 /REP_DB=WormBase Gene ID /WP=CE19001 /TR=Q9XUL6 /GB=CAB04910.1 /SUBMIT=HINXTON /CHR=5 /FEA=Sanger Annotation /DEF=Lectin C-type domain short and long forms (2 domains)
188331_s_at													C39E9.3 /REP_DB=WormBase Gene ID /WP=CE05386 /TR=Q18537 /GB=CAA94329.1 /SUBMIT=HINXTON /CHR=4 /FEA=Sanger Annotation /DEF=collagen
173146_s_at	777.9	P	0.000244	561.2	P	0.000244	927.9	P	0.000244	1030.7	P	0.000244	AV181792_rc /REP_DB=TREMBL Accession /FEA=EST Transcript /REVCOMP /GB=AV181792 /DEF=Caenorhabditis elegans cDNA clone:yk624h2 : 3prime end, single read.
185237_s_at	499.4	P	0.000244	417.5	P	0.000244	645.3	P	0.000244	648.9	P	0.000244	C24D10.6 /REP_DB=WormBase Gene ID /WP=CE16878 /TR=O44133 /GB=AAB88317.1 /SUBMIT=ST.LOUIS /CHR=4 /FEA=Sanger Annotation
175249_s_at				71.1	P	0.00293	165.1	P	0.001221	86.4	P	0.001221	AU114985_rc /REP_DB=TREMBL Accession /GB=AU114985 /CHR=1 /FEA=Genomic Cluster /DEF=Caenorhabditis elegans cDNA clone:yk724d9 : 3prime end, single read.
187097_at													Y57A10A.14 /REP_DB=WormBase Gene ID /WP=CE22617 /TR=Q9NA82 /GB=CAB55017.1 /SUBMIT=HINXTON /CHR=2 /FEA=Sanger Annotation
172932_x_at	108.2	P	0.000732	110.8	P	0.000244							ZC101.2A /REP_DB=WormBase Gene ID /WP=CE15028 /GEN=unc-52 /TR=O18263 /GB=CAB07706.1 /SUBMIT=HINXTON /CHR=2 /FEA=Sanger Annotation /DEF=UNC-52 membrane proteoglycan
187230_at	773.7	P	0.000244	869.2	P	0.000244	1038.3	P	0.000244	1124	P	0.000244	T28D9.4 /REP_DB=WormBase Gene ID /WP=CE02069 /TR=SW:Q10023 /GB=AAA68310.1 /SUBMIT=ST.LOUIS /CHR=2 /FEA=Sanger Annotation
175208_s_at	91.2	P	0.008057	79.7	P	0.00415	135.8	P	0.000244	145.1	P	0.000732	AV180256_rc /REP_DB=TREMBL Accession /GB=AV180256 /CHR=4 /FEA=Genomic Cluster /DEF=Caenorhabditis elegans cDNA clone:yk604g8 : 3prime end, single read.
178755_s_at													C25F9.5 /REP_DB=WormBase Gene ID /WP=CE17469 /TR=O62079 /GB=CAB03923.1 /SUBMIT=HINXTON /CHR=5 /FEA=Sanger Annotation
186827_s_at	297.2	P	0.000732	271.9	P	0.000244	339.7	P	0.000244	367.5	P	0.000732	R03D7.4 /REP_DB=WormBase Gene ID /WP=CE01611 /TR=SW:Q09413 /GB=CAA86857.1 /SUBMIT=HINXTON /CHR=2 /FEA=Sanger Annotation
180617_s_at													Y44A6D.2 /REP_DB=WormBase Gene ID /WP=CE19160 /TR=Q9XXE2 /GB=CAA19515.1 /SUBMIT=HINXTON /CHR=5 /FEA=Sanger Annotation
187295_at	314.2	P	0.000244	305.6	P	0.000244	361	P	0.000244	273.8	P	0.000244	B0495.9 /REP_DB=WormBase Gene ID /WP=CE01767 /TR=SW:Q09218 /GB=AAA62528.1 /SUBMIT=ST.LOUIS /CHR=2 /FEA=Sanger Annotation
172587_x_at													C03A7.14 /REP_DB=WormBase Gene ID /WP=CE07872 /TR=O16511 /GB=AAB66007.1 /SUBMIT=ST.LOUIS /CHR=5 /FEA=Sanger Annotation
174400_s_at	235.6	P	0.000732	173.1	P	0.000732	167.8	P	0.000244	195.9	P	0.001953	C53125_rc /REP_DB=TREMBL Accession /GB=C53125 /CHR=3 /FEA=Genomic Cluster /DEF=C.elegans cDNA clone yk294a4 : 3prime end, single read.
172352_at	84.8	P	0.008057										C33A12.4 /REP_DB=WormBase Gene ID /WP=CE05350 /TR=Q18358 /GB=CAA92788.1 /SUBMIT=HINXTON /CHR=4 /FEA=Sanger Annotation
183197_at	107.1	P	0.01416	80.7	P	0.008057							T25C12.2 /REP_DB=WormBase Gene ID /WP=CE03735 /TR=Q22776 /GB=CAA91486.1 /SUBMIT=HINXTON /CHR=X /FEA=Sanger Annotation
193111_s_at	224.7	P	0.023926	210.3	P	0.023926	222.8	P	0.018555	171.9	P	0.023926	K03A1.5 /REP_DB=WormBase Gene ID /WP=CE04713 /GEN=sur-5 /TR=Q21166 /GB=AAA83327.1 /SUBMIT=ST.LOUIS /CHR=X /FEA=Sanger Annotation /DEF=acetyl-coenzyme A synthetase
185348_at	71.7	P	0.005859										Y75B8A.29 /REP_DB=WormBase Gene ID /WP=CE23040 /TR=Q9XW80 /GB=CAA22089.1 /SUBMIT=HINXTON /CHR=3 /FEA=Sanger Annotation
178264_at													F01D5.8 /REP_DB=WormBase Gene ID /WP=CE18565 /TR=Q9XVA7 /GB=CAB04043.1 /SUBMIT=HINXTON /CHR=2 /FEA=Sanger Annotation
187686_at	75.5	P	0.000244	70.5	P	0.000244	79.9	P	0.000732				C34E10.3 /REP_DB=WormBase Gene ID /WP=CE01183 /TR=SW:P46578 /GB=AAA19065.1 /SUBMIT=ST.LOUIS /CHR=3 /FEA=Sanger Annotation
189195_at	239.2	P	0.000732	302.5	P	0.000732	194.8	P	0.000732	177.7	P	0.001953	T23F11.1 /REP_DB=WormBase Gene ID /WP=CE24009 /TR=SW:P49596 /GB=CAA86456.2 /SUBMIT=HINXTON /CHR=3 /FEA=Sanger Annotation /DEF=phosphatase
192286_s_at	192.3	P	0.001953	215.1	P	0.001953	224.9	P	0.00415	221.2	P	0.005859	T01G1.3 /REP_DB=WormBase Gene ID /WP=CE16320 /TR=O45604 /GB=CAB07274.1 /SUBMIT=HINXTON /CHR=4 /FEA=Sanger Annotation /DEF=Yesat transport protein WEB1 like
175821_s_at	290	P	0.000244	313.2	P	0.000244	140.7	P	0.000244	114.9	P	0.000244	g7533011 /REP_DB=GenBank Identifier /GB=AF233267.1 /PROTEIN_GB=AAF63325.1 /CHR=4 /FEA=Mapped Transcript /DEF=calcium-calmodulin-dependent protein kinase IIisoform G
193777_s_at	582.8	P	0.000244	615.9	P	0.000244	436.6	P	0.000244	534	P	0.000244	F46A9.5 /REP_DB=WormBase Gene ID /WP=CE10580 /GEN=skr-1 /TR=Q93647 /GB=CAB03110.1 /SUBMIT=HINXTON /CHR=1 /FEA=Sanger Annotation /DEF=cyclin A-CDK2-associated protein P19 like
184907_at	263	P	0.000244	365.4	P	0.000244	154.4	P	0.000244	129.5	P	0.000244	C34D4.14 /REP_DB=WormBase Gene ID /WP=CE17508 /TR=Q18447 /GB=AAB00699.1 /SUBMIT=ST.LOUIS /CHR=4 /FEA=Sanger Annotation
174670_s_at	1153.5	P	0.000244	1120	P	0.000244	1433.3	P	0.000244	1338.9	P	0.000244	CEK010E7R_rc /REP_DB=TREMBL Accession /GB=D26672 /CHR=1 /FEA=Genomic Cluster /DEF=C.elegans cDNA clone yk10e7 : 3prime end, single read.
191344_s_at	452.3	P	0.000244	491.2	P	0.000244	622.6	P	0.000244	630.6	P	0.000244	C08B6.9 /REP_DB=WormBase Gene ID /WP=CE05246 /TR=Q17820 /GB=CAA96591.1 /SUBMIT=HINXTON /CHR=5 /FEA=Sanger Annotation /DEF=ubiquitin activating enzyme
191052_at													F42G8.4 /REP_DB=WormBase Gene ID /WP=CE17063 /GEN=pmk-3 /TR=O44514 /GB=AAB92065.1 /SUBMIT=ST.LOUIS /CHR=4 /FEA=Sanger Annotation /DEF=protein kinase
176969_at	118.5	P	0.005859	138.7	P	0.005859	143.6	P	0.005859	131.5	P	0.008057	Y105E8B.J /REP_DB=WormBase Gene ID /WP=CE25176 /CHR=1 /FEA=Sanger Annotation /DEF=(HINXTON) protein_id:CAB60853.1
189595_s_at	75.5	P	0.000244	86.7	P	0.000244	234.9	P	0.000244	226.7	P	0.000244	K10C2.3 /REP_DB=WormBase Gene ID /WP=CE04749 /TR=Q94271 /GB=AAK39258.1 /SUBMIT=ST.LOUIS /CHR=X /FEA=Sanger Annotation /DEF=aspartyl protease
172980_s_at	178.2	P	0.00415	108.9	P	0.001953	234	P	0.000244	196.5	P	0.001953	C54825_rc /REP_DB=TREMBL Accession /FEA=EST Transcript /REVCOMP /GB=C54825 /DEF=C.elegans cDNA clone yk406e7 : 3prime end, single read.
181428_at													F13B6.1 /REP_DB=WormBase Gene ID /WP=CE16973 /TR=O44481 /GB=AAB92043.1 /SUBMIT=ST.LOUIS /CHR=4 /FEA=Sanger Annotation
174630_at	450.4	P	0.000244	468.2	P	0.000244	353.9	P	0.000244	344.9	P	0.000244	CEK025H1R_rc /REP_DB=TREMBL Accession /GB=D33073 /CHR=5 /FEA=Genomic Cluster /DEF=C.elegans cDNA clone yk25h1 : 3prime end, single read.
174208_at													C32185_rc /REP_DB=TREMBL Accession /GB=C32185 /CHR=2 /FEA=Genomic Cluster /DEF=C.elegans cDNA clone yk325g7 : 3prime end, single read.
182961_at	157.3	P	0.000244	143.8	P	0.000732	129.7	P	0.000244	159.2	P	0.001953	R02D3.8 /REP_DB=WormBase Gene ID /WP=CE18102 /TR=Q9TZZ9 /GB=AAB94148.1 /SUBMIT=ST.LOUIS /CHR=4 /FEA=Sanger Annotation
186611_at													Y45G12B.3 /REP_DB=WormBase Gene ID /WP=CE28366 /TR=Q9N4Z0 /GB=AAF60576.2 /SUBMIT=ST.LOUIS /CHR=5 /FEA=Sanger Annotation
181455_s_at													C01B7.6 /REP_DB=WormBase Gene ID /WP=CE06730 /TR=Q17551 /GB=AAA96117.1 /SUBMIT=ST.LOUIS /CHR=5 /FEA=Sanger Annotation
175349_at	80.4	P	0.000244	85.7	P	0.000732	171.4	P	0.000244	158.5	P	0.000244	AU116634_rc /REP_DB=TREMBL Accession /GB=AU116634 /CHR=3 /FEA=Genomic Cluster /DEF=Caenorhabditis elegans cDNA clone:yk747a7 : 3prime end, single read.
177617_at				93.8	P	0.000244							D1054.5 /REP_DB=WormBase Gene ID /WP=CE05523 /TR=Q18945 /GB=CAA98437.1 /SUBMIT=HINXTON /CHR=5 /FEA=Sanger Annotation
193141_s_at	1734.7	P	0.000244	1778.8	P	0.000244	2140.7	P	0.000244	2311	P	0.000244	C03C10.3 /REP_DB=WormBase Gene ID /WP=CE00874 /TR=SW:P42170 /GB=CAA84688.1 /SUBMIT=HINXTON /CHR=3 /FEA=Sanger Annotation /DEF=Ribonuclease-diphosphate reductase M2
188747_at													Y54E10BL.2 /REP_DB=WormBase Gene ID /WP=CE25434 /TR=Q9N3D7 /GB=AAF60775.1 /SUBMIT=ST.LOUIS /CHR=1 /FEA=Sanger Annotation /DEF=collagen
174184_at													C56363_rc /REP_DB=TREMBL Accession /GB=C56363 /CHR=4 /FEA=Genomic Cluster /DEF=C.elegans cDNA clone yk253f1 : 3prime end, single read.
178149_s_at	357.2	P	0.000244	378.8	P	0.000244	775.4	P	0.000244	620.7	P	0.000244	T07C4.4 /REP_DB=WormBase Gene ID /WP=CE00637 /TR=Q22291 /GB=CAA82577.1 /SUBMIT=HINXTON /CHR=3 /FEA=Sanger Annotation
189618_at	441.6	P	0.000244	341.6	P	0.000732	519.8	P	0.000244	424.7	P	0.000244	B0035.4 /REP_DB=WormBase Gene ID /WP=CE05162 /TR=SW:Q17435 /GB=CAA97410.1 /SUBMIT=HINXTON /CHR=4 /FEA=Sanger Annotation /DEF=paramyosin like
180612_s_at	405.8	P	0.000732	379.8	P	0.000244	302.9	P	0.000732	283.9	P	0.000732	F53A9.8 /REP_DB=WormBase Gene ID /WP=CE02768 /TR=Q20693 /GB=AAC46563.1 /SUBMIT=ST.LOUIS /CHR=X /FEA=Sanger Annotation
177173_s_at	213.7	P	0.001953	184.9	P	0.00293	326.9	P	0.001221	291.2	P	0.001953	Y73B6BL.Z /REP_DB=WormBase Gene ID /WP=CE26298 /CHR=4 /FEA=Sanger Annotation /DEF=(ST.LOUIS) protein_id:AAG23484.1
174707_s_at	143.2	P	0.000244	104.6	P	0.000732	201	P	0.000244	139.5	P	0.000244	CEK036D4R_rc /REP_DB=TREMBL Accession /GB=D33803 /CHR=5 /FEA=Genomic Cluster /DEF=C.elegans cDNA clone yk36d4 : 3prime end, single read.
193794_s_at	219.4	P	0.000244	216.7	P	0.000244	275.4	P	0.000244	312.6	P	0.000244	C45G3.1 /REP_DB=WormBase Gene ID /WP=CE15710 /TR=O17666 /GB=CAB07174.1 /SUBMIT=HINXTON /CHR=1 /FEA=Sanger Annotation /DEF=Actinin-type actin-binding domain containing proteins
174070_at	125.9	P	0.00293	102.6	P	0.001953	258.7	P	0.001953	189.9	P	0.001953	C45390 /REP_DB=TREMBL Accession /GB=C45390 /CHR=4 /FEA=Genomic Cluster /DEF=C.elegans cDNA clone yk392f2 : 5prime end, single read.
178673_at	357.9	P	0.000244	343.8	P	0.000244	413.7	P	0.000244	386.6	P	0.000244	R05H5.5 /REP_DB=WormBase Gene ID /WP=CE02292 /TR=Q21765 /GB=CAA88728.1 /SUBMIT=HINXTON /CHR=2 /FEA=Sanger Annotation
193299_at													Y106G6E.4 /REP_DB=WormBase Gene ID /WP=CE20408 /TR=SW:Q9XWE6 /GB=CAA21728.1 /SUBMIT=HINXTON /CHR=1 /FEA=Sanger Annotation /DEF=5-formyltetrahydrofolate cyclo-ligase
188174_s_at	207.8	P	0.000732	235.4	P	0.000732	259.7	P	0.000244	226.8	P	0.000244	Y49F6B.4 /REP_DB=WormBase Gene ID /WP=CE25338 /GEN=smu-2 /TR=Q9N4U5 /GB=AAF60731.1 /SUBMIT=ST.LOUIS /CHR=2 /FEA=Sanger Annotation
175600_s_at	92.4	P	0.00293	82.1	P	0.001953	86.4	P	0.000732	77.3	P	0.00293	g561675 /REP_DB=GenBank Identifier /GB=U15667.1 /PROTEIN_GB=AAA51021.1 /CHR=1 /FEA=Mapped Transcript /DEF=CeSema
177472_at	250.9	P	0.001953	244.2	P	0.00293	423.8	P	0.000732	430.3	P	0.001953	W01A8.5 /REP_DB=WormBase Gene ID /WP=CE06535 /TR=Q23096 /GB=CAA95849.1 /SUBMIT=HINXTON /CHR=1 /FEA=Sanger Annotation
187114_at	79.1	P	0.001953	70.9	P	0.000244	85.1	P	0.000732				Y110A7A.7 /REP_DB=WormBase Gene ID /WP=CE25197 /TR=Q9N591 /GB=AAF60431.1 /SUBMIT=ST.LOUIS /CHR=1 /FEA=Sanger Annotation
171761_x_at	421.3	P	0.000244	443.5	P	0.000244	653	P	0.000244	549.8	P	0.000244	AV185416_rc /REP_DB=TREMBL Accession /GB=AV185416 /CHR=2 /FEA=Genomic Cluster /DEF=Caenorhabditis elegans cDNA clone:yk678b1 : 3prime end, single read.
185294_s_at				81	P	0.000732							F42E11.2A /REP_DB=WormBase Gene ID /WP=CE03309 /TR=Q20332 /GB=CAA91464.1 /SUBMIT=HINXTON /CHR=X /FEA=Sanger Annotation
193540_s_at													T26H2.9 /REP_DB=WormBase Gene ID /WP=CE16494 /GEN=nhr-79 /TR=O18141 /GB=CAB04850.1 /SUBMIT=HINXTON /CHR=5 /FEA=Sanger Annotation /DEF=Zinc finger, C4 type (two domains)
188123_at	137.3	P	0.000244	137	P	0.000244	214.9	P	0.000244	202.2	P	0.000732	B0035.13 /REP_DB=WormBase Gene ID /WP=CE05168 /TR=Q17437 /GB=CAA97415.1 /SUBMIT=HINXTON /CHR=4 /FEA=Sanger Annotation /DEF=lipase
172294_x_at	70.6	P	0.000244										Y9D1A.2 /REP_DB=WormBase Gene ID /WP=CE21358 /TR=Q9TYK8 /GB=AAD12846.1 /SUBMIT=ST.LOUIS /CHR=2 /FEA=Sanger Annotation
180793_at	163.3	P	0.005859	156.6	P	0.005859	192	P	0.00293	194.7	P	0.00415	K09B11.2 /REP_DB=WormBase Gene ID /WP=CE19989 /TR=Q9U3B6 /GB=CAB63234.1 /SUBMIT=HINXTON /CHR=4 /FEA=Sanger Annotation
184037_at													C46F9.1 /REP_DB=WormBase Gene ID /WP=CE08768 /TR=O17192 /GB=AAB70957.1 /SUBMIT=ST.LOUIS /CHR=2 /FEA=Sanger Annotation
182232_at	181.1	P	0.001953	130.3	P	0.001221	145.1	P	0.000732	131.6	P	0.000732	T07G12.6 /REP_DB=WormBase Gene ID /WP=CE13397 /TR=O18064 /GB=CAB05277.1 /SUBMIT=HINXTON /CHR=4 /FEA=Sanger Annotation
173610_at	490.3	P	0.000732	365.5	P	0.000244	574.3	P	0.000244	592.6	P	0.000244	CEK005A7F /REP_DB=TREMBL Accession /5_PRIME_EXT_ID=C30C11.4 /5_PRIME_EXT_DB=WormBase Gene ID /GB=D27009 /WB_GENE_ID=C30C11.4 /WP=CE00103 /CHR=3 /FEA=Genomic Cluster /DEF=Msi3p; C.elegans cDNA clone yk5a7 : 5prime end, single read.
173312_s_at	136.6	P	0.000244	129.9	P	0.000244							CEK084B1R_rc /REP_DB=TREMBL Accession /GB=D71935 /FEA=Transcript Cluster /DEF=C.elegans cDNA clone yk84b1 : 3prime end, single read.
177180_s_at	85.7	P	0.000244							83.9	P	0.00415	Y73B6BL.K /REP_DB=WormBase Gene ID /WP=CE26284 /CHR=4 /FEA=Sanger Annotation /DEF=(ST.LOUIS) protein_id:AAG23470.1
172895_x_at	3399.2	P	0.000244	4664.6	P	0.001221	3942.5	P	0.01416	3913.6	P	0.01416	F30B5.1 /REP_DB=WormBase Gene ID /WP=CE04462 /GEN=dpy-13 /TR=SW:P17657 /GB=AAA83499.1 /SUBMIT=ST.LOUIS /CHR=4 /FEA=Sanger Annotation /DEF=cuticular collagen
172800_x_at	208.2	P	0.000244	210.2	P	0.000244	157.5	P	0.000244	166.1	P	0.000732	T22H2.6A /REP_DB=WormBase Gene ID /WP=CE24004 /TR=Q9U362 /GB=CAB54304.1 /SUBMIT=HINXTON /CHR=1 /FEA=Sanger Annotation /DEF=granulin precursor
180929_s_at	95.1	P	0.010742	74.8	P	0.01416							C10G8.8 /REP_DB=WormBase Gene ID /WP=CE08079 /TR=Q94167 /GB=AAB09175.1 /SUBMIT=ST.LOUIS /CHR=5 /FEA=Sanger Annotation
171856_x_at	362.8	P	0.008057	256.9	P	0.010742	622.7	P	0.008057	411	P	0.008057	CEC1293_rc /REP_DB=TREMBL Accession /GB=C11129 /FEA=Transcript Cluster /DEF=C.elegans cDNA clone yk164d4 : 3prime end, single read.
189531_s_at													ZK287.2 /REP_DB=WormBase Gene ID /WP=CE06611 /TR=Q23454 /GB=CAA94798.1 /SUBMIT=HINXTON /CHR=5 /FEA=Sanger Annotation /DEF=sulphate permease
176833_s_at	318.8	P	0.000732	370	P	0.000732	313	P	0.000732	345.3	P	0.000732	F41H10.6B /REP_DB=WormBase Gene ID /WP=CE25887 /GB=AAK29810.1 /SUBMIT=ST.LOUIS /CHR=4 /FEA=Sanger Annotation
173596_at	246.8	P	0.000244	277.4	P	0.000732	415.9	P	0.000244	339.9	P	0.000244	C59084_rc /REP_DB=TREMBL Accession /5_PRIME_EXT_ID=T07E3.7 /5_PRIME_EXT_DB=WormBase Gene ID /GB=C59084 /WB_GENE_ID=T07E3.7 /WP=CE01388 /CHR=3 /FEA=Genomic Cluster /DEF=C.elegans cDNA clone yk387d11 : 3prime end, single read.
193107_s_at	309.6	P	0.000244	299.6	P	0.000244	308.9	P	0.000244	308.7	P	0.000244	F55B12.3 /REP_DB=WormBase Gene ID /WP=CE25007 /CHR=5 /FEA=Sanger Annotation /DEF=locus:sel-10 Candida CDC4 proteion like (HINXTON) SW:Q93794 protein_id:CAB02129.2
192151_at	87.5	P	0.000732	152.9	P	0.000732	177.9	P	0.000732	151.1	P	0.000244	F10G7.2 /REP_DB=WormBase Gene ID /WP=CE02626 /TR=Q19328 /GB=AAA81130.1 /SUBMIT=ST.LOUIS /CHR=2 /FEA=Sanger Annotation /DEF=human 100 kDa activator protein
191936_at	649.1	P	0.000244	669.2	P	0.000732	721.6	P	0.000244	662	P	0.000244	C06A1.5 /REP_DB=WormBase Gene ID /WP=CE02117 /TR=SW:Q17684 /GB=CAA90053.1 /SUBMIT=HINXTON /CHR=2 /FEA=Sanger Annotation /DEF=DNA directed RNA polymerase
192353_at	716.9	P	0.000244	729	P	0.000244	360.1	P	0.000244	377.8	P	0.000244	ZK892.2 /REP_DB=WormBase Gene ID /WP=CE01725 /GEN=nlt-1 /TR=Q23655 /GB=CAA88566.1 /SUBMIT=HINXTON /CHR=2 /FEA=Sanger Annotation /DEF=lipid transfer protein
194195_x_at	338.5	P	0.000244	337.6	P	0.000244	361.5	P	0.000244	381.3	P	0.000244	CEK117H8R_rc /REP_DB=TREMBL Accession /GB=D73363 /CHR=4 /FEA=Genomic Cluster /DEF=C.elegans cDNA clone yk117h8 : 3prime end, single read.
191424_s_at	352.5	P	0.000244	379.7	P	0.000244	427.2	P	0.000244	449.7	P	0.000244	F43E2.4 /REP_DB=WormBase Gene ID /WP=CE07240 /TR=O02086 /GB=AAC71121.1 /SUBMIT=ST.LOUIS /CHR=2 /FEA=Sanger Annotation /DEF=membrane transport protein
183663_s_at													Y41C4A.8 /REP_DB=WormBase Gene ID /WP=CE20248 /TR=Q9XWU5 /GB=CAA21547.1 /SUBMIT=HINXTON /CHR=3 /FEA=Sanger Annotation
192477_at	187.6	P	0.000244	287.6	P	0.000244	256.9	P	0.000244	241.9	P	0.000244	EEED8.10 /REP_DB=WormBase Gene ID /WP=CE01883 /TR=SW:Q09299 /GB=AAC46770.1 /SUBMIT=ST.LOUIS /CHR=2 /FEA=Sanger Annotation /DEF=Probable RNA binding protein.
181529_at							74	P	0.030273	73.5	P	0.046143	Y39A1A.8 /REP_DB=WormBase Gene ID /WP=CE28118 /TR=Q9XX26 /GB=CAA21014.2 /SUBMIT=HINXTON /CHR=3 /FEA=Sanger Annotation
188338_at	200.2	P	0.000732	262.4	P	0.000732	201.9	P	0.000732	218.4	P	0.000732	F15D4.1 /REP_DB=WormBase Gene ID /WP=CE15856 /TR=O45899 /GB=CAB04949.1 /SUBMIT=HINXTON /CHR=2 /FEA=Sanger Annotation /DEF=helicase
186963_s_at							75.6	P	0.000244				B0285.3 /REP_DB=WormBase Gene ID /WP=CE00667 /TR=SW:P46553 /GB=CAA84296.1 /SUBMIT=HINXTON /CHR=3 /FEA=Sanger Annotation
181973_at				70.3	P	0.005859							F27C1.4 /REP_DB=WormBase Gene ID /WP=CE09717 /TR=P91281 /GB=AAB37652.1 /SUBMIT=ST.LOUIS /CHR=1 /FEA=Sanger Annotation
187879_at	196.4	P	0.000244	151.5	P	0.000244	217.9	P	0.000244	209.2	P	0.000244	C07H6.4 /REP_DB=WormBase Gene ID /WP=CE00755 /SUBMIT=ST.LOUIS /CHR=3 /FEA=Sanger Annotation /DEF=Probable RNA binding protein
189772_at													R09B5.11 /REP_DB=WormBase Gene ID /WP=CE12638 /TR=O44616 /GB=AAB94218.1 /SUBMIT=ST.LOUIS /CHR=5 /FEA=Sanger Annotation /DEF=sugar transporter
183897_s_at	223	P	0.000244	262.7	P	0.000244	322.7	P	0.000244	310.9	P	0.000244	C33H5.9 /REP_DB=WormBase Gene ID /WP=CE04152 /TR=Q18406 /GB=AAA82266.1 /SUBMIT=ST.LOUIS /CHR=4 /FEA=Sanger Annotation
179110_at	83.4	P	0.000732	156.6	P	0.001221	121.3	P	0.001953	125.4	P	0.001953	C39E9.8 /REP_DB=WormBase Gene ID /WP=CE27838 /TR=Q18541 /GB=CAA94333.2 /SUBMIT=HINXTON /CHR=4 /FEA=Sanger Annotation
191350_s_at	228.7	P	0.000244	246	P	0.000244	257.1	P	0.000244	240.4	P	0.000244	F10G8.3 /REP_DB=WormBase Gene ID /WP=CE09338 /TR=SW:Q93454 /GB=CAB02280.1 /SUBMIT=HINXTON /CHR=1 /FEA=Sanger Annotation /DEF=polyA RNA export protein
186614_at	298.3	P	0.000244	330.1	P	0.000244	469.4	P	0.000244	395	P	0.000244	ZK795.3 /REP_DB=WormBase Gene ID /WP=CE18464 /TR=SW:O62518 /GB=CAB05841.1 /SUBMIT=HINXTON /CHR=4 /FEA=Sanger Annotation
190225_s_at	868	P	0.000244	795.5	P	0.000244	224.7	P	0.000244	230.8	P	0.000244	M163.3 /REP_DB=WormBase Gene ID /WP=CE12450 /GEN=his-24 /TR=Q93901 /GB=CAB01892.1 /SUBMIT=HINXTON /CHR=X /FEA=Sanger Annotation /DEF=histone H1
180642_at	91.5	P	0.001953										F53A9.2 /REP_DB=WormBase Gene ID /WP=CE02762 /TR=Q20689 /GB=AAC46557.1 /SUBMIT=ST.LOUIS /CHR=X /FEA=Sanger Annotation
177007_at							75.3	P	0.046143				Y54G2A.P /REP_DB=WormBase Gene ID /WP=CE25458 /CHR=4 /FEA=Sanger Annotation /DEF=(ST.LOUIS) protein_id:AAF59576.1
192009_at							125.9	P	0.000732	112.4	P	0.001221	E02H1.3 /REP_DB=WormBase Gene ID /WP=CE01538 /TR=SW:Q09524 /GB=CAA87378.1 /SUBMIT=HINXTON /CHR=2 /FEA=Sanger Annotation /DEF=Yeast DEG-1 protein homolog
186034_at	408.2	P	0.000244	413	P	0.000244	512.6	P	0.000244	552.7	P	0.000244	Y102E9.2 /REP_DB=WormBase Gene ID /WP=CE07574 /TR=Q23232 /GB=AAA93426.1 /SUBMIT=ST.LOUIS /CHR=3 /FEA=Sanger Annotation
193656_s_at	114.3	P	0.005859	91.3	P	0.018555	186.6	P	0.001953	186.7	P	0.001953	C50F2.6 /REP_DB=WormBase Gene ID /WP=CE08912 /CHR=1 /FEA=Sanger Annotation /DEF=locus:fkb-5 peptidyl prolyl cis-trans isomerase (ST.LOUIS) TR:P91180 protein_id:AAB37799.1
177673_s_at	137.4	P	0.000244	123.8	P	0.000244	153.4	P	0.000244	120.2	P	0.000244	F45G2.7 /REP_DB=WormBase Gene ID /WP=CE16050 /TR=O62249 /GB=CAB07616.1 /SUBMIT=HINXTON /CHR=3 /FEA=Sanger Annotation
190792_s_at	912.9	P	0.000244	984.6	P	0.000244	990.4	P	0.000244	1054.5	P	0.000244	W06A7.3B /REP_DB=WormBase Gene ID /WP=CE14668 /TR=Q23188 /GB=CAB01523.1 /SUBMIT=HINXTON /CHR=5 /FEA=Sanger Annotation /DEF=histone H4 protein like
187529_s_at													ZK1307.4 /REP_DB=WormBase Gene ID /WP=CE25681 /TR=SW:Q09362 /GB=CAA87432.2 /SUBMIT=HINXTON /CHR=2 /FEA=Sanger Annotation
180309_s_at	176.6	P	0.001221	197.7	P	0.000244							F49E2.5A /REP_DB=WormBase Gene ID /WP=CE16087 /TR=Q20626 /GB=CAA86428.1 /SUBMIT=HINXTON /CHR=X /FEA=Sanger Annotation
182982_at	224.4	P	0.001221	165.9	P	0.000244	304.2	P	0.000244	264.1	P	0.000244	F13G3.10 /REP_DB=WormBase Gene ID /WP=CE17660 /TR=P90836 /GB=CAA95825.1 /SUBMIT=HINXTON /CHR=1 /FEA=Sanger Annotation
185593_at													H23N18.5 /REP_DB=WormBase Gene ID /WP=CE20987 /TR=Q9TXZ7 /GB=AAD14734.1 /SUBMIT=ST.LOUIS /CHR=5 /FEA=Sanger Annotation
194237_x_at	558.2	P	0.000732	503.3	P	0.000244	300.6	P	0.000732	293.5	P	0.001953	AV176202_rc /REP_DB=TREMBL Accession /GB=AV176202 /CHR=X /FEA=Genomic Cluster /DEF=Caenorhabditis elegans cDNA clone:yk509e5 : 3prime end, single read.
188050_at				74.8	P	0.001221							F47B8.11 /REP_DB=WormBase Gene ID /WP=CE10652 /GEN=sss-2 /TR=Q20524 /GB=CAB01199.1 /SUBMIT=HINXTON /CHR=5 /FEA=Sanger Annotation
175929_s_at													Y73B3A.W /REP_DB=WormBase Gene ID /WP=CE26590 /CHR=X /FEA=Sanger Annotation /DEF=(ST.LOUIS)
173200_s_at	131.2	P	0.000244	137.8	P	0.000244	109.3	P	0.000244	129.5	P	0.000244	AV184903_rc /REP_DB=TREMBL Accession /FEA=EST Transcript /REVCOMP /GB=AV184903 /DEF=Caenorhabditis elegans cDNA clone:yk671a12 : 3prime end, single read.
190530_s_at	424.7	P	0.005859	483.4	P	0.00293	500.6	P	0.00293	317.4	P	0.00293	F11G11.11 /REP_DB=WormBase Gene ID /WP=CE09353 /GEN=col-20 /TR=P91249 /GB=AAB37842.1 /SUBMIT=ST.LOUIS /CHR=2 /FEA=Sanger Annotation /DEF=collagen
178186_at	559.8	P	0.001221	448.2	P	0.001953	226.1	P	0.005859	132.4	P	0.018555	F25H5.8 /REP_DB=WormBase Gene ID /WP=CE24917 /TR=Q9NAQ5 /GB=CAB82207.1 /SUBMIT=HINXTON /CHR=1 /FEA=Sanger Annotation
174857_at	152	P	0.000244	111.9	P	0.000244	215.6	P	0.000244	230.5	P	0.000244	CEK058C9R_rc /REP_DB=TREMBL Accession /GB=D65507 /CHR=X /FEA=Genomic Cluster /DEF=C.elegans cDNA clone yk58c9 : 3prime end, single read.
179974_at	287.3	P	0.000244	288.2	P	0.000244	389.7	P	0.000244	409.7	P	0.000244	K06A5.1 /REP_DB=WormBase Gene ID /WP=CE11768 /TR=O44553 /GB=AAK21431.1 /SUBMIT=ST.LOUIS /CHR=1 /FEA=Sanger Annotation
185210_s_at	174.4	P	0.000732	209.2	P	0.000244	186	P	0.000244	244.3	P	0.000732	K11D12.5 /REP_DB=WormBase Gene ID /WP=CE12134 /TR=O44620 /GB=AAB94225.1 /SUBMIT=ST.LOUIS /CHR=5 /FEA=Sanger Annotation
194238_x_at													C50239 /REP_DB=TREMBL Accession /5_PRIME_EXT_ID=F09B12.1B /5_PRIME_EXT_DB=WormBase Gene ID /GB=C50239 /WB_GENE_ID=F09B12.1B /WP=CE23634 /CHR=X /FEA=Genomic Cluster /DEF=C.elegans cDNA clone yk479c6 : 5prime end, single read.
172017_x_at	94.1	P	0.000244	104.2	P	0.000244	145	P	0.000244	149.8	P	0.000244	g9937513 /REP_DB=GenBank Identifier /GB=AF293972.1 /PROTEIN_GB=AAG02478.1 /CHR=5 /FEA=Mapped Transcript /DEF=auxilin
173922_s_at	467.3	P	0.000244	451.6	P	0.000244	504	P	0.000244	527.9	P	0.000244	CE06B12 /REP_DB=TREMBL Accession /5_PRIME_EXT_ID=K07H8.2 /5_PRIME_EXT_DB=WormBase Gene ID /GB=M75893 /WB_GENE_ID=K07H8.2 /WP=CE18022 /CHR=4 /FEA=Genomic Cluster /DEF=CEL06B12 Chris Martin sorted cDNA library Caenorhabditis elegans cDNA clone cm06b12 5prime, mRNA sequence.
174687_at	443.2	P	0.000244	415.5	P	0.000244	386.9	P	0.000244	315.2	P	0.000244	CEK084E2R_rc /REP_DB=TREMBL Accession /GB=D71959 /CHR=4 /FEA=Genomic Cluster /DEF=C.elegans cDNA clone yk84e2 : 3prime end, single read.
177875_at	244.4	P	0.000244	211.9	P	0.000244	313.3	P	0.000244	329.6	P	0.000244	F52B5.5 /REP_DB=WormBase Gene ID /WP=CE05720 /TR=Q20646 /GB=CAA99857.1 /SUBMIT=HINXTON /CHR=1 /FEA=Sanger Annotation
175687_at													g289713 /REP_DB=GenBank Identifier /GB=L12348.1 /PROTEIN_GB=AAA28107.1 /CHR=X /FEA=Mapped Transcript /DEF=ATPase inhibitor
193293_at	846	P	0.000244	777.6	P	0.000244	408.9	P	0.000244	490.2	P	0.000244	C52E4.1 /REP_DB=WormBase Gene ID /WP=CE08943 /GEN=cpr-1 /TR=Q18783 /GB=CAB01410.1 /SUBMIT=HINXTON /CHR=5 /FEA=Sanger Annotation /DEF=cathepsin-like cysteine protease
192856_at	607.6	P	0.000244	618.7	P	0.000244	712.2	P	0.000244	735.6	P	0.000244	ZK287.5 /REP_DB=WormBase Gene ID /WP=CE06614 /TR=Q23457 /GB=CAA94801.1 /SUBMIT=HINXTON /CHR=5 /FEA=Sanger Annotation /DEF=Zinc finger, C3HC4 type (RING finger)
192194_s_at													W03G1.7 /REP_DB=WormBase Gene ID /WP=CE17285 /TR=Q9UAY4 /GB=AAD14755.1 /SUBMIT=ST.LOUIS /CHR=4 /FEA=Sanger Annotation /DEF=sphingomyelin phosphodiesterase
193936_at													T03G6.3 /REP_DB=WormBase Gene ID /WP=CE28075 /TR=Q22129 /GB=AAA81706.2 /SUBMIT=ST.LOUIS /CHR=X /FEA=Sanger Annotation /DEF=plasma cell membrane protein and phosphodiesterase I (weak)
176397_at													Y71F9AR.C /REP_DB=WormBase Gene ID /WP=CE22862 /CHR=1 /FEA=Sanger Annotation /DEF=(ST.LOUIS)
173441_s_at							136.2	P	0.00293	107.4	P	0.005859	g6690645 /REP_DB=GenBank Identifier /5_PRIME_EXT_ID=F54C8.3 /5_PRIME_EXT_DB=WormBase Gene ID /WB_GENE_ID=F54C8.3 /WP=CE26428 /CHR=3 /FEA=Genomic Cluster /GEN=emb-30 /DEF=emb-30 protein
193219_s_at	1754.8	P	0.000244	1721.9	P	0.000244	1887.4	P	0.000244	2291.8	P	0.000244	Y75B12B.2 /REP_DB=WormBase Gene ID /WP=CE20371 /TR=SW:P52015 /GB=CAA21760.1 /SUBMIT=HINXTON /CHR=5 /FEA=Sanger Annotation /DEF=Peptidyl-prolyl cis-trans isomerases
193744_s_at	128.7	P	0.010742	142.2	P	0.01416	129.6	P	0.008057	130.3	P	0.01416	M03C11.5 /REP_DB=WormBase Gene ID /WP=CE03496 /TR=SW:P54813 /GB=CAA88955.1 /SUBMIT=HINXTON /CHR=3 /FEA=Sanger Annotation /DEF=ATP-binding protein (AAA protein family member)
172724_x_at	523	P	0.000732	316.3	P	0.000244							R05F9.8 /REP_DB=WormBase Gene ID /WP=CE04811 /GEN=msp-33 /SUBMIT=ST.LOUIS /CHR=2 /FEA=Sanger Annotation /DEF=major sperm protein
186363_at	111.8	P	0.008057	71.6	P	0.00415	141.4	P	0.001221	138.8	P	0.001221	EEED8.14 /REP_DB=WormBase Gene ID /WP=CE02589 /TR=Q19069 /GB=AAC46774.1 /SUBMIT=ST.LOUIS /CHR=2 /FEA=Sanger Annotation
187905_at	286.6	P	0.000244	316.1	P	0.000244	538.6	P	0.000244	519.1	P	0.000244	F53A2.4 /REP_DB=WormBase Gene ID /WP=CE16096 /GEN=nud-1 /TR=O45549 /GB=CAB04452.1 /SUBMIT=HINXTON /CHR=3 /FEA=Sanger Annotation
175048_at	88.2	P	0.001953	84.6	P	0.00415	77.6	P	0.00415	73.1	P	0.01416	CEK062GYR_rc /REP_DB=TREMBL Accession /GB=D71147 /CHR=X /FEA=Genomic Cluster /DEF=C.elegans cDNA clone yk62g11 : 3prime end, single read.
190846_at	355.4	P	0.000244	449.1	P	0.000244	436.8	P	0.000244	445.8	P	0.000244	T09E8.3 /REP_DB=WormBase Gene ID /WP=CE23961 /TR=SW:Q22361 /GB=CAB01516.2 /SUBMIT=HINXTON /CHR=5 /FEA=Sanger Annotation /DEF=cornichon protein like
173352_s_at	323.8	P	0.000244	235.9	P	0.000244	294.7	P	0.000244	268.1	P	0.000732	AV184592_rc /REP_DB=TREMBL Accession /GB=AV184592 /FEA=Transcript Cluster /DEF=Caenorhabditis elegans cDNA clone:yk666g3 : 3prime end, single read.
175475_s_at	97.2	P	0.000244	100.6	P	0.000732							AV182135_rc /REP_DB=TREMBL Accession /GB=AV182135 /CHR=X /FEA=Genomic Cluster /DEF=Caenorhabditis elegans cDNA clone:yk633g11 : 3prime end, single read.
175627_s_at	90.3	P	0.000244	95.7	P	0.000244	105.4	P	0.000244	87.7	P	0.000732	g3047190 /REP_DB=GenBank Identifier /GB=AF031835.1 /PROTEIN_GB=AAC13671.1 /CHR=3 /FEA=Mapped Transcript /DEF=GLY5a
174397_at	206.9	P	0.001953	199.8	P	0.00293	227.3	P	0.000732	172.9	P	0.001953	CEK002D4R_rc /REP_DB=TREMBL Accession /GB=D27680 /CHR=4 /FEA=Genomic Cluster /DEF=C.elegans cDNA clone yk2d4 : 3prime end, single read.
191463_at	87.9	P	0.001953	86.7	P	0.001953	94.1	P	0.001221	119.7	P	0.00293	Y51H1A.5 /REP_DB=WormBase Gene ID /WP=CE24411 /TR=Q9U266 /GB=CAA21669.2 /SUBMIT=HINXTON /CHR=2 /FEA=Sanger Annotation /DEF=Histone deacetylase family
182821_s_at	204.4	P	0.000244	220.7	P	0.000732	189.7	P	0.000732	230	P	0.000244	R02D3.3 /REP_DB=WormBase Gene ID /WP=CE18097 /TR=O44499 /GB=AAB94149.1 /SUBMIT=ST.LOUIS /CHR=4 /FEA=Sanger Annotation
182392_at							72.4	P	0.001953	76.3	P	0.008057	Y37H2A.6 /REP_DB=WormBase Gene ID /WP=CE24212 /TR=Q9U2N5 /GB=CAB60575.1 /SUBMIT=HINXTON /CHR=5 /FEA=Sanger Annotation
174401_at	71.8	P	0.005859	70.7	P	0.023926				85.9	P	0.01416	C36908_rc /REP_DB=TREMBL Accession /GB=C36908 /CHR=X /FEA=Genomic Cluster /DEF=C.elegans cDNA clone yk469f8 : 3prime end, single read.
186519_at	284.5	P	0.000244	212.3	P	0.000244	688	P	0.000244	608.9	P	0.000244	F15E11.12 /REP_DB=WormBase Gene ID /WP=CE25859 /TR=O44596 /GB=AAB94206.2 /SUBMIT=ST.LOUIS /CHR=5 /FEA=Sanger Annotation
176950_s_at	227.8	P	0.00415	278.2	P	0.00415	196.6	P	0.00293	299.1	P	0.00415	Y48G9A.H /REP_DB=WormBase Gene ID /WP=CE25327 /CHR=3 /FEA=Sanger Annotation /DEF=(ST.LOUIS) protein_id:AAF60714.1
176790_at							125.5	P	0.000732	131	P	0.000732	F23H11.2 /REP_DB=WormBase Gene ID /WP=CE19405 /GB=AAC71138.1 /SUBMIT=ST.LOUIS /CHR=3 /FEA=Sanger Annotation
194057_at				70.1	P	0.037598							F08A8.1 /REP_DB=WormBase Gene ID /WP=CE17633 /TR=O62140 /GB=CAB16867.1 /SUBMIT=HINXTON /CHR=1 /FEA=Sanger Annotation /DEF=ACYL-COENZYME A OXIDASE, PEROXISOMAL (EC 1.3.3.6) (PALMITOYL-COA OXIDASE) (AOX)
180240_at	197.1	P	0.000244	210	P	0.000244				75.4	P	0.000244	T23F4.2 /REP_DB=WormBase Gene ID /WP=CE14086 /TR=O17261 /GB=AAB71034.1 /SUBMIT=ST.LOUIS /CHR=2 /FEA=Sanger Annotation
173515_s_at	139.9	P	0.000244	164.4	P	0.000244	159.2	P	0.000244	134.6	P	0.000244	C62806 /REP_DB=TREMBL Accession /5_PRIME_EXT_ID=Y87G2A.5 /5_PRIME_EXT_DB=WormBase Gene ID /GB=C62806 /WB_GENE_ID=Y87G2A.5 /WP=CE24685 /CHR=1 /FEA=Genomic Cluster /DEF=C.elegans cDNA clone yk295e5 : 5prime end, single read.
185230_s_at	216.3	P	0.001221	241.2	P	0.001221	262.1	P	0.000732	266.8	P	0.00293	Y75B8A.14 /REP_DB=WormBase Gene ID /WP=CE23026 /TR=Q9XW68 /GB=CAA22102.1 /SUBMIT=HINXTON /CHR=3 /FEA=Sanger Annotation
177646_at	226.7	P	0.00293	242.4	P	0.010742	316.7	P	0.01416	291.5	P	0.018555	ZK809.5 /REP_DB=WormBase Gene ID /WP=CE03833 /TR=Q23600 /GB=CAA92639.1 /SUBMIT=HINXTON /CHR=4 /FEA=Sanger Annotation
175677_s_at	287.9	P	0.000244	262	P	0.000244	403.3	P	0.000244	433.7	P	0.000244	g6531660 /REP_DB=GenBank Identifier /GB=AF195610.1 /PROTEIN_GB=AAF15529.1 /CHR=1 /FEA=Mapped Transcript /DEF=LIN-41A
174129_at	131.8	P	0.00415	104.9	P	0.000244	189.8	P	0.000732	184.2	P	0.005859	C32807_rc /REP_DB=TREMBL Accession /GB=C32807 /CHR=1 /FEA=Genomic Cluster /DEF=C.elegans cDNA clone yk328d2 : 3prime end, single read.
192129_at	1046.8	P	0.000244	1455.4	P	0.000244	622.9	P	0.000244	598.7	P	0.000244	R03G5.1 /REP_DB=WormBase Gene ID /WP=CE01270 /TR=SW:P53013 /GB=AAA96068.1 /SUBMIT=ST.LOUIS /CHR=X /FEA=Sanger Annotation /DEF=elongation factor EF-1-alpha
172072_x_at	550.9	P	0.000244	532.6	P	0.000244	651.6	P	0.000244	667.9	P	0.000244	C04A2.7B /REP_DB=WormBase Gene ID /WP=CE01771 /SUBMIT=ST.LOUIS /CHR=2 /FEA=Sanger Annotation
175399_at	108.4	P	0.000732	81.8	P	0.001221	178.1	P	0.000244	141.1	P	0.001221	AV176659_rc /REP_DB=TREMBL Accession /GB=AV176659 /CHR=3 /FEA=Genomic Cluster /DEF=Caenorhabditis elegans cDNA clone:yk516b2 : 3prime end, single read.
175737_at	144.3	P	0.000244	241	P	0.000244	244.2	P	0.000244	216.4	P	0.000244	g156318 /REP_DB=GenBank Identifier /GB=M38251.1 /PROTEIN_GB=AAA28059.1 /CHR=1 /FEA=Mapped Transcript /DEF=G-o protein alpha subunit
175777_at													g3002896 /REP_DB=GenBank Identifier /GB=AF042388.1 /PROTEIN_GB=AAC08939.1 /CHR=X /FEA=Mapped Transcript /DEF=FMRFamide-like peptide 2b
179892_at													K06A5.2 /REP_DB=WormBase Gene ID /WP=CE11770 /TR=O44551 /GB=AAK21430.1 /SUBMIT=ST.LOUIS /CHR=1 /FEA=Sanger Annotation
175112_s_at										73.4	P	0.00293	AV202093 /REP_DB=TREMBL Accession /GB=AV202093 /CHR=3 /FEA=Genomic Cluster /DEF=Caenorhabditis elegans cDNA clone:yk545f3 : 5prime end, single read.
193948_s_at	110.9	P	0.000732	148	P	0.000244	173.1	P	0.000244	185.5	P	0.000732	F43C1.2A /REP_DB=WormBase Gene ID /WP=CE01583 /GEN=mpk-1 /TR=SW:P39745 /GB=CAA87057.1 /SUBMIT=HINXTON /CHR=3 /FEA=Sanger Annotation /DEF=serine-threonine kinase (CDC2-CDC28 subfamily)
176843_s_at	95.6	P	0.030273				140.2	P	0.018555				F41H10.6A /REP_DB=WormBase Gene ID /WP=CE20772 /GB=AAK29809.1 /SUBMIT=ST.LOUIS /CHR=4 /FEA=Sanger Annotation
180070_s_at	90.8	P	0.001221	143.7	P	0.00415	75.5	P	0.000732	94.6	P	0.000732	F10G7.9 /REP_DB=WormBase Gene ID /WP=CE04367 /TR=Q19327 /GB=AAA81129.1 /SUBMIT=ST.LOUIS /CHR=2 /FEA=Sanger Annotation
182524_s_at							117.2	P	0.000244	88.4	P	0.000732	C06E2.5 /REP_DB=WormBase Gene ID /WP=CE03947 /TR=Q17719 /GB=AAA80413.1 /SUBMIT=ST.LOUIS /CHR=X /FEA=Sanger Annotation
188033_s_at	97.7	P	0.000732	95.7	P	0.000244				85.6	P	0.000732	F44A6.2B /REP_DB=WormBase Gene ID /WP=CE24972 /GEN=sex-1 /TR=Q9U3F1 /GB=CAB61000.1 /SUBMIT=HINXTON /CHR=X /FEA=Sanger Annotation
193485_at	129.9	P	0.000244	141.5	P	0.000244	201.8	P	0.000244	169.7	P	0.000244	CC4.3 /REP_DB=WormBase Gene ID /WP=CE15742 /GEN=smu-1 /TR=O62120 /GB=CAB04014.1 /SUBMIT=HINXTON /CHR=1 /FEA=Sanger Annotation /DEF=WD domain, G-beta repeats (2 domains)
193461_at	312.9	P	0.000244	331.4	P	0.000244	307.7	P	0.000244	320.5	P	0.000244	F54C9.6 /REP_DB=WormBase Gene ID /WP=CE02256 /TR=Q20755 /GB=CAA90252.1 /SUBMIT=HINXTON /CHR=2 /FEA=Sanger Annotation /DEF=ATP-binding protein (CDC48-PAS1-SEC18 family)
174823_at	227.7	P	0.000732	251	P	0.00293	83.8	P	0.000244	111	P	0.000732	CEK025C9R_rc /REP_DB=TREMBL Accession /GB=D33039 /CHR=X /FEA=Genomic Cluster /DEF=C.elegans cDNA clone yk25c9 : 3prime end, single read.
193944_at	984.7	P	0.000244	903.3	P	0.000244	1380.1	P	0.000244	1470	P	0.000732	F32D8.6 /REP_DB=WormBase Gene ID /WP=CE05785 /GEN=emo-1 /TR=SW:Q19967 /GB=CAA98458.1 /SUBMIT=HINXTON /CHR=5 /FEA=Sanger Annotation /DEF=protein transport protein SEC61 gamma subunit
176518_at				72.6	P	0.001953							Y43B11AR.A /REP_DB=WormBase Gene ID /WP=CE26101 /CHR=4 /FEA=Sanger Annotation /DEF=(ST.LOUIS)
171809_s_at	483.2	P	0.00415	614.8	P	0.005859	639.7	P	0.001953	718.2	P	0.005859	C39138_rc /REP_DB=TREMBL Accession /GB=C39138 /FEA=Transcript Cluster /DEF=C.elegans cDNA clone yk506c12 : 3prime end, single read.
177546_at	117.2	P	0.000244	101.3	P	0.000244	71.4	P	0.000244				C54G4.7 /REP_DB=WormBase Gene ID /WP=CE05513 /TR=Q18852 /GB=CAA99819.1 /SUBMIT=HINXTON /CHR=1 /FEA=Sanger Annotation
180010_at	84.7	P	0.037598				116.8	P	0.023926				C44B7.7 /REP_DB=WormBase Gene ID /WP=CE02545 /TR=Q18596 /GB=AAA68338.1 /SUBMIT=ST.LOUIS /CHR=2 /FEA=Sanger Annotation
176783_s_at	231.7	P	0.000732	181.8	P	0.000732	259.3	P	0.000732	258.1	P	0.000732	W02D3.11 /REP_DB=WormBase Gene ID /WP=CE26020 /GB=AAK21490.1 /SUBMIT=ST.LOUIS /CHR=1 /FEA=Sanger Annotation
189727_at	185.5	P	0.000732	222.7	P	0.000732	273.4	P	0.000244	213.8	P	0.000244	F09D1.1 /REP_DB=WormBase Gene ID /WP=CE20660 /TR=O44787 /GB=AAD34652.1 /SUBMIT=ST.LOUIS /CHR=2 /FEA=Sanger Annotation /DEF=ubiquitin protease
183368_at	115	P	0.000244	111.8	P	0.000244	226.5	P	0.000244	198.3	P	0.000244	C03H5.3 /REP_DB=WormBase Gene ID /WP=CE07896 /TR=O16657 /GB=AAB66130.1 /SUBMIT=ST.LOUIS /CHR=2 /FEA=Sanger Annotation
193401_at													H09F14.1 /REP_DB=WormBase Gene ID /WP=CE16172 /TR=O45613 /GB=CAB08739.1 /SUBMIT=HINXTON /CHR=5 /FEA=Sanger Annotation /DEF=7 transmembrane receptor (rhodopsin family)
190936_s_at	89	P	0.000244	94.6	P	0.000244	282.8	P	0.000244	262.6	P	0.000244	F21C3.5 /REP_DB=WormBase Gene ID /WP=CE05680 /TR=SW:P52554 /GB=CAA95804.1 /SUBMIT=HINXTON /CHR=1 /FEA=Sanger Annotation /DEF=Mouse KE2 protein like
180464_s_at	148.1	P	0.001221	143.2	P	0.000244	205.3	P	0.000732	195.6	P	0.000244	C52E4.6B /REP_DB=WormBase Gene ID /WP=CE17598 /TR=Q18789 /GB=CAB01417.1 /SUBMIT=HINXTON /CHR=5 /FEA=Sanger Annotation
174312_at	140.9	P	0.010742	136.6	P	0.018555	165.1	P	0.018555	150.5	P	0.046143	C59766_rc /REP_DB=TREMBL Accession /GB=C59766 /CHR=2 /FEA=Genomic Cluster /DEF=C.elegans cDNA clone yk442d5 : 3prime end, single read.
192034_s_at	125.6	P	0.000244	125.1	P	0.000244	100.1	P	0.000244	77.2	P	0.000244	D1009.1 /REP_DB=WormBase Gene ID /WP=CE04285 /CHR=X /FEA=Sanger Annotation /DEF=fatty acid transporter protein (ST.LOUIS) TR:Q18916 protein_id:AAA81698.1
174572_at	76.8	P	0.001953	107.3	P	0.005859	89.3	P	0.000732	84.8	P	0.008057	C53446_rc /REP_DB=TREMBL Accession /GB=C53446 /CHR=1 /FEA=Genomic Cluster /DEF=C.elegans cDNA clone yk318a12 : 3prime end, single read.
173597_s_at							120.9	P	0.023926	104.1	P	0.030273	C59084_rc /REP_DB=TREMBL Accession /5_PRIME_EXT_ID=T07E3.7 /5_PRIME_EXT_DB=WormBase Gene ID /GB=C59084 /WB_GENE_ID=T07E3.7 /WP=CE01388 /CHR=3 /FEA=Genomic Cluster /DEF=C.elegans cDNA clone yk387d11 : 3prime end, single read.
190867_s_at	83.3	P	0.000244										F01G10.8 /REP_DB=WormBase Gene ID /WP=CE27913 /TR=O17760 /GB=CAB02890.2 /SUBMIT=HINXTON /CHR=4 /FEA=Sanger Annotation /DEF=Mouse MSMAD protein like
175669_at							132	P	0.000244	115	P	0.000244	g459698 /REP_DB=GenBank Identifier /GB=L29438.1 /PROTEIN_GB=AAA98750.1 /CHR=1 /FEA=Mapped Transcript /DEF=endoprotease
190405_s_at	183	P	0.000244	211.7	P	0.000732	173.1	P	0.000244	211.9	P	0.000732	W07A8.2 /REP_DB=WormBase Gene ID /WP=CE18340 /TR=O62398 /GB=CAA16371.1 /SUBMIT=HINXTON /CHR=5 /FEA=Sanger Annotation /DEF=Ank repeat (4 domains)
180300_at	158.3	P	0.030273	213.6	P	0.01416	128.6	P	0.030273	104.5	P	0.030273	F41E6.3 /REP_DB=WormBase Gene ID /WP=CE10248 /TR=O16461 /GB=AAB65953.1 /SUBMIT=ST.LOUIS /CHR=5 /FEA=Sanger Annotation
179454_at													C49C3.8 /REP_DB=WormBase Gene ID /WP=CE19747 /TR=Q9XUF7 /GB=CAB05161.1 /SUBMIT=HINXTON /CHR=4 /FEA=Sanger Annotation
188603_s_at													R13G10.1 /REP_DB=WormBase Gene ID /WP=CE01052 /GEN=dpy-27 /TR=SW:P48996 /GB=CAA84669.1 /SUBMIT=HINXTON /CHR=3 /FEA=Sanger Annotation
189762_at													K09H9.3 /REP_DB=WormBase Gene ID /WP=CE18038 /TR=O44989 /GB=AAB97570.1 /SUBMIT=ST.LOUIS /CHR=1 /FEA=Sanger Annotation /DEF=cuticular collagen
180450_at	917.3	P	0.000244	1017.1	P	0.000244	1180	P	0.000244	1454.3	P	0.000244	F52E1.5 /REP_DB=WormBase Gene ID /WP=CE04633 /TR=Q20659 /GB=AAB37041.1 /SUBMIT=ST.LOUIS /CHR=5 /FEA=Sanger Annotation
190630_at	180.1	P	0.000732	188.7	P	0.000732	152.9	P	0.000732	158.9	P	0.000732	ZK524.4 /REP_DB=WormBase Gene ID /WP=CE18454 /TR=Q22855 /GB=CAA98148.1 /SUBMIT=HINXTON /CHR=1 /FEA=Sanger Annotation /DEF=serine-threonine kinase
191933_at	123	P	0.000244	132.7	P	0.000244	176.1	P	0.000244	139.7	P	0.000244	Y47D3A.29 /REP_DB=WormBase Gene ID /WP=CE26106 /TR=Q9NAH1 /GB=CAB97239.1 /SUBMIT=HINXTON /CHR=3 /FEA=Sanger Annotation /DEF=DNA polymerase alpha subunit
186925_at							121.8	P	0.000732	115.5	P	0.000732	Y62E10A.17 /REP_DB=WormBase Gene ID /WP=CE25526 /TR=Q9U1W4 /GB=CAB60610.1 /SUBMIT=HINXTON /CHR=4 /FEA=Sanger Annotation
175333_s_at													AV183564_rc /REP_DB=TREMBL Accession /GB=AV183564 /CHR=X /FEA=Genomic Cluster /DEF=Caenorhabditis elegans cDNA clone:yk653c3 : 3prime end, single read.
193666_at	650.1	P	0.000244	598.2	P	0.000244	448.8	P	0.000244	476.1	P	0.000244	M106.5 /REP_DB=WormBase Gene ID /WP=CE01608 /GEN=cap-2 /TR=SW:P34686 /GB=CAA87051.1 /SUBMIT=HINXTON /CHR=2 /FEA=Sanger Annotation /DEF=F-actin capping protein beta subunit
185756_at	205.8	P	0.001953	103.1	P	0.000732	81.7	P	0.001953	103.4	P	0.005859	Y75B8A.25 /REP_DB=WormBase Gene ID /WP=CE23036 /TR=Q9XW62 /GB=CAA22109.1 /SUBMIT=HINXTON /CHR=3 /FEA=Sanger Annotation
180145_s_at	144.7	P	0.000244	155.2	P	0.000244	91.2	P	0.000244	104.4	P	0.000244	Y51H4A.7 /REP_DB=WormBase Gene ID /WP=CE22333 /TR=Q9NAE2 /GB=CAB61139.1 /SUBMIT=HINXTON /CHR=4 /FEA=Sanger Annotation
174193_at	107.2	P	0.000732	83	P	0.000732	136.7	P	0.000244	102.3	P	0.000244	C32184_rc /REP_DB=TREMBL Accession /GB=C32184 /CHR=X /FEA=Genomic Cluster /DEF=C.elegans cDNA clone yk325g5 : 3prime end, single read.
187391_at													F40B5.1 /REP_DB=WormBase Gene ID /WP=CE01935 /TR=SW:Q09319 /GB=AAA64336.1 /SUBMIT=ST.LOUIS /CHR=X /FEA=Sanger Annotation
187629_at	170.4	P	0.000732	164.8	P	0.000244	286.2	P	0.000244	241.6	P	0.000244	C35D10.4 /REP_DB=WormBase Gene ID /WP=CE01198 /TR=SW:Q18486 /GB=AAA62560.1 /SUBMIT=ST.LOUIS /CHR=3 /FEA=Sanger Annotation
188616_s_at	121.7	P	0.000732	79.1	P	0.000244	145.2	P	0.000244	125.5	P	0.000732	C14C11.6 /REP_DB=WormBase Gene ID /WP=CE06825 /TR=Q17978 /GB=AAA96106.1 /SUBMIT=ST.LOUIS /CHR=5 /FEA=Sanger Annotation /DEF=helicase
174691_at													CEK042F8R_rc /REP_DB=TREMBL Accession /GB=D34211 /CHR=5 /FEA=Genomic Cluster /DEF=C.elegans cDNA clone yk42f8 : 3prime end, single read.
173566_at	77.5	P	0.001953	85.6	P	0.000244	96.5	P	0.000244	86.1	P	0.000732	CEC2302 /REP_DB=TREMBL Accession /5_PRIME_EXT_ID=C13B9.3 /5_PRIME_EXT_DB=WormBase Gene ID /GB=C09230 /WB_GENE_ID=C13B9.3 /WP=CE01778 /CHR=3 /FEA=Genomic Cluster /DEF=C.elegans cDNA clone yk158f10 : 5prime end, single read.
190120_at	348.9	P	0.000244	382.2	P	0.000244	842.1	P	0.000244	669.5	P	0.000244	K02B9.1 /REP_DB=WormBase Gene ID /WP=CE16206 /TR=Q21126 /GB=CAA93511.1 /SUBMIT=HINXTON /CHR=X /FEA=Sanger Annotation /DEF=isocitrate lyase like
181565_at	79.4	P	0.001221				112.7	P	0.000732	95.6	P	0.000244	F56D6.2 /REP_DB=WormBase Gene ID /WP=CE17907 /TR=O61839 /GB=AAC17547.1 /SUBMIT=ST.LOUIS /CHR=4 /FEA=Sanger Annotation
190557_s_at	1108.6	P	0.000244	1245.8	P	0.000244	1673.7	P	0.000244	1756.1	P	0.000244	C50B6.2 /REP_DB=WormBase Gene ID /WP=CE08871 /TR=O17687 /GB=CAB02850.1 /SUBMIT=HINXTON /CHR=5 /FEA=Sanger Annotation /DEF=histone binding protein
173221_s_at	191.5	P	0.023926	135.1	P	0.037598	198.8	P	0.008057	166.5	P	0.030273	AV183412_rc /REP_DB=TREMBL Accession /FEA=EST Transcript /REVCOMP /GB=AV183412 /DEF=Caenorhabditis elegans cDNA clone:yk651c12 : 3prime end, single read.
176690_at	201.1	P	0.000244	215.2	P	0.000244	214.8	P	0.000244	200.5	P	0.000732	ZK353.9 /REP_DB=WormBase Gene ID /WP=CE25685 /GB=AAK68622.1 /SUBMIT=ST.LOUIS /CHR=3 /FEA=Sanger Annotation
174154_at	387.1	P	0.000244	413.9	P	0.000244	638.8	P	0.000244	571.2	P	0.000244	CEC280_rc /REP_DB=TREMBL Accession /GB=C07280 /CHR=5 /FEA=Genomic Cluster /DEF=C.elegans cDNA clone yk118h2 : 3prime end, single read.
179338_at	469.1	P	0.000244	401.9	P	0.000244	221.8	P	0.000244	211.7	P	0.000244	F25H9.5 /REP_DB=WormBase Gene ID /WP=CE09662 /TR=O02254 /GB=CAB02995.1 /SUBMIT=HINXTON /CHR=5 /FEA=Sanger Annotation
172713_x_at	912	P	0.000732	705.4	P	0.000244	578.4	P	0.00415	771.2	P	0.00293	F42F12.6_rc /REP_DB=WormBase Gene ID /WP=CE03317 /TR=Q20343 /GB=CAA92172.1 /SUBMIT=HINXTON /CHR=X /FEA=Sanger Annotation /REVCOMP
172706_x_at	102.2	P	0.000244	85.4	P	0.000244							F53F1.4 /REP_DB=WormBase Gene ID /WP=CE10938 /TR=Q9XVM6 /GB=CAB03125.1 /SUBMIT=HINXTON /CHR=5 /FEA=Sanger Annotation /DEF=cuticlin
187586_at	332.2	P	0.005859	358.2	P	0.00415	357.5	P	0.01416	313.8	P	0.018555	C34E10.1 /REP_DB=WormBase Gene ID /WP=CE26880 /TR=SW:P46576 /GB=AAA19063.2 /SUBMIT=ST.LOUIS /CHR=3 /FEA=Sanger Annotation
176637_s_at													C06H5.6 /REP_DB=WormBase Gene ID /WP=CE25762 /GB=CAC35863.1 /SUBMIT=HINXTON /CHR=5 /FEA=Sanger Annotation
180101_s_at	2019.5	P	0.000244	1861.1	P	0.000244	2416.5	P	0.000244	2636	P	0.000244	W05F2.3 /REP_DB=WormBase Gene ID /WP=CE14616 /TR=Q9TYT8 /GB=AAC78214.1 /SUBMIT=ST.LOUIS /CHR=1 /FEA=Sanger Annotation
183955_at	168.3	P	0.001953	209.7	P	0.001953	93.7	P	0.008057	104.5	P	0.018555	W04B5.3 /REP_DB=WormBase Gene ID /WP=CE20140 /TR=Q9UA61 /GB=AAC68916.1 /SUBMIT=ST.LOUIS /CHR=3 /FEA=Sanger Annotation
191521_s_at	243.9	P	0.000244	233.9	P	0.000244	186	P	0.000244	146.7	P	0.000244	F26A3.4 /REP_DB=WormBase Gene ID /WP=CE09669 /TR=Q93592 /GB=CAB01700.1 /SUBMIT=HINXTON /CHR=1 /FEA=Sanger Annotation /DEF=protein-tyrosine phosphatase
187619_s_at	326.5	P	0.000244	407.1	P	0.000244	515.6	P	0.000244	608.4	P	0.000244	Y56A3A.20 /REP_DB=WormBase Gene ID /WP=CE22588 /TR=SW:Q17345 /GB=CAB60501.1 /SUBMIT=HINXTON /CHR=3 /FEA=Sanger Annotation
188766_at	111	P	0.001221	77.9	P	0.000244	80	P	0.001953	91.4	P	0.001221	F44A6.1 /REP_DB=WormBase Gene ID /WP=CE03322 /TR=Q20384 /GB=CAA90721.1 /SUBMIT=HINXTON /CHR=X /FEA=Sanger Annotation /DEF=nucleobindin
193337_s_at	156	P	0.000244	176.1	P	0.000244							R10E4.2A /REP_DB=WormBase Gene ID /WP=CE18908 /TR=Q21900 /GB=CAA90772.1 /SUBMIT=HINXTON /CHR=3 /FEA=Sanger Annotation /DEF=RNA or single stranded DNA binding protein
189268_s_at	163.9	P	0.000244	195	P	0.000244	201.9	P	0.000244	212.4	P	0.000244	C15H9.7 /REP_DB=WormBase Gene ID /WP=CE06835 /TR=SW:Q18026 /GB=AAB52668.1 /SUBMIT=ST.LOUIS /CHR=X /FEA=Sanger Annotation /DEF=kynureninase
187136_s_at	102.6	P	0.001953	127.9	P	0.000244	92.6	P	0.000732				F49H12.6A /REP_DB=WormBase Gene ID /WP=CE23754 /TR=Q9N5S8 /GB=AAF39831.1 /SUBMIT=ST.LOUIS /CHR=X /FEA=Sanger Annotation
173208_s_at	931.9	P	0.000732	899.2	P	0.000732	1457.1	P	0.000732	1331.4	P	0.000732	AV178490_rc /REP_DB=TREMBL Accession /FEA=EST Transcript /REVCOMP /GB=AV178490 /DEF=Caenorhabditis elegans cDNA clone:yk567a11 : 3prime end, single read.
183761_at													M03C11.6 /REP_DB=WormBase Gene ID /WP=CE03497 /TR=Q21485 /GB=CAA88956.1 /SUBMIT=HINXTON /CHR=3 /FEA=Sanger Annotation
181735_at							115.8	P	0.000244	82.9	P	0.000244	ZK546.1 /REP_DB=WormBase Gene ID /WP=CE28524 /TR=Q23529 /GB=AAA68733.1 /SUBMIT=ST.LOUIS /CHR=2 /FEA=Sanger Annotation
192464_at	99.3	P	0.000732	113.1	P	0.001953	139.7	P	0.001221	130.6	P	0.001953	ZK287.6 /REP_DB=WormBase Gene ID /WP=CE06615 /TR=Q23458 /GB=CAA94802.1 /SUBMIT=HINXTON /CHR=5 /FEA=Sanger Annotation /DEF=Zinc finger, C2H2 type (3 domains)
172661_x_at	114.3	P	0.000244	102.1	P	0.000732	103	P	0.000732	125.2	P	0.000732	F17E9.12 /REP_DB=WormBase Gene ID /WP=CE03252 /GEN=his-31 /GB=AAC05101.1 /SUBMIT=ST.LOUIS /CHR=4 /FEA=Sanger Annotation
185502_at	552.4	P	0.000244	753.3	P	0.000244	865.8	P	0.000244	807.7	P	0.000244	Y75B12B.1 /REP_DB=WormBase Gene ID /WP=CE20370 /TR=Q9XWB8 /GB=CAA21764.1 /SUBMIT=HINXTON /CHR=5 /FEA=Sanger Annotation
181117_at													F14B8.2 /REP_DB=WormBase Gene ID /WP=CE02645 /TR=Q19443 /GB=AAA68273.1 /SUBMIT=ST.LOUIS /CHR=X /FEA=Sanger Annotation
183452_s_at													Y32F6B.1 /REP_DB=WormBase Gene ID /WP=CE16610 /TR=O62421 /GB=CAA16312.1 /SUBMIT=HINXTON /CHR=5 /FEA=Sanger Annotation
179492_at													F47B8.4 /REP_DB=WormBase Gene ID /WP=CE10638 /TR=Q20518 /GB=CAB01193.1 /SUBMIT=HINXTON /CHR=5 /FEA=Sanger Annotation
173108_at	372.9	P	0.001221	368.9	P	0.000732	574	P	0.001953	587.3	P	0.001953	AV175918_rc /REP_DB=TREMBL Accession /FEA=EST Transcript /REVCOMP /GB=AV175918 /DEF=Caenorhabditis elegans cDNA clone:yk498f7 : 3prime end, single read.
180312_at	189.8	P	0.001953	246.3	P	0.001953	105.9	P	0.00293	83.4	P	0.010742	F17C11.4 /REP_DB=WormBase Gene ID /WP=CE05651 /TR=Q19515 /GB=CAA96626.1 /SUBMIT=HINXTON /CHR=5 /FEA=Sanger Annotation
194209_x_at	194.3	P	0.000732	202.3	P	0.001221	196.4	P	0.000244	186.3	P	0.00415	AV196832 /REP_DB=TREMBL Accession /5_PRIME_EXT_ID=Y25C1A.7A /5_PRIME_EXT_DB=WormBase Gene ID /GB=AV196832 /WB_GENE_ID=Y25C1A.7A /WP=CE21474 /CHR=2 /FEA=Genomic Cluster /DEF=Caenorhabditis elegans cDNA clone:yk659a9 : 5prime end, single read.
176512_at	170.2	P	0.001953	234.4	P	0.001221	248.1	P	0.000732	153.9	P	0.00293	Y71G12B.AA /REP_DB=WormBase Gene ID /WP=CE22915 /CHR=1 /FEA=Sanger Annotation /DEF=(ST.LOUIS)
188482_s_at	965.7	P	0.000244	750.3	P	0.000244	826.8	P	0.000244	901.6	P	0.000244	F01F1.8 /REP_DB=WormBase Gene ID /WP=CE01234 /GEN=cct-6 /TR=SW:P46550 /GB=AAC46642.1 /SUBMIT=ST.LOUIS /CHR=3 /FEA=Sanger Annotation
175802_at	79.9	P	0.001221				85.3	P	0.000732				g3253307 /REP_DB=GenBank Identifier /GB=AF061513.1 /PROTEIN_GB=AAC24362.1 /CHR=3 /FEA=Mapped Transcript /DEF=candidate adaptor protein CED-6
176138_at													Y119D3B.D /REP_DB=WormBase Gene ID /WP=CE23396 /CHR=3 /FEA=Sanger Annotation /DEF=(ST.LOUIS)
188147_s_at	94.8	P	0.000244	71.1	P	0.001221	122	P	0.000244	108.1	P	0.000244	F32A11.2 /REP_DB=WormBase Gene ID /WP=CE17738 /GEN=hpr-17 /TR=O62196 /GB=CAB04224.1 /SUBMIT=HINXTON /CHR=2 /FEA=Sanger Annotation
190980_at	134.6	P	0.000244	120.7	P	0.000244	171.5	P	0.000244	168.7	P	0.000244	ZK675.2 /REP_DB=WormBase Gene ID /WP=CE01721 /TR=Q09615 /GB=CAA86844.1 /SUBMIT=HINXTON /CHR=2 /FEA=Sanger Annotation /DEF=DNA repair protein (REV1)
172068_x_at	208.2	P	0.000732	225.3	P	0.000244	264.9	P	0.000732	311.5	P	0.000732	g5031477 /REP_DB=GenBank Identifier /GB=AF154004.1 /PROTEIN_GB=AAD38186.1 /CHR=1 /FEA=Mapped Transcript /DEF=cyclin-dependent kinase 7 homolog
172765_x_at													ZK1225.3 /REP_DB=WormBase Gene ID /WP=CE19342 /TR=Q9U1P1 /GB=CAA18375.1 /SUBMIT=HINXTON /CHR=1 /FEA=Sanger Annotation /DEF=transposase
192415_at	704.9	P	0.000244	784.1	P	0.000244	950.8	P	0.000244	982.5	P	0.000244	ZK180.4 /REP_DB=WormBase Gene ID /WP=CE07622 /GEN=inx-9 /TR=SW:Q23445 /GB=AAB52968.1 /SUBMIT=ST.LOUIS /CHR=4 /FEA=Sanger Annotation /DEF=GTP-binding protein
191730_s_at	270	P	0.000244	306.2	P	0.000244	221	P	0.000244	271.3	P	0.000732	T19B4.7 /REP_DB=WormBase Gene ID /WP=CE25115 /GEN=unc-40 /TR=P91456 /GB=AAB37635.1 /SUBMIT=ST.LOUIS /CHR=1 /FEA=Sanger Annotation /DEF=membrane protein
188493_at	172.7	P	0.000244	150.2	P	0.000244	184.6	P	0.000244	188.5	P	0.000244	K07C5.2 /REP_DB=WormBase Gene ID /WP=CE06112 /TR=Q21274 /GB=CAA94895.1 /SUBMIT=HINXTON /CHR=5 /FEA=Sanger Annotation /DEF=reductase
177038_at	1537.9	P	0.00415	1319.2	P	0.000732	680.1	P	0.001953	676.6	P	0.001221	Y94H6A.D /REP_DB=WormBase Gene ID /WP=CE25631 /CHR=4 /FEA=Sanger Annotation /DEF=(ST.LOUIS) protein_id:AAF60890.1
178647_at	71.5	P	0.001953	71.9	P	0.001221	96.3	P	0.000244	75.5	P	0.001221	F57C2.1 /REP_DB=WormBase Gene ID /WP=CE28341 /TR=O45593 /GB=CAB05523.1 /SUBMIT=HINXTON /CHR=2 /FEA=Sanger Annotation
174877_at	105	P	0.001221							77.2	P	0.000244	CEK133C4R_rc /REP_DB=TREMBL Accession /GB=D65234 /CHR=3 /FEA=Genomic Cluster /DEF=C.elegans cDNA clone yk133c4 : 3prime end, single read.
190616_at	117.3	P	0.000244	102.2	P	0.000244	134.6	P	0.000244	118	P	0.000244	R12C12.1 /REP_DB=WormBase Gene ID /WP=CE02846 /TR=Q21962 /GB=AAC46780.1 /SUBMIT=ST.LOUIS /CHR=2 /FEA=Sanger Annotation /DEF=Glycine dehydrogenase
182912_at	81.5	P	0.000244	76.7	P	0.000732	147.7	P	0.000244	142.8	P	0.000244	C48E7.3 /REP_DB=WormBase Gene ID /WP=CE08818 /TR=O02080 /GB=AAK21356.1 /SUBMIT=ST.LOUIS /CHR=1 /FEA=Sanger Annotation
191174_s_at	214.7	P	0.00293	142.1	P	0.001221	88.6	P	0.001953	112.7	P	0.005859	C27A7.5C /REP_DB=WormBase Gene ID /WP=CE20529 /TR=Q9U3P0 /GB=CAB02790.1 /SUBMIT=HINXTON /CHR=5 /FEA=Sanger Annotation /DEF=Asparaginase ; Ank repeat
172325_x_at	79.5	P	0.001953										C02E7.7 /REP_DB=WormBase Gene ID /WP=CE07844 /TR=O16427 /GB=AAC24166.1 /SUBMIT=ST.LOUIS /CHR=5 /FEA=Sanger Annotation
173952_at	431.9	P	0.000732	434.7	P	0.000244	474.8	P	0.000244	500.9	P	0.000732	AV196281 /REP_DB=TREMBL Accession /5_PRIME_EXT_ID=ZK858.6 /5_PRIME_EXT_DB=WormBase Gene ID /GB=AV196281 /WB_GENE_ID=ZK858.6 /WP=CE16751 /CHR=1 /FEA=Genomic Cluster /DEF=Yeast endomsomal P24A protein like; Caenorhabditis elegans cDNA clone:yk652c3 : 5prime end, single read.
171744_x_at										83	P	0.001953	C57305_rc /REP_DB=TREMBL Accession /GB=C57305 /CHR=2 /FEA=Genomic Cluster /DEF=C.elegans cDNA clone yk275g9 : 3prime end, single read.
188699_s_at	126.3	P	0.000244	148.1	P	0.000732	145.4	P	0.000244	125.3	P	0.000244	Y74C9A.4 /REP_DB=WormBase Gene ID /WP=CE24662 /CHR=1 /FEA=Sanger Annotation /DEF=DNA-binding protein (ST.LOUIS) protein_id:AAF36052.1
176575_s_at	294.2	P	0.000244	289.6	P	0.000244	286.5	P	0.000244	280.2	P	0.000244	ZK370.3 /REP_DB=WormBase Gene ID /WP=CE00540 /SUBMIT=ST.LOUIS /CHR=3 /FEA=Sanger Annotation /DEF=Talin
172020_x_at							77.8	P	0.001953	70.5	P	0.00415	g4558870 /REP_DB=GenBank Identifier /GB=AF104917.1 /PROTEIN_GB=AAD22772.1 /CHR=3 /FEA=Mapped Transcript /DEF=LIN-36
183620_at	447.5	P	0.000244	546.6	P	0.000244	715.8	P	0.000244	793.6	P	0.000244	W06B4.1 /REP_DB=WormBase Gene ID /WP=CE02890 /TR=Q23196 /GB=AAC46817.1 /SUBMIT=ST.LOUIS /CHR=2 /FEA=Sanger Annotation
194189_x_at							1137.6	P	0.000244	1007.1	P	0.000244	AU115826_rc /REP_DB=TREMBL Accession /GB=AU115826 /CHR=1 /FEA=Genomic Cluster /DEF=Caenorhabditis elegans cDNA clone:yk737c4 : 3prime end, single read.
172890_x_at	6241.8	P	0.000244	5477.3	P	0.000244	5586.4	P	0.000244	6177	P	0.000244	W09C5.6A /REP_DB=WormBase Gene ID /WP=CE20168 /GEN=rpl-31 /TR=Q9U332 /GB=CAB63331.1 /SUBMIT=HINXTON /CHR=1 /FEA=Sanger Annotation /DEF=Ribosomal protein L31e
192032_s_at	782.8	P	0.000244	719.4	P	0.000244	548	P	0.000244	602.6	P	0.000244	B0403.4 /REP_DB=WormBase Gene ID /WP=CE03880 /TR=SW:Q11067 /GB=AAC47065.1 /SUBMIT=ST.LOUIS /CHR=X /FEA=Sanger Annotation /DEF=protein disulfide-isomerase
191442_at				96.7	P	0.00293	85.1	P	0.000732	80.8	P	0.001953	M117.1 /REP_DB=WormBase Gene ID /WP=CE06199 /TR=Q21538 /GB=CAA98134.1 /SUBMIT=HINXTON /CHR=4 /FEA=Sanger Annotation /DEF=sodium-phosphate transporter
179547_at	93.2	P	0.001953	106.5	P	0.00293							ZK930.2 /REP_DB=WormBase Gene ID /WP=CE06672 /TR=Q23665 /GB=CAA94171.1 /SUBMIT=HINXTON /CHR=2 /FEA=Sanger Annotation
176145_at	861	P	0.000244	960.9	P	0.000244	1308.3	P	0.000244	1726.2	P	0.000244	K08D12.3 /REP_DB=WormBase Gene ID /WP=CE21045 /SUBMIT=ST.LOUIS /CHR=4 /FEA=Sanger Annotation
187296_at	162.3	P	0.000244	145.9	P	0.000732	162.8	P	0.000244	161.2	P	0.000244	ZK632.13 /REP_DB=WormBase Gene ID /WP=CE01711 /TR=SW:Q10120 /GB=CAA80188.1 /SUBMIT=HINXTON /CHR=3 /FEA=Sanger Annotation
173126_s_at	145.4	P	0.001221	186.5	P	0.000732	198.8	P	0.000244	142.6	P	0.00415	AV183069_rc /REP_DB=TREMBL Accession /FEA=EST Transcript /REVCOMP /GB=AV183069 /DEF=Caenorhabditis elegans cDNA clone:yk646b3 : 3prime end, single read.
192226_s_at	359.4	P	0.000244	314.3	P	0.000244	347.7	P	0.000244	398.9	P	0.000244	H15N14.1 /REP_DB=WormBase Gene ID /WP=CE19925 /TR=SW:Q94392 /GB=CAB01976.1 /SUBMIT=HINXTON /CHR=1 /FEA=Sanger Annotation /DEF=vesicular-fusion protein NSF
176985_at	370	P	0.000244	369.4	P	0.000244	198.1	P	0.000244	208.6	P	0.000244	Y54G2A.A /REP_DB=WormBase Gene ID /WP=CE25443 /CHR=4 /FEA=Sanger Annotation /DEF=(ST.LOUIS) protein_id:AAF59561.1
182213_at	366.6	P	0.000732	421.3	P	0.000732	396.8	P	0.000732	477.2	P	0.000732	Y4C6B.1 /REP_DB=WormBase Gene ID /WP=CE21305 /TR=Q9UB01 /GB=AAD14764.1 /SUBMIT=ST.LOUIS /CHR=4 /FEA=Sanger Annotation
179889_at	152	P	0.000244	129.7	P	0.000244	154.6	P	0.000244	117.2	P	0.000244	K04C2.2 /REP_DB=WormBase Gene ID /WP=CE00722 /TR=Q21210 /GB=AAA50675.1 /SUBMIT=ST.LOUIS /CHR=3 /FEA=Sanger Annotation
190272_at	96.3	P	0.000244	77.9	P	0.000244	101.9	P	0.000244	99.2	P	0.000244	R13G10.2 /REP_DB=WormBase Gene ID /WP=CE25088 /TR=SW:Q21988 /GB=CAA84671.2 /SUBMIT=HINXTON /CHR=3 /FEA=Sanger Annotation /DEF=monoamine oxidase
194009_at	88.4	P	0.00293	72.9	P	0.00293							T05A10.1 /REP_DB=WormBase Gene ID /WP=CE03633 /TR=Q22190 /GB=CAA92133.1 /SUBMIT=HINXTON /CHR=X /FEA=Sanger Annotation /DEF=11-S plant seed storage proteins, Zinc finger, C2H2 type (7 domains)
192764_at	145.5	P	0.000732	153.4	P	0.000732	197.5	P	0.000732	193.9	P	0.001221	ZK632.8 /REP_DB=WormBase Gene ID /WP=CE00425 /GEN=arl-2 /TR=SW:P34212 /GB=CAA80185.1 /SUBMIT=HINXTON /CHR=3 /FEA=Sanger Annotation /DEF=ADP ribosylation factor
173098_at				86	P	0.018555							AV180073_rc /REP_DB=TREMBL Accession /FEA=EST Transcript /REVCOMP /GB=AV180073 /DEF=Caenorhabditis elegans cDNA clone:yk602d1 : 3prime end, single read.
185251_s_at	486.3	P	0.000244	493.3	P	0.000244	332.7	P	0.000244	328.9	P	0.000244	F11G11.5 /REP_DB=WormBase Gene ID /WP=CE07058 /TR=P91245 /GB=AAB37837.1 /SUBMIT=ST.LOUIS /CHR=2 /FEA=Sanger Annotation
185395_at	319.2	P	0.000244	202.8	P	0.000244	300.1	P	0.000244	255.6	P	0.000244	C17G10.1 /REP_DB=WormBase Gene ID /WP=CE01785 /TR=Q09973 /GB=AAB93451.1 /SUBMIT=ST.LOUIS /CHR=2 /FEA=Sanger Annotation
191386_at	260.8	P	0.000244	225.2	P	0.000244	339.6	P	0.000244	362.2	P	0.000244	C29A12.3 /REP_DB=WormBase Gene ID /WP=CE05328 /GEN=lig-1 /TR=SW:Q27474 /GB=CAA98242.1 /SUBMIT=HINXTON /CHR=5 /FEA=Sanger Annotation /DEF=DNA ligase I
185375_at													D1007.11 /REP_DB=WormBase Gene ID /WP=CE09046 /TR=O01867 /GB=AAK18917.1 /SUBMIT=ST.LOUIS /CHR=1 /FEA=Sanger Annotation
183225_at	84.9	P	0.001221	88.9	P	0.000732				75.1	P	0.001953	W06B4.2 /REP_DB=WormBase Gene ID /WP=CE02891 /TR=Q23195 /GB=AAC46818.1 /SUBMIT=ST.LOUIS /CHR=2 /FEA=Sanger Annotation
184776_at	230.3	P	0.000244	226.6	P	0.000244	350.4	P	0.000244	284.6	P	0.000244	Y113G7B.5 /REP_DB=WormBase Gene ID /WP=CE23287 /TR=Q9U2X8 /GB=CAB54327.1 /SUBMIT=HINXTON /CHR=5 /FEA=Sanger Annotation
173467_s_at	81.4	P	0.000244	87.7	P	0.000732	106.2	P	0.000244	117.5	P	0.000732	g4008388 /REP_DB=GenBank Identifier /5_PRIME_EXT_ID=R10E11.4 /5_PRIME_EXT_DB=WormBase Gene ID /WB_GENE_ID=R10E11.4 /WP=CE00306 /CHR=3 /FEA=Genomic Cluster /GEN=sqv-3 /DEF=Galactosyltransferase
190917_at													C53B4.7 /REP_DB=WormBase Gene ID /WP=CE23608 /CHR=4 /FEA=Sanger Annotation /DEF=GDP-D-mannose dehydratase (HINXTON) SW:Q18801 protein_id:CAA92455.2
187185_at				80.7	P	0.018555	94.7	P	0.005859	125.6	P	0.046143	Y71F9AL.10 /REP_DB=WormBase Gene ID /WP=CE24610 /TR=Q9N4I6 /GB=AAF35997.1 /SUBMIT=ST.LOUIS /CHR=1 /FEA=Sanger Annotation
185584_at	72	P	0.000244	85.7	P	0.000244	146.9	P	0.000244	140.3	P	0.000244	Y51H7C.7 /REP_DB=WormBase Gene ID /WP=CE22363 /TR=Q9N3J4 /GB=AAK39333.1 /SUBMIT=ST.LOUIS /CHR=2 /FEA=Sanger Annotation
187194_at	202.3	P	0.000244	190.2	P	0.000244	195.7	P	0.000244	190.7	P	0.000244	F08B4.5 /REP_DB=WormBase Gene ID /WP=CE07046 /TR=SW:Q19196 /GB=AAB37729.1 /SUBMIT=ST.LOUIS /CHR=4 /FEA=Sanger Annotation
186562_s_at													Y45F10B.13 /REP_DB=WormBase Gene ID /WP=CE25289 /TR=O62465 /GB=CAA16360.2 /SUBMIT=HINXTON /CHR=4 /FEA=Sanger Annotation
178741_at	979.6	P	0.000244	875.3	P	0.000244	980.9	P	0.000244	892.1	P	0.000244	C25A1.6 /REP_DB=WormBase Gene ID /WP=CE27803 /TR=Q9XVR8 /GB=CAB02768.2 /SUBMIT=HINXTON /CHR=1 /FEA=Sanger Annotation
181097_at	1921.6	P	0.000244	2037.2	P	0.000244	2091	P	0.000244	2332.7	P	0.000244	T21H3.1 /REP_DB=WormBase Gene ID /WP=CE13898 /TR=O16308 /GB=AAB65367.1 /SUBMIT=ST.LOUIS /CHR=5 /FEA=Sanger Annotation
190053_at													F52H2.2 /REP_DB=WormBase Gene ID /WP=CE28440 /TR=O17395 /GB=AAB71312.1 /SUBMIT=ST.LOUIS /CHR=X /FEA=Sanger Annotation /DEF=amino acid permease
183630_at	80.9	P	0.001221	70	P	0.000732							C29F9.3 /REP_DB=WormBase Gene ID /WP=CE08451 /TR=Q9TZB5 /GB=AAC68746.1 /SUBMIT=ST.LOUIS /CHR=3 /FEA=Sanger Annotation
179819_s_at	222.1	P	0.005859	259.8	P	0.00415	285.6	P	0.001953	266.9	P	0.00415	Y41E3.11 /REP_DB=WormBase Gene ID /WP=CE18379 /TR=Q9U2H8 /GB=CAB63361.1 /SUBMIT=HINXTON /CHR=4 /FEA=Sanger Annotation
185096_at	273.5	P	0.000732	261.1	P	0.000244	362.2	P	0.000244	333.6	P	0.000244	Y71H2B.6 /REP_DB=WormBase Gene ID /WP=CE22945 /TR=Q9N4F2 /GB=AAF36035.1 /SUBMIT=ST.LOUIS /CHR=3 /FEA=Sanger Annotation
175151_at				76	P	0.000732							AU116301_rc /REP_DB=TREMBL Accession /GB=AU116301 /CHR=5 /FEA=Genomic Cluster /DEF=Caenorhabditis elegans cDNA clone:yk743a9 : 3prime end, single read.
182416_at	103.8	P	0.000244	121.3	P	0.000244	134	P	0.000244	129	P	0.000244	F53F4.12 /REP_DB=WormBase Gene ID /WP=CE23766 /TR=Q20727 /GB=CAB01211.2 /SUBMIT=HINXTON /CHR=5 /FEA=Sanger Annotation
180009_at	323.6	P	0.000732	429.3	P	0.000732	387.5	P	0.001221	409.4	P	0.00293	F59A6.5 /REP_DB=WormBase Gene ID /WP=CE02790 /TR=Q21025 /GB=AAK31526.1 /SUBMIT=ST.LOUIS /CHR=2 /FEA=Sanger Annotation
193571_at	4401.1	P	0.000244	3601.4	P	0.000244	3542.3	P	0.000244	4243	P	0.000244	Y45F10D.12 /REP_DB=WormBase Gene ID /WP=CE16650 /GEN=rpl-18 /TR=O45946 /GB=CAA16387.1 /SUBMIT=HINXTON /CHR=4 /FEA=Sanger Annotation /DEF=Eukaryotic ribosomal protein L18
171982_x_at				75.5	P	0.001221							AU115936_rc /REP_DB=TREMBL Accession /GB=AU115936 /FEA=Transcript Cluster /DEF=Caenorhabditis elegans cDNA clone:yk738f4 : 3prime end, single read.
192830_s_at	1425.3	P	0.000244	1665.6	P	0.000244	2366.7	P	0.000244	2750.1	P	0.000244	T01C3.3 /REP_DB=WormBase Gene ID /WP=CE12912 /TR=Q22055 /GB=CAB01659.1 /SUBMIT=HINXTON /CHR=5 /FEA=Sanger Annotation /DEF=Zinc finger, C3HC4 type (RING finger)
192217_s_at	245.5	P	0.000244	246.2	P	0.000732	385.6	P	0.000244	340.6	P	0.000244	C52E12.1 /REP_DB=WormBase Gene ID /WP=CE04262 /TR=Q18782 /GB=AAA93457.1 /SUBMIT=ST.LOUIS /CHR=2 /FEA=Sanger Annotation /DEF=zinc-finger containing protein
192153_at										72.8	P	0.008057	M153.1 /REP_DB=WormBase Gene ID /WP=CE03511 /TR=Q21544 /GB=CAA91943.1 /SUBMIT=HINXTON /CHR=X /FEA=Sanger Annotation /DEF=pyrroline-5-carboxylate reductase
182140_at				83.9	P	0.000244	78.5	P	0.000244	72.9	P	0.000244	F42A6.6 /REP_DB=WormBase Gene ID /WP=CE17058 /TR=O44487 /GB=AAB92052.1 /SUBMIT=ST.LOUIS /CHR=4 /FEA=Sanger Annotation
174981_at	162.1	P	0.000732	136.4	P	0.000244	155.1	P	0.000244	146.4	P	0.000244	CEK028HZR_rc /REP_DB=TREMBL Accession /GB=D33299 /CHR=1 /FEA=Genomic Cluster /DEF=C.elegans cDNA clone yk28h12 : 3prime end, single read.
172107_x_at													Y54F10AM.E /REP_DB=WormBase Gene ID /WP=CE26173 /CHR=3 /FEA=Sanger Annotation /DEF=(ST.LOUIS)
193411_s_at													F25H5.1B /REP_DB=WormBase Gene ID /WP=CE15896 /TR=O17833 /GB=CAB02981.1 /SUBMIT=HINXTON /CHR=1 /FEA=Sanger Annotation /DEF=LIM domain containing proteins (5 domains)
192528_at													C35A5.3 /REP_DB=WormBase Gene ID /WP=CE05361 /TR=Q18472 /GB=CAA94906.1 /SUBMIT=HINXTON /CHR=5 /FEA=Sanger Annotation /DEF=sodium-phosphate transport protein
181454_s_at	354.9	P	0.000244	375.4	P	0.000244	458.5	P	0.000244	379.1	P	0.000244	B0513.2B /REP_DB=WormBase Gene ID /WP=CE23510 /TR=Q9U3S3 /GB=CAB54184.1 /SUBMIT=HINXTON /CHR=4 /FEA=Sanger Annotation
189629_at													ZC373.7 /REP_DB=WormBase Gene ID /WP=CE02380 /TR=Q23263 /GB=CAA88979.1 /SUBMIT=HINXTON /CHR=X /FEA=Sanger Annotation /DEF=cuticular collagen
174805_at	96.2	P	0.00415	128.7	P	0.005859	179.3	P	0.000732	304.7	P	0.000244	CEK024B2R_rc /REP_DB=TREMBL Accession /GB=D32960 /CHR=1 /FEA=Genomic Cluster /DEF=C.elegans cDNA clone yk24b2 : 3prime end, single read.
174394_at	333.6	P	0.000244	308.7	P	0.000244	681.5	P	0.000244	575.8	P	0.000244	C56157_rc /REP_DB=TREMBL Accession /GB=C56157 /CHR=2 /FEA=Genomic Cluster /DEF=C.elegans cDNA clone yk233f7 : 3prime end, single read.
189070_at	100.9	P	0.000244	111.3	P	0.000244	150.1	P	0.000244	153.5	P	0.000244	T15H9.2 /REP_DB=WormBase Gene ID /WP=CE01665 /TR=SW:Q10006 /GB=CAA87415.1 /SUBMIT=HINXTON /CHR=2 /FEA=Sanger Annotation /DEF=coiled-coil
179978_at	75.1	P	0.000244				82	P	0.000244	76.2	P	0.000244	Y39E4B.1 /REP_DB=WormBase Gene ID /WP=CE21713 /TR=Q9U2K8 /GB=CAB54424.1 /SUBMIT=HINXTON /CHR=3 /FEA=Sanger Annotation
180039_at													Y54E5A.1 /REP_DB=WormBase Gene ID /WP=CE20312 /TR=Q9XWK1 /GB=CAA21659.1 /SUBMIT=HINXTON /CHR=1 /FEA=Sanger Annotation
AFFX-BioB-M_at				73.4	P	0.00141				90.3	P	0.000446	J04423 E coli bioB gene biotin synthetase (-5, -M, -3 represent transcript regions 5 prime, Middle, and 3 prime respectively)
181278_s_at	283.8	P	0.000244	298.2	P	0.000244	342.5	P	0.000244	292	P	0.000244	Y76A2B.5 /REP_DB=WormBase Gene ID /WP=CE19277 /TR=Q9XWC9 /GB=CAA21746.1 /SUBMIT=HINXTON /CHR=3 /FEA=Sanger Annotation
183332_at													K09E2.3 /REP_DB=WormBase Gene ID /WP=CE02816 /TR=Q21392 /GB=AAC46574.1 /SUBMIT=ST.LOUIS /CHR=X /FEA=Sanger Annotation
177822_s_at	190.7	P	0.000244	197.6	P	0.000244	239.9	P	0.000244	257.3	P	0.000244	F16D3.2 /REP_DB=WormBase Gene ID /WP=CE17681 /TR=Q19491 /GB=CAB01499.1 /SUBMIT=HINXTON /CHR=1 /FEA=Sanger Annotation
187189_at	602.7	P	0.000244	561.6	P	0.000244	1003.4	P	0.000244	1114.7	P	0.000244	EEED8.1 /REP_DB=WormBase Gene ID /WP=CE26746 /TR=SW:Q09293 /GB=AAK68296.1 /SUBMIT=ST.LOUIS /CHR=2 /FEA=Sanger Annotation
183080_at	161.3	P	0.00415	134.1	P	0.005859	173.8	P	0.00293	142.4	P	0.00293	F58G11.6 /REP_DB=WormBase Gene ID /WP=CE11410 /TR=Q9XVL8 /GB=CAB03152.1 /SUBMIT=HINXTON /CHR=5 /FEA=Sanger Annotation
178674_at							72.2	P	0.000244	79.9	P	0.00415	Y6B3B.9 /REP_DB=WormBase Gene ID /WP=CE20183 /TR=Q9U1T1 /GB=CAB63413.1 /SUBMIT=HINXTON /CHR=1 /FEA=Sanger Annotation
190285_at													ZK54.1 /REP_DB=WormBase Gene ID /WP=CE27356 /TR=Q23514 /GB=AAK39396.1 /SUBMIT=ST.LOUIS /CHR=X /FEA=Sanger Annotation /DEF=phosphate transporter
191956_at	2402.5	P	0.000244	2058.3	P	0.000244	2454.9	P	0.000244	3056.8	P	0.000244	H22K11.1 /REP_DB=WormBase Gene ID /WP=CE19495 /GEN=asp-3 /TR=Q9TXI5 /GB=AAK39240.1 /SUBMIT=ST.LOUIS /CHR=X /FEA=Sanger Annotation /DEF=aspartyl protease
190107_at	400.4	P	0.000244	345.4	P	0.000244	585.2	P	0.000244	548.2	P	0.000244	K06A5.7A /REP_DB=WormBase Gene ID /WP=CE11778 /CHR=1 /FEA=Sanger Annotation /DEF=protein phosphatase (ST.LOUIS) TR:O44552 protein_id:AAB94174.1
180823_at													Y43F8B.9 /REP_DB=WormBase Gene ID /WP=CE21893 /TR=Q9XWX1 /GB=CAA21516.1 /SUBMIT=HINXTON /CHR=5 /FEA=Sanger Annotation
183244_at	123.5	P	0.001221	116.2	P	0.001221	118.6	P	0.001953	100.6	P	0.00293	F58E10.1 /REP_DB=WormBase Gene ID /WP=CE18783 /TR=Q9XUW6 /GB=CAB04517.1 /SUBMIT=HINXTON /CHR=5 /FEA=Sanger Annotation
188362_at	421.4	P	0.000244	324.9	P	0.000244	531.8	P	0.000244	486.6	P	0.000244	C34D4.12 /REP_DB=WormBase Gene ID /WP=CE17506 /GEN=cyp-12 /TR=Q18445 /GB=AAB00697.1 /SUBMIT=ST.LOUIS /CHR=4 /FEA=Sanger Annotation
173078_at													AV184175_rc /REP_DB=TREMBL Accession /FEA=EST Transcript /REVCOMP /GB=AV184175 /DEF=Caenorhabditis elegans cDNA clone:yk661a6 : 3prime end, single read.
185001_at													C08F11.13 /REP_DB=WormBase Gene ID /WP=CE27799 /TR=O62054 /GB=CAB05679.2 /SUBMIT=HINXTON /CHR=4 /FEA=Sanger Annotation
177993_at													F59F5.2 /REP_DB=WormBase Gene ID /WP=CE26715 /TR=Q21045 /GB=CAA90656.2 /SUBMIT=HINXTON /CHR=X /FEA=Sanger Annotation
177200_at	80.6	P	0.000732				116	P	0.000244	100.9	P	0.000732	Y39A3CL.4 /REP_DB=WormBase Gene ID /WP=CE25257 /CHR=3 /FEA=Sanger Annotation /DEF=(ST.LOUIS) protein_id:AAF60520.1
189861_at	112.1	P	0.000244	106.1	P	0.000244							K10B2.2 /REP_DB=WormBase Gene ID /WP=CE02009 /TR=SW:Q09991 /GB=AAA68259.1 /SUBMIT=ST.LOUIS /CHR=2 /FEA=Sanger Annotation /DEF=Carboxypeptidase
178307_at													C08B6.3 /REP_DB=WormBase Gene ID /WP=CE05240 /TR=Q17815 /GB=CAA96586.1 /SUBMIT=HINXTON /CHR=5 /FEA=Sanger Annotation
191840_s_at													T25B9.1 /REP_DB=WormBase Gene ID /WP=CE06500 /TR=Q22768 /GB=CAA94376.1 /SUBMIT=HINXTON /CHR=4 /FEA=Sanger Annotation /DEF=5-aminolevulinic acid syntase
187346_at	653.7	P	0.000244	744	P	0.000244	744.2	P	0.000244	814.8	P	0.000244	C16C10.3 /REP_DB=WormBase Gene ID /WP=CE01494 /TR=SW:Q09249 /GB=CAA86741.1 /SUBMIT=HINXTON /CHR=3 /FEA=Sanger Annotation
183263_s_at													F59B1.8 /REP_DB=WormBase Gene ID /WP=CE17949 /TR=O61882 /GB=AAC17659.1 /SUBMIT=ST.LOUIS /CHR=5 /FEA=Sanger Annotation
189050_at	82.1	P	0.00293	86.4	P	0.00293	120.4	P	0.001221	83.9	P	0.005859	R74.6 /REP_DB=WormBase Gene ID /WP=CE01059 /TR=SW:P50444 /GB=CAA85277.1 /SUBMIT=HINXTON /CHR=3 /FEA=Sanger Annotation /DEF=DOM34 protein
173415_s_at	108.4	P	0.000244	104.7	P	0.000244	168.5	P	0.000244	158.7	P	0.000244	g7329166-REP_DB=GenBank Identifier /5_PRIME_EXT_ID=g7329166 /5_PRIME_EXT_DB=GenBank Identifier /CHR=1 /FEA=Genomic Cluster /DEF=TBP-like factor
172927_x_at	2251.1	P	0.000244	1723.6	P	0.001953	327.5	P	0.008057	355.8	P	0.030273	ZK354.1 /REP_DB=WormBase Gene ID /WP=CE02806 /GEN=msp-65 /TR=SW:P53017 /GB=AAB42256.1 /SUBMIT=ST.LOUIS /CHR=4 /FEA=Sanger Annotation /DEF=major sperm protein (MSP-65)
188006_s_at	203.1	P	0.000244	235.6	P	0.000732	282.5	P	0.000244	280	P	0.000732	ZC395.3 /REP_DB=WormBase Gene ID /WP=CE15207 /GEN=toc-1 /TR=Q23281 /GB=AAG00040.1 /SUBMIT=ST.LOUIS /CHR=3 /FEA=Sanger Annotation
184573_at													C12D12.5 /REP_DB=WormBase Gene ID /WP=CE06817 /TR=Q17922 /GB=AAA96081.1 /SUBMIT=ST.LOUIS /CHR=X /FEA=Sanger Annotation
194158_s_at							121	P	0.000244	125	P	0.000244	Y105E8B.A /REP_DB=WormBase Gene ID /WP=CE26390 /CHR=1 /FEA=Sanger Annotation /DEF=(HINXTON) protein_id:CAB60844.1
181918_at	667.8	P	0.000732	705.3	P	0.000244	966.8	P	0.000244	981.8	P	0.000244	K07H8.3 /REP_DB=WormBase Gene ID /WP=CE18023 /TR=O61219 /GB=AAC04428.1 /SUBMIT=ST.LOUIS /CHR=4 /FEA=Sanger Annotation
191843_s_at	324.1	P	0.000244	352.8	P	0.000244	346.1	P	0.000244	390.5	P	0.000244	D2045.6 /REP_DB=WormBase Gene ID /WP=CE00606 /GEN=cul-1 /TR=SW:Q17389 /GB=CAA84695.1 /SUBMIT=HINXTON /CHR=3 /FEA=Sanger Annotation /DEF=Cuticlin family
185171_at													F19B10.4 /REP_DB=WormBase Gene ID /WP=CE09471 /TR=O02068 /GB=AAB52924.1 /SUBMIT=ST.LOUIS /CHR=2 /FEA=Sanger Annotation
172792_x_at	453.1	P	0.000244	488.2	P	0.000244	481.9	P	0.000244	487.7	P	0.000244	H02I12.8 /REP_DB=WormBase Gene ID /WP=CE16163 /TR=O45605 /GB=CAB07222.1 /SUBMIT=HINXTON /CHR=4 /FEA=Sanger Annotation /DEF=Cytochrome P450
193020_at	243.2	P	0.00415	204.9	P	0.00293	298.8	P	0.001953	295	P	0.00293	F26H9.4 /REP_DB=WormBase Gene ID /WP=CE09709 /TR=SW:P91851 /GB=CAB04200.1 /SUBMIT=HINXTON /CHR=1 /FEA=Sanger Annotation /DEF=Yeast hypothetical protein YG15 like
180607_at	107.7	P	0.000244	109.7	P	0.000244							C10G6.1 /REP_DB=WormBase Gene ID /WP=CE27677 /TR=Q17902 /GB=AAB00620.2 /SUBMIT=ST.LOUIS /CHR=4 /FEA=Sanger Annotation
171968_x_at	261	P	0.000244	444.2	P	0.005859	365.4	P	0.000732	316.6	P	0.000732	AV180835_rc /REP_DB=TREMBL Accession /GB=AV180835 /FEA=Transcript Cluster /DEF=Caenorhabditis elegans cDNA clone:yk612g11 : 3prime end, single read.
189517_at	1887.6	P	0.000244	1958.4	P	0.000244	257.6	P	0.000244	253.1	P	0.000244	T13B5.3 /REP_DB=WormBase Gene ID /WP=CE13607 /TR=O17373 /GB=AAB71294.1 /SUBMIT=ST.LOUIS /CHR=2 /FEA=Sanger Annotation /DEF=acid phosphatase
189020_at	361.1	P	0.000244	284.1	P	0.000244	459.4	P	0.000244	465.5	P	0.000244	Y47G6A.8 /REP_DB=WormBase Gene ID /WP=CE22109 /TR=Q9N3T2 /GB=AAF60653.1 /SUBMIT=ST.LOUIS /CHR=1 /FEA=Sanger Annotation /DEF=endonuclease
179760_at	91.8	P	0.008057				84.2	P	0.005859	83.4	P	0.01416	R11D1.10 /REP_DB=WormBase Gene ID /WP=CE23927 /TR=Q21938 /GB=CAA99905.2 /SUBMIT=HINXTON /CHR=5 /FEA=Sanger Annotation
193731_s_at	182.9	P	0.000732	182.7	P	0.000244	163.8	P	0.001953	123.1	P	0.000244	T14G11.3 /REP_DB=WormBase Gene ID /WP=CE04961 /TR=Q22505 /GB=AAA82345.1 /SUBMIT=ST.LOUIS /CHR=X /FEA=Sanger Annotation /DEF=L96 protein (tipula iridescent virus (TIV) (weak))
173204_s_at													AU115657_rc /REP_DB=TREMBL Accession /FEA=EST Transcript /REVCOMP /GB=AU115657 /DEF=Caenorhabditis elegans cDNA clone:yk735c12 : 3prime end, single read.
189785_at	245.5	P	0.000244	247.7	P	0.000244	212.2	P	0.000244	194.1	P	0.000244	C56A3.6 /REP_DB=WormBase Gene ID /WP=CE09034 /TR=Q18874 /GB=CAB01132.1 /SUBMIT=HINXTON /CHR=5 /FEA=Sanger Annotation /DEF=EF hand (2 domains)
173871_at	206.5	P	0.000244	178.2	P	0.000244	109.6	P	0.000244	143.4	P	0.000732	CEK033F4R_rc /REP_DB=TREMBL Accession /5_PRIME_EXT_ID=K10B3.10 /5_PRIME_EXT_DB=WormBase Gene ID /GB=D33616 /WB_GENE_ID=K10B3.10 /WP=CE07373 /CHR=X /FEA=Genomic Cluster /GEN=spc-1 /DEF=spectrin alpha chain; C.elegans cDNA clone yk33f4 : 3prime end, single read.
188109_s_at	4778	P	0.000244	3905.3	P	0.000244	4572.4	P	0.000244	5188.4	P	0.000244	C25A1.8 /REP_DB=WormBase Gene ID /WP=CE08374 /TR=Q9XVS3 /GB=CAB02756.1 /SUBMIT=HINXTON /CHR=1 /FEA=Sanger Annotation /DEF=lectin
173604_at													C32797_rc /REP_DB=TREMBL Accession /5_PRIME_EXT_ID=C14A11.6 /5_PRIME_EXT_DB=WormBase Gene ID /GB=C32797 /WB_GENE_ID=C14A11.6 /WP=CE08154 /CHR=X /FEA=Genomic Cluster /DEF=C.elegans cDNA clone yk328b9 : 3prime end, single read.
192744_at	251.5	P	0.000244	222.7	P	0.000732	352.3	P	0.000732	301	P	0.000244	C34B7.2 /REP_DB=WormBase Gene ID /WP=CE08566 /TR=P90770 /GB=CAB05701.1 /SUBMIT=HINXTON /CHR=1 /FEA=Sanger Annotation /DEF=Yeast hypothetical protein YNOD like
174146_at													C54687_rc /REP_DB=TREMBL Accession /GB=C54687 /CHR=4 /FEA=Genomic Cluster /DEF=C.elegans cDNA clone yk397e6 : 3prime end, single read.
176484_s_at	360.4	P	0.000244	403.2	P	0.000244	411.2	P	0.000244	247.8	P	0.000244	Y39G10AR.L /REP_DB=WormBase Gene ID /WP=CE26524 /CHR=1 /FEA=Sanger Annotation /DEF=(ST.LOUIS)
175598_at	206.3	P	0.000732	207	P	0.000244	379.5	P	0.000732	387.9	P	0.001221	g1927199 /REP_DB=GenBank Identifier /GB=U60059.1 /PROTEIN_GB=AAC47518.1 /CHR=5 /FEA=Mapped Transcript /DEF=UNC-76
190418_s_at	174.3	P	0.00293	163.2	P	0.001953	224.7	P	0.001953	224.1	P	0.00293	R06C7.5 /REP_DB=WormBase Gene ID /WP=CE06248 /TR=Q21774 /GB=CAA95843.1 /SUBMIT=HINXTON /CHR=1 /FEA=Sanger Annotation /DEF=adenylosuccinate lyase
191887_s_at	996.5	P	0.000244	881.8	P	0.000244	1058.9	P	0.000244	1151.2	P	0.000244	W07B8.5 /REP_DB=WormBase Gene ID /WP=CE14682 /GEN=cpr-5 /TR=SW:P43509 /GB=AAB65346.1 /SUBMIT=ST.LOUIS /CHR=5 /FEA=Sanger Annotation /DEF=thiol protease
188355_s_at	1600	P	0.000244	1768.7	P	0.000244	2311.2	P	0.000244	2213.9	P	0.000244	F27C8.6 /REP_DB=WormBase Gene ID /WP=CE03271 /TR=Q19839 /GB=CAA92464.1 /SUBMIT=HINXTON /CHR=4 /FEA=Sanger Annotation /DEF=esterase
184890_at	78.4	P	0.008057	97.5	P	0.008057							Y42G9A.2 /REP_DB=WormBase Gene ID /WP=CE24275 /TR=Q9N4Z4 /GB=AAF60557.1 /SUBMIT=ST.LOUIS /CHR=3 /FEA=Sanger Annotation
188110_s_at	259.1	P	0.000732	238.2	P	0.000732	339.8	P	0.000732	328.2	P	0.001221	K04G2.8B /REP_DB=WormBase Gene ID /WP=CE18016 /GEN=apr-1 /TR=O62302 /GB=CAB00048.1 /SUBMIT=HINXTON /CHR=1 /FEA=Sanger Annotation
175517_at				81.3	P	0.000244	204.7	P	0.000244	131.2	P	0.000244	AU115880_rc /REP_DB=TREMBL Accession /GB=AU115880 /CHR=1 /FEA=Genomic Cluster /DEF=Caenorhabditis elegans cDNA clone:yk738a10 : 3prime end, single read.
175482_at	122.2	P	0.000244	77.1	P	0.000244	232.2	P	0.000244	138	P	0.000244	AU113550_rc /REP_DB=TREMBL Accession /GB=AU113550 /CHR=3 /FEA=Genomic Cluster /DEF=Caenorhabditis elegans cDNA clone:yk709a10 : 3prime end, single read.
188768_at	404.7	P	0.000244	387.3	P	0.000244	349.4	P	0.000244	391.3	P	0.000244	Y55D9A.1 /REP_DB=WormBase Gene ID /WP=CE19234 /CHR=4 /FEA=Sanger Annotation /DEF=Sec7 domain (HINXTON) TR:Q9XWG7 protein_id:CAA21701.1
189022_at													ZK792.7 /REP_DB=WormBase Gene ID /WP=CE03828 /TR=Q23592 /GB=CAA92632.1 /SUBMIT=HINXTON /CHR=4 /FEA=Sanger Annotation /DEF=Yeast CC1 like
186773_s_at	206.8	P	0.000244	244.3	P	0.000732							C23H4.1 /REP_DB=WormBase Gene ID /WP=CE17435 /TR=SW:Q93249 /GB=CAB01682.1 /SUBMIT=HINXTON /CHR=X /FEA=Sanger Annotation
187348_at	179.4	P	0.000732	178.7	P	0.001221	195.1	P	0.001221	204.6	P	0.001953	C16C10.2 /REP_DB=WormBase Gene ID /WP=CE01493 /TR=SW:Q09462 /GB=CAA86740.1 /SUBMIT=HINXTON /CHR=3 /FEA=Sanger Annotation
184416_s_at	4534.9	P	0.000244	4460.6	P	0.000244	1487.4	P	0.000244	1417.8	P	0.000244	W03F11.1 /REP_DB=WormBase Gene ID /WP=CE14542 /TR=O01780 /GB=AAK18984.1 /SUBMIT=ST.LOUIS /CHR=1 /FEA=Sanger Annotation
176284_s_at	436.1	P	0.000244	506.9	P	0.000244	707.2	P	0.000244	797.2	P	0.000244	Y69A2AR.C /REP_DB=WormBase Gene ID /WP=CE26559 /CHR=4 /FEA=Sanger Annotation /DEF=(ST.LOUIS)
188034_s_at	77.7	P	0.001221	85.4	P	0.000732							ZK377.2 /REP_DB=WormBase Gene ID /WP=CE25688 /GEN=sax-3 /TR=O01632 /GB=AAB52657.1 /SUBMIT=ST.LOUIS /CHR=X /FEA=Sanger Annotation
185572_at	105.1	P	0.001953	108	P	0.000732	168.9	P	0.000244	177.7	P	0.000244	Y105E8A.D /REP_DB=WormBase Gene ID /WP=CE26955 /TR=Q9NF21 /GB=CAB81912.1 /SUBMIT=HINXTON /CHR=1 /FEA=Sanger Annotation
192370_at	678.9	P	0.000244	659.8	P	0.000244	624.1	P	0.000244	640.4	P	0.000244	T19B4.3 /REP_DB=WormBase Gene ID /WP=CE13740 /TR=P91455 /GB=AAB37633.1 /SUBMIT=ST.LOUIS /CHR=1 /FEA=Sanger Annotation /DEF=adenine phosphoribosyltransferase
178813_at													C47B2.8 /REP_DB=WormBase Gene ID /WP=CE17569 /TR=O62103 /GB=CAB16857.1 /SUBMIT=HINXTON /CHR=1 /FEA=Sanger Annotation
182135_at													ZK867.2 /REP_DB=WormBase Gene ID /WP=CE05120 /TR=Q23653 /GB=AAA82394.1 /SUBMIT=ST.LOUIS /CHR=X /FEA=Sanger Annotation
176392_at	185.2	P	0.000244	162.7	P	0.000244	202.1	P	0.000244	195.5	P	0.000244	Y105E8B.NN /REP_DB=WormBase Gene ID /WP=CE24097 /CHR=1 /FEA=Sanger Annotation /DEF=(HINXTON)
193491_at	76	P	0.000244	80.4	P	0.000244	112	P	0.000244	134.2	P	0.000244	W06D4.6 /REP_DB=WormBase Gene ID /WP=CE25143 /GEN=rad-54 /TR=Q9XW40 /GB=CAB63308.1 /SUBMIT=HINXTON /CHR=1 /FEA=Sanger Annotation /DEF=SNF2 and others N-terminal domain
177297_s_at	148.7	P	0.000244	158.9	P	0.000244	213.4	P	0.000244	179.5	P	0.000244	Y39G10AL.A /REP_DB=WormBase Gene ID /WP=CE25266 /CHR=1 /FEA=Sanger Annotation /DEF=(ST.LOUIS) protein_id:AAF59488.1
178356_at							87.9	P	0.00293	94.8	P	0.00415	F59A1.8 /REP_DB=WormBase Gene ID /WP=CE18792 /TR=Q9XUW1 /GB=CAB04532.1 /SUBMIT=HINXTON /CHR=5 /FEA=Sanger Annotation
176670_at	255.4	P	0.000732	287.1	P	0.000244	374	P	0.000244	384	P	0.000732	F44E2.4 /REP_DB=WormBase Gene ID /WP=CE28232 /GB=AAK67236.1 /SUBMIT=ST.LOUIS /CHR=3 /FEA=Sanger Annotation
176865_at										100.7	P	0.001953	F59D8.F /REP_DB=WormBase Gene ID /WP=CE20905 /CHR=X /FEA=Sanger Annotation /DEF=(ST.LOUIS) protein_id:AAF35969.1
176952_at	254.9	P	0.000244	246.9	P	0.000244	311.7	P	0.000244	279.4	P	0.000244	Y105E8B.M /REP_DB=WormBase Gene ID /WP=CE25173 /CHR=1 /FEA=Sanger Annotation /DEF=(HINXTON) protein_id:CAB60856.1
172305_x_at	195.8	P	0.000244	164.8	P	0.000244	214.4	P	0.000244	227.7	P	0.000244	Y40B1B.7 /REP_DB=WormBase Gene ID /WP=CE21790 /TR=Q9XWP4 /GB=CAA21606.1 /SUBMIT=HINXTON /CHR=1 /FEA=Sanger Annotation
182600_at							84.4	P	0.000244	79.9	P	0.000732	F02D10.6 /REP_DB=WormBase Gene ID /WP=CE03141 /TR=Q19116 /GB=CAA91937.1 /SUBMIT=HINXTON /CHR=X /FEA=Sanger Annotation
184663_at	134.6	P	0.000732	165.5	P	0.000244	176.8	P	0.000244	186.8	P	0.000244	F52C6.11 /REP_DB=WormBase Gene ID /WP=CE10822 /TR=O44818 /GB=AAB94977.1 /SUBMIT=ST.LOUIS /CHR=2 /FEA=Sanger Annotation
183450_at	823.5	P	0.000244	855.2	P	0.000244	550.9	P	0.000244	500.4	P	0.000244	F25B4.9 /REP_DB=WormBase Gene ID /WP=CE09627 /TR=Q22966 /GB=AAB37085.1 /SUBMIT=ST.LOUIS /CHR=5 /FEA=Sanger Annotation
193614_s_at	289.5	P	0.001221	259.1	P	0.000732	268.9	P	0.001221	290.8	P	0.000732	W02D3.9 /REP_DB=WormBase Gene ID /WP=CE14434 /GEN=unc-37 /TR=SW:O02482 /GB=AAK21487.1 /SUBMIT=ST.LOUIS /CHR=1 /FEA=Sanger Annotation /DEF=transducin-like enhancer protein
173602_at	72.2	P	0.00293										C45319 /REP_DB=TREMBL Accession /5_PRIME_EXT_ID=Y17G7B.17 /5_PRIME_EXT_DB=WormBase Gene ID /GB=C45319 /WB_GENE_ID=Y17G7B.17 /WP=CE19051 /CHR=2 /FEA=Genomic Cluster /DEF=C.elegans cDNA clone yk392b5 : 5prime end, single read.
172778_x_at	537.3	P	0.000244	517	P	0.000244	576	P	0.000244	599.8	P	0.000244	T23D8.6 /REP_DB=WormBase Gene ID /WP=CE04501 /TR=SW:P09588 /GB=CAB03399.1 /SUBMIT=HINXTON /CHR=1 /FEA=Sanger Annotation /DEF=histone H2A
173381_at	770.7	P	0.000244	612.4	P	0.000244	1039.6	P	0.000244	1078.1	P	0.000244	AU115047_rc /REP_DB=TREMBL Accession /GB=AU115047 /FEA=Transcript Cluster /DEF=Caenorhabditis elegans cDNA clone:yk725b8 : 3prime end, single read.
179778_at													F27D9.2 /REP_DB=WormBase Gene ID /WP=CE04450 /TR=Q19845 /GB=AAA93387.1 /SUBMIT=ST.LOUIS /CHR=X /FEA=Sanger Annotation
191861_at													Y32F6B.3 /REP_DB=WormBase Gene ID /WP=CE16612 /TR=O62422 /GB=CAA16313.1 /SUBMIT=HINXTON /CHR=5 /FEA=Sanger Annotation /DEF=RAS-like GTP-binding protein
189396_at	118	P	0.000244	141.3	P	0.000244	166	P	0.000244	160.7	P	0.000244	C18E3.5 /REP_DB=WormBase Gene ID /WP=CE27713 /TR=O02097 /GB=AAK68197.1 /SUBMIT=ST.LOUIS /CHR=1 /FEA=Sanger Annotation /DEF=beta transducin
187213_at	305	P	0.000244	301.1	P	0.000244	721.2	P	0.000244	593	P	0.000244	EEED8.3 /REP_DB=WormBase Gene ID /WP=CE01887 /TR=SW:Q09294 /GB=AAC46763.1 /SUBMIT=ST.LOUIS /CHR=2 /FEA=Sanger Annotation
178534_s_at	307.9	P	0.000732	254.6	P	0.001221	495.8	P	0.000244	514.4	P	0.000732	T28D6.6 /REP_DB=WormBase Gene ID /WP=CE24022 /TR=Q9TVG4 /GB=CAB55097.1 /SUBMIT=HINXTON /CHR=3 /FEA=Sanger Annotation
193937_s_at				79.2	P	0.023926							F52H3.1 /REP_DB=WormBase Gene ID /WP=CE03397 /TR=SW:Q20679 /GB=CAA91321.1 /SUBMIT=HINXTON /CHR=2 /FEA=Sanger Annotation /DEF=procollagen-lysine,2-oxoglutarate 5-dioxygenase precusor
177065_at	1166.3	P	0.000244	1192.3	P	0.000244	3680.2	P	0.000244	4320.9	P	0.000244	K09F5.2 /REP_DB=WormBase Gene ID /WP=CE04746 /GEN=vit-1 /SUBMIT=ST.LOUIS /CHR=X /FEA=Sanger Annotation /DEF=vit-1
182320_at	79	P	0.000732	77.5	P	0.00415							F18G5.2 /REP_DB=WormBase Gene ID /WP=CE04410 /TR=Q19573 /GB=AAA81082.1 /SUBMIT=ST.LOUIS /CHR=X /FEA=Sanger Annotation
172517_x_at	91.7	P	0.00415	128.8	P	0.00415	95.5	P	0.01416	107.3	P	0.046143	Y39G8B.1A /REP_DB=WormBase Gene ID /WP=CE21733 /TR=Q9NAI5 /GB=CAB54385.1 /SUBMIT=HINXTON /CHR=2 /FEA=Sanger Annotation
180503_at	465.8	P	0.000732	500.2	P	0.000244	816.7	P	0.000244	807.8	P	0.000244	R53.6 /REP_DB=WormBase Gene ID /WP=CE03576 /TR=SW:Q22019 /GB=CAA91348.1 /SUBMIT=HINXTON /CHR=2 /FEA=Sanger Annotation
188107_at	111.5	P	0.000244	120.1	P	0.001221	90.2	P	0.000732	82.3	P	0.000244	B0361.7 /REP_DB=WormBase Gene ID /WP=CE24767 /GB=AAK18870.1 /SUBMIT=ST.LOUIS /CHR=3 /FEA=Sanger Annotation /DEF=Acid phosphatase
171905_x_at	79.2	P	0.023926	79.7	P	0.018555							AU116226_rc /REP_DB=TREMBL Accession /GB=AU116226 /FEA=Transcript Cluster /DEF=Caenorhabditis elegans cDNA clone:yk742b4 : 3prime end, single read.
187809_at	205.9	P	0.01416	236.1	P	0.008057	314.7	P	0.00293	282	P	0.008057	W08A12.1 /REP_DB=WormBase Gene ID /WP=CE14696 /CHR=5 /FEA=Sanger Annotation /DEF=(ST.LOUIS) TR:O01619 protein_id:AAB52320.1
184819_s_at	864.7	P	0.000244	815.4	P	0.000244	595.4	P	0.000244	648	P	0.000244	Y66H1B.2 /REP_DB=WormBase Gene ID /WP=CE20346 /TR=Q9TYW5 /GB=AAC68999.1 /SUBMIT=ST.LOUIS /CHR=4 /FEA=Sanger Annotation
183468_s_at	163.6	P	0.001221	184.4	P	0.001221	117.7	P	0.000244	140.4	P	0.001221	C26B2.1 /REP_DB=WormBase Gene ID /WP=CE04087 /TR=Q18194 /GB=AAC24257.1 /SUBMIT=ST.LOUIS /CHR=4 /FEA=Sanger Annotation
182964_s_at	343.1	P	0.000244	373.7	P	0.000244	341.1	P	0.000244	280	P	0.000244	R09A1.1 /REP_DB=WormBase Gene ID /WP=CE18127 /TR=O61931 /GB=AAC17775.1 /SUBMIT=ST.LOUIS /CHR=5 /FEA=Sanger Annotation
186041_at													T25G12.3 /REP_DB=WormBase Gene ID /WP=CE07540 /TR=Q22784 /GB=AAC69019.1 /SUBMIT=ST.LOUIS /CHR=X /FEA=Sanger Annotation
183874_s_at													Y56A3A.7 /REP_DB=WormBase Gene ID /WP=CE28140 /TR=Q9U222 /GB=CAB60519.2 /SUBMIT=HINXTON /CHR=3 /FEA=Sanger Annotation
180269_at	617.9	P	0.000244	647.9	P	0.000244	365.7	P	0.000244	340.9	P	0.000244	C35B1.5 /REP_DB=WormBase Gene ID /WP=CE16903 /TR=O45060 /GB=AAC02564.1 /SUBMIT=ST.LOUIS /CHR=4 /FEA=Sanger Annotation
188696_at	2073	P	0.000244	2151.8	P	0.000244	2993.9	P	0.000244	3395.2	P	0.000244	R05H5.3 /REP_DB=WormBase Gene ID /WP=CE02290 /TR=Q21763 /GB=CAA88726.1 /SUBMIT=HINXTON /CHR=2 /FEA=Sanger Annotation /DEF=thioredoxin
173535_s_at	607.5	P	0.000732	592.6	P	0.000732	639.3	P	0.000732	682.9	P	0.001953	CEC9801 /REP_DB=TREMBL Accession /5_PRIME_EXT_ID=F33A8.5 /5_PRIME_EXT_DB=WormBase Gene ID /GB=C08980 /WB_GENE_ID=F33A8.5 /WP=CE17757 /CHR=2 /FEA=Genomic Cluster /DEF=C.elegans cDNA clone yk142h7 : 5prime end, single read.
189246_at													T04F3.4 /REP_DB=WormBase Gene ID /WP=CE06359 /TR=Q22159 /GB=CAA96671.1 /SUBMIT=HINXTON /CHR=5 /FEA=Sanger Annotation /DEF=EF hand domains
186333_at	143.3	P	0.000732	106.4	P	0.001953	133.4	P	0.000244	103.5	P	0.00293	C16C8.11 /REP_DB=WormBase Gene ID /WP=CE08222 /TR=P91050 /GB=AAB37853.1 /SUBMIT=ST.LOUIS /CHR=2 /FEA=Sanger Annotation
190153_s_at							72	P	0.000244				T01B11.2 /REP_DB=WormBase Gene ID /WP=CE12894 /TR=SW:P91408 /GB=AAB37999.1 /SUBMIT=ST.LOUIS /CHR=4 /FEA=Sanger Annotation /DEF=aminotransferase
185140_at	78.1	P	0.000244	137.3	P	0.000244	131.2	P	0.000244	98.2	P	0.000244	H25P19.1 /REP_DB=WormBase Gene ID /WP=CE20998 /TR=Q9UB02 /GB=AAD14770.1 /SUBMIT=ST.LOUIS /CHR=5 /FEA=Sanger Annotation
173185_s_at	211.6	P	0.000244	220.1	P	0.000244	240.3	P	0.000244	204.3	P	0.000244	AV179207_rc /REP_DB=TREMBL Accession /FEA=EST Transcript /REVCOMP /GB=AV179207 /DEF=Caenorhabditis elegans cDNA clone:yk589e2 : 3prime end, single read.
187969_s_at													F02E8.6 /REP_DB=WormBase Gene ID /WP=CE07021 /GEN=npc-1 /TR=Q19127 /GB=AAA96211.1 /SUBMIT=ST.LOUIS /CHR=X /FEA=Sanger Annotation
173978_at	123.3	P	0.000732	82.3	P	0.000732	130.3	P	0.000732	98.1	P	0.001953	CE637 /REP_DB=TREMBL Accession /5_PRIME_EXT_ID=C32D5.5 /5_PRIME_EXT_DB=WormBase Gene ID /GB=T00637 /WB_GENE_ID=C32D5.5 /WP=CE01845 /CHR=2 /FEA=Genomic Cluster /DEF=wEST01358 Early embryo, Stratagene (cat. no. 937007) Caenorhabditis elegans cDNA clone CEESH37, mRNA sequence.
182238_s_at	88.6	P	0.000244	148.3	P	0.000732	125.7	P	0.000244	143.8	P	0.000732	Y59A8A.1 /REP_DB=WormBase Gene ID /WP=CE26200 /TR=Q9GS00 /GB=CAC14399.1 /SUBMIT=HINXTON /CHR=5 /FEA=Sanger Annotation
173795_at	70.1	P	0.001953				94.8	P	0.000244	95.8	P	0.000732	CEK004A6F /REP_DB=TREMBL Accession /5_PRIME_EXT_ID=F14B4.3 /5_PRIME_EXT_DB=WormBase Gene ID /GB=D27184 /WB_GENE_ID=F14B4.3 /WP=CE05629 /CHR=1 /FEA=Genomic Cluster /DEF=DNA-directed RNA polymerase I; C.elegans cDNA clone yk4a6 : 5prime end, single read.
189980_at													T27B7.4 /REP_DB=WormBase Gene ID /WP=CE24018 /TR=O16662 /GB=AAF02171.1 /SUBMIT=ST.LOUIS /CHR=5 /FEA=Sanger Annotation /DEF=zinc finger protein
186974_s_at													Y49F6B.10 /REP_DB=WormBase Gene ID /WP=CE25334 /TR=Q9N4U2 /GB=AAF60736.1 /SUBMIT=ST.LOUIS /CHR=2 /FEA=Sanger Annotation
174918_at	428.9	P	0.000244	462.3	P	0.000244	420	P	0.000244	408.3	P	0.000244	CEK011FXR_rc /REP_DB=TREMBL Accession /GB=D32353 /CHR=3 /FEA=Genomic Cluster /DEF=C.elegans cDNA clone yk11f10 : 3prime end, single read.
181785_at	164.2	P	0.000244	157.4	P	0.000244	404.1	P	0.000244	377.2	P	0.000244	ZC308.4 /REP_DB=WormBase Gene ID /WP=CE15165 /TR=O17085 /GB=AAB70344.1 /SUBMIT=ST.LOUIS /CHR=1 /FEA=Sanger Annotation
193555_s_at													Y60A3A.1 /REP_DB=WormBase Gene ID /WP=CE24516 /GEN=unc-51 /TR=SW:Q23023 /GB=CAB60406.1 /SUBMIT=HINXTON /CHR=5 /FEA=Sanger Annotation /DEF=serine-threonine protein kinase
179482_at													F07A5.2 /REP_DB=WormBase Gene ID /WP=CE05555 /TR=Q19138 /GB=CAA96617.1 /SUBMIT=HINXTON /CHR=1 /FEA=Sanger Annotation
191962_s_at	156.3	P	0.008057	161.6	P	0.005859	188.8	P	0.005859	220.3	P	0.005859	Y53C10A.12 /REP_DB=WormBase Gene ID /WP=CE22380 /TR=Q9XW45 /GB=CAA22146.1 /SUBMIT=HINXTON /CHR=1 /FEA=Sanger Annotation /DEF=HSF-type DNA-binding domain
175025_at													CEK116B5R_rc /REP_DB=TREMBL Accession /GB=D73250 /CHR=2 /FEA=Genomic Cluster /DEF=C.elegans cDNA clone yk116b5 : 3prime end, single read.
179200_at	119.2	P	0.001953	103.5	P	0.00293	77.2	P	0.01416				T28C6.7 /REP_DB=WormBase Gene ID /WP=CE21216 /TR=Q22847 /GB=CAA90998.1 /SUBMIT=HINXTON /CHR=4 /FEA=Sanger Annotation
174768_s_at	1029.8	P	0.000244	898.4	P	0.000244	1232.8	P	0.000244	970.8	P	0.000244	CEK083G7R_rc /REP_DB=TREMBL Accession /GB=D71915 /CHR=1 /FEA=Genomic Cluster /DEF=C.elegans cDNA clone yk83g7 : 3prime end, single read.
192843_at	155.6	P	0.000244	177	P	0.000244	169	P	0.000244	181.1	P	0.000732	C24A11.9 /REP_DB=WormBase Gene ID /WP=CE08350 /TR=P91093 /GB=AAB37678.1 /SUBMIT=ST.LOUIS /CHR=1 /FEA=Sanger Annotation /DEF=hexaprenyl pyrophosphate synthetase
189608_at				81.8	P	0.000732							F46F2.2 /REP_DB=WormBase Gene ID /WP=CE05879 /TR=SW:Q20471 /GB=CAA93775.1 /SUBMIT=HINXTON /CHR=X /FEA=Sanger Annotation /DEF=casein Kinase I
175713_at										75.6	P	0.000244	g10242309 /REP_DB=GenBank Identifier /GB=AF285179.1 /PROTEIN_GB=AAG15377.1 /CHR=2 /FEA=Mapped Transcript /DEF=zygote defective-1
174844_at	204.8	P	0.000244	222.1	P	0.000244	323.4	P	0.000732	213.5	P	0.000244	CEK025F9R_rc /REP_DB=TREMBL Accession /GB=D33065 /CHR=3 /FEA=Genomic Cluster /DEF=C.elegans cDNA clone yk25f9 : 3prime end, single read.
189178_at	96.1	P	0.000244	118.2	P	0.000244							F44G3.2 /REP_DB=WormBase Gene ID /WP=CE16034 /TR=O45518 /GB=CAB05517.1 /SUBMIT=HINXTON /CHR=5 /FEA=Sanger Annotation /DEF=arginine kinase
190489_at	122.4	P	0.000244	120.9	P	0.000244	133.6	P	0.000244	127	P	0.000244	T24D1.4 /REP_DB=WormBase Gene ID /WP=CE14168 /TR=O02332 /GB=CAB03424.1 /SUBMIT=HINXTON /CHR=1 /FEA=Sanger Annotation /DEF=Yeast DIE2 protein like
185069_s_at	229.2	P	0.000244	235.1	P	0.000244							ZK1055.6 /REP_DB=WormBase Gene ID /WP=CE18475 /TR=O76448 /GB=AAC19264.1 /SUBMIT=ST.LOUIS /CHR=5 /FEA=Sanger Annotation
180338_at	183.7	P	0.000732	196.4	P	0.000732	292.2	P	0.000732	228.5	P	0.000732	B0207.6 /REP_DB=WormBase Gene ID /WP=CE07684 /TR=O01426 /GB=AAB52461.1 /SUBMIT=ST.LOUIS /CHR=1 /FEA=Sanger Annotation
175754_s_at	207.8	P	0.00415	226.4	P	0.00415	370.7	P	0.00293	327.5	P	0.005859	g5107205 /REP_DB=GenBank Identifier /GB=AF150109.1 /PROTEIN_GB=AAD40015.1 /CHR=4 /FEA=Mapped Transcript /DEF=small zinc finger-like protein
177132_s_at	146.7	P	0.000732	132.8	P	0.001953	127.1	P	0.00293	132.7	P	0.001953	Y48G1BL.H /REP_DB=WormBase Gene ID /WP=CE22178 /CHR=1 /FEA=Sanger Annotation /DEF=(ST.LOUIS) protein_id:AAF60694.1
174249_at	142.2	P	0.000244	195.8	P	0.000244	226.1	P	0.000732	239.8	P	0.000732	C52802_rc /REP_DB=TREMBL Accession /GB=C52802 /CHR=3 /FEA=Genomic Cluster /DEF=C.elegans cDNA clone yk249f4 : 3prime end, single read.
187747_at				70	P	0.030273							B0496.3 /REP_DB=WormBase Gene ID /WP=CE06715 /CHR=4 /FEA=Sanger Annotation /DEF=(ST.LOUIS) TR:Q17521 protein_id:AAB00636.1
188146_s_at	1666	P	0.000732	1658.7	P	0.000244	2586.3	P	0.000244	2770.5	P	0.000244	K10B2.3 /REP_DB=WormBase Gene ID /WP=CE02010 /TR=Q09992 /GB=AAA68260.1 /SUBMIT=ST.LOUIS /CHR=2 /FEA=Sanger Annotation /DEF=lectin
188325_at	5922.5	P	0.000244	5599.4	P	0.000244	4305	P	0.000244	3998.5	P	0.000244	F02A9.3 /REP_DB=WormBase Gene ID /WP=CE00134 /GEN=far-2 /TR=SW:P34383 /GB=CAA79617.1 /SUBMIT=HINXTON /CHR=3 /FEA=Sanger Annotation
187319_at	185.4	P	0.000244	157.5	P	0.000244	165.3	P	0.000244	168.7	P	0.000244	C27F2.7 /REP_DB=WormBase Gene ID /WP=CE01174 /TR=SW:Q18262 /GB=AAA81427.1 /SUBMIT=ST.LOUIS /CHR=3 /FEA=Sanger Annotation
192420_at	76.6	P	0.005859										F09C3.1 /REP_DB=WormBase Gene ID /WP=CE23636 /TR=O17772 /GB=CAB07179.2 /SUBMIT=HINXTON /CHR=1 /FEA=Sanger Annotation /DEF=ras GTPase-activating protein like
184481_at	105.4	P	0.001953	90	P	0.001953	90.6	P	0.000732	82.2	P	0.005859	F46F11.1 /REP_DB=WormBase Gene ID /WP=CE26919 /TR=P91309 /GB=AAK21388.1 /SUBMIT=ST.LOUIS /CHR=1 /FEA=Sanger Annotation
174424_at	97.8	P	0.000732	78.5	P	0.000244	76.6	P	0.001953	77	P	0.001221	CEK005B4R_rc /REP_DB=TREMBL Accession /GB=D27858 /CHR=3 /FEA=Genomic Cluster /DEF=C.elegans cDNA clone yk5b4 : 3prime end, single read.
182202_at	484.2	P	0.000244	467.7	P	0.000244	403.9	P	0.000244	420.5	P	0.000244	M01D7.6 /REP_DB=WormBase Gene ID /WP=CE12270 /TR=O01971 /GB=AAB58065.1 /SUBMIT=ST.LOUIS /CHR=1 /FEA=Sanger Annotation
193035_at							172.3	P	0.000244	179.6	P	0.001953	F23B12.7 /REP_DB=WormBase Gene ID /WP=CE09599 /TR=SW:Q19753 /GB=CAB01168.1 /SUBMIT=HINXTON /CHR=5 /FEA=Sanger Annotation /DEF=CCAAT binding factor 1 protein like
175313_at	91.1	P	0.000244				104.9	P	0.000732	87	P	0.000244	AV177619_rc /REP_DB=TREMBL Accession /GB=AV177619 /CHR=1 /FEA=Genomic Cluster /DEF=Caenorhabditis elegans cDNA clone:yk531b8 : 3prime end, single read.
173128_s_at	566.7	P	0.000244	385.5	P	0.000244	545	P	0.000244	465	P	0.000244	AV183096_rc /REP_DB=TREMBL Accession /FEA=EST Transcript /REVCOMP /GB=AV183096 /DEF=Caenorhabditis elegans cDNA clone:yk646e2 : 3prime end, single read.
176597_at	85.3	P	0.000244	86.6	P	0.000244	95.8	P	0.000244				JC8.4 /REP_DB=WormBase Gene ID /WP=CE17987 /GB=CAB05231.1 /SUBMIT=HINXTON /CHR=4 /FEA=Sanger Annotation
193894_at	416	P	0.000244	485.8	P	0.000244	397.8	P	0.000244	395.9	P	0.000244	R03D7.1 /REP_DB=WormBase Gene ID /WP=CE01609 /TR=SW:Q09582 /GB=CAA86855.1 /SUBMIT=HINXTON /CHR=2 /FEA=Sanger Annotation /DEF=5-methyltetrahydrofolate-homocysteine methyltransferase
192143_s_at				74.3	P	0.000244				78.5	P	0.000732	K10H10.1 /REP_DB=WormBase Gene ID /WP=CE16251 /TR=O45678 /GB=CAB05777.1 /SUBMIT=HINXTON /CHR=2 /FEA=Sanger Annotation /DEF=Sugar (and other) transporters
192910_s_at	2413.8	P	0.000244	2300.9	P	0.000244	2350.8	P	0.000244	2205.8	P	0.000244	F01G4.6 /REP_DB=WormBase Gene ID /WP=CE09162 /TR=SW:P40614 /GB=CAA92769.1 /SUBMIT=HINXTON /CHR=4 /FEA=Sanger Annotation /DEF=phosphate carrier protein precursor
187577_at	405.2	P	0.000244	391.2	P	0.000244	448.3	P	0.000244	496	P	0.000244	B0280.3 /REP_DB=WormBase Gene ID /WP=CE00733 /TR=SW:P41994 /GB=AAA19091.1 /SUBMIT=ST.LOUIS /CHR=3 /FEA=Sanger Annotation
190734_at	77.7	P	0.000732	108.2	P	0.001953	173.3	P	0.000732	133.2	P	0.000732	F10C2.6 /REP_DB=WormBase Gene ID /WP=CE20663 /TR=P90831 /GB=CAB04081.1 /SUBMIT=HINXTON /CHR=5 /FEA=Sanger Annotation /DEF=aspartyl-tRNA synthetase
193727_at	541.8	P	0.000244	431.3	P	0.000244	631.8	P	0.000244	620.4	P	0.000244	C33A12.1 /REP_DB=WormBase Gene ID /WP=CE05347 /TR=SW:Q18359 /GB=CAA92789.1 /SUBMIT=HINXTON /CHR=4 /FEA=Sanger Annotation /DEF=NADH-ubiquinone oxidoreductase 13 KD-B subunit
172069_x_at	688.8	P	0.000244	848	P	0.000244							g675493 /REP_DB=GenBank Identifier /GB=L39890.1 /PROTEIN_GB=AAA98788.1 /CHR=5 /FEA=Mapped Transcript /DEF=cathepsin B-like cysteine proteinase
188132_at	83.9	P	0.046143										M110.1 /REP_DB=WormBase Gene ID /WP=CE02274 /TR=Q21528 /GB=CAA90258.1 /SUBMIT=HINXTON /CHR=2 /FEA=Sanger Annotation /DEF=collagen
190447_at	403.5	P	0.000244	402.1	P	0.000732	534.2	P	0.000244	509.3	P	0.000244	Y14H12B.1 /REP_DB=WormBase Gene ID /WP=CE21365 /TR=Q9TYP7 /GB=AAD12808.1 /SUBMIT=ST.LOUIS /CHR=2 /FEA=Sanger Annotation /DEF=zinc-finger protein
187345_at	583.4	P	0.000244	670.1	P	0.000244	647.7	P	0.000244	760	P	0.000244	Y57E12AL.1 /REP_DB=WormBase Gene ID /WP=CE26191 /TR=Q9N335 /GB=AAF59616.2 /SUBMIT=ST.LOUIS /CHR=5 /FEA=Sanger Annotation
177517_at	89.7	P	0.000244	98.1	P	0.001221	96.1	P	0.000732	73.9	P	0.000732	F58D5.1 /REP_DB=WormBase Gene ID /WP=CE25017 /TR=Q9NLD1 /GB=CAB70238.1 /SUBMIT=HINXTON /CHR=1 /FEA=Sanger Annotation
172848_x_at	2195.3	P	0.000244	2193.6	P	0.000244	2431.3	P	0.000244	2464.5	P	0.000244	F54D8.2 /REP_DB=WormBase Gene ID /WP=CE01308 /TR=SW:Q20779 /GB=AAA20614.1 /SUBMIT=ST.LOUIS /CHR=3 /FEA=Sanger Annotation /DEF=Cytochrome C oxidase
173503_at							127.7	P	0.000732	100.9	P	0.000732	g4164607 /REP_DB=GenBank Identifier /5_PRIME_EXT_ID=K07A1.12 /5_PRIME_EXT_DB=WormBase Gene ID /WB_GENE_ID=K07A1.12 /WP=CE16234 /CHR=1 /FEA=Genomic Cluster /GEN=lin-53; rba-2 /DEF=synthetic multivulva protein LIN-53 p48; chromatin assembly factor 1 P55 subunit like
181992_s_at													R13H8.2 /REP_DB=WormBase Gene ID /WP=CE12820 /TR=O44755 /GB=AAB96742.1 /SUBMIT=ST.LOUIS /CHR=1 /FEA=Sanger Annotation
192287_at	154.8	P	0.000244	164.6	P	0.000244	271.6	P	0.000244	273.3	P	0.000244	W09C5.2 /REP_DB=WormBase Gene ID /WP=CE20165 /GEN=unc-59 /TR=Q9U334 /GB=CAB63329.1 /SUBMIT=HINXTON /CHR=1 /FEA=Sanger Annotation /DEF=Cell division protein
193946_s_at													B0416.6 /REP_DB=WormBase Gene ID /WP=CE26434 /GB=AAG38885.1 /SUBMIT=ST.LOUIS /CHR=X /FEA=Sanger Annotation /DEF=alpha-1,3-mannosyl-glycoprotein beta-1,2-n-acetyglucosaminyltransferase
173449_s_at	164.2	P	0.000244	120.3	P	0.000244	150.7	P	0.000244	169.6	P	0.000244	g304340 /REP_DB=GenBank Identifier /5_PRIME_EXT_ID=C15F1.3A /5_PRIME_EXT_DB=WormBase Gene ID /WB_GENE_ID=C15F1.3A /WP=CE23546 /CHR=2 /FEA=Genomic Cluster /GEN=tra-2 /DEF=membrane protein; sex-determination protein
182366_at	144.7	P	0.000244	206.7	P	0.000244	203.4	P	0.000244	202.7	P	0.000244	B0205.9 /REP_DB=WormBase Gene ID /WP=CE17323 /TR=O61745 /GB=AAC16995.1 /SUBMIT=ST.LOUIS /CHR=1 /FEA=Sanger Annotation
188775_s_at	157.9	P	0.000244	176.1	P	0.000244							T11B7.4A /REP_DB=WormBase Gene ID /WP=CE03650 /TR=Q17878 /GB=CAA90991.1 /SUBMIT=HINXTON /CHR=4 /FEA=Sanger Annotation /DEF=LIM domains
176061_at	160	P	0.000244	160.8	P	0.000732	237.6	P	0.000244	217.2	P	0.000732	ZK686.4 /REP_DB=WormBase Gene ID /WP=CE00458 /SUBMIT=ST.LOUIS /CHR=3 /FEA=Sanger Annotation
172539_x_at	223.2	P	0.000244	193.8	P	0.000244	301	P	0.000244	259.1	P	0.000244	F49C12.11 /REP_DB=WormBase Gene ID /WP=CE03371 /TR=Q20588 /GB=CAA92514.1 /SUBMIT=HINXTON /CHR=4 /FEA=Sanger Annotation
188920_at													E03D2.1 /REP_DB=WormBase Gene ID /WP=CE16958 /TR=O44540 /GB=AAB94166.1 /SUBMIT=ST.LOUIS /CHR=5 /FEA=Sanger Annotation /DEF=neuropeptide
187925_at	892.2	P	0.000244	855.8	P	0.000244	891.9	P	0.000244	1106.6	P	0.000244	ZK6.7 /REP_DB=WormBase Gene ID /WP=CE18444 /TR=O61866 /GB=AAG45574.1 /SUBMIT=ST.LOUIS /CHR=5 /FEA=Sanger Annotation /DEF=lipase
183206_at	121.8	P	0.000244	141.4	P	0.000732							F07C3.9 /REP_DB=WormBase Gene ID /WP=CE07030 /TR=Q19154 /GB=AAG24031.1 /SUBMIT=ST.LOUIS /CHR=5 /FEA=Sanger Annotation
191783_at	184	P	0.000244	199.3	P	0.000244	211.9	P	0.000244	239.3	P	0.001221	F53C11.3 /REP_DB=WormBase Gene ID /WP=CE10908 /TR=SW:Q93761 /GB=CAB02118.1 /SUBMIT=HINXTON /CHR=5 /FEA=Sanger Annotation /DEF=2,4-dienoyl-CoA reductase
179931_s_at	390.2	P	0.000244	356.1	P	0.000244	533.8	P	0.000244	518.6	P	0.000244	C18E3.9 /REP_DB=WormBase Gene ID /WP=CE27716 /TR=O02103 /GB=AAK68199.1 /SUBMIT=ST.LOUIS /CHR=1 /FEA=Sanger Annotation
181475_at													K04A8.8 /REP_DB=WormBase Gene ID /WP=CE11714 /TR=Q94255 /GB=AAC48054.1 /SUBMIT=ST.LOUIS /CHR=5 /FEA=Sanger Annotation
184994_s_at	92.8	P	0.000732	124.5	P	0.000732							Y56A3A.18 /REP_DB=WormBase Gene ID /WP=CE22586 /TR=Q9U239 /GB=CAB60500.1 /SUBMIT=HINXTON /CHR=3 /FEA=Sanger Annotation
173745_s_at	338.4	P	0.000244	407.3	P	0.000244	478.6	P	0.000244	545.1	P	0.000244	AV191803 /REP_DB=TREMBL Accession /5_PRIME_EXT_ID=Y111B2A.3 /5_PRIME_EXT_DB=WormBase Gene ID /GB=AV191803 /WB_GENE_ID=Y111B2A.3 /WP=CE23259 /CHR=3 /FEA=Genomic Cluster /DEF=Caenorhabditis elegans cDNA clone:yk598b11 : 5prime end, single read.
191188_s_at	78.9	P	0.001221				113.5	P	0.000244	102.6	P	0.000244	Y111B2A.15 /REP_DB=WormBase Gene ID /WP=CE26632 /GB=CAC35844.1 /SUBMIT=HINXTON /CHR=3 /FEA=Sanger Annotation /DEF=protein-tyrosine sulphotransferase
184319_at	152.4	P	0.000732	113.2	P	0.000244							F49D11.8 /REP_DB=WormBase Gene ID /WP=CE17082 /TR=O44727 /GB=AAB96713.1 /SUBMIT=ST.LOUIS /CHR=1 /FEA=Sanger Annotation
189470_at	196.7	P	0.001953	204.9	P	0.001953	285	P	0.008057	251.6	P	0.01416	R74.5 /REP_DB=WormBase Gene ID /WP=CE01058 /TR=Q22030 /GB=CAA85276.1 /SUBMIT=HINXTON /CHR=3 /FEA=Sanger Annotation /DEF=RNA binding protein
193776_at	1610.4	P	0.000244	1400.2	P	0.000244	2228.4	P	0.000244	1830.5	P	0.000244	Y75B12B.5 /REP_DB=WormBase Gene ID /WP=CE20374 /GEN=cyp-3 /TR=SW:P52011 /GB=CAA21762.1 /SUBMIT=HINXTON /CHR=5 /FEA=Sanger Annotation /DEF=Peptidyl-prolyl cis-trans isomerases
176923_s_at	2759.4	P	0.000244	3431.7	P	0.000244	3666.4	P	0.000244	4502.9	P	0.000244	M03F4.2 /REP_DB=WormBase Gene ID /WP=CE12358 /GEN=act-4 /SUBMIT=ST.LOUIS /CHR=X /FEA=Sanger Annotation /DEF=actin
188137_s_at	1546.1	P	0.000244	1617.4	P	0.000244	1330.4	P	0.000244	1416.9	P	0.000244	F27C1.7 /REP_DB=WormBase Gene ID /WP=CE09719 /TR=P91283 /GB=AAB37654.1 /SUBMIT=ST.LOUIS /CHR=1 /FEA=Sanger Annotation /DEF=ATPase
187515_at	176.1	P	0.00293	148.5	P	0.001953	177.1	P	0.001953	214.6	P	0.00415	B0304.2 /REP_DB=WormBase Gene ID /WP=CE02424 /TR=SW:Q10932 /GB=AAK31392.1 /SUBMIT=ST.LOUIS /CHR=2 /FEA=Sanger Annotation
187881_at	131.4	P	0.000244	122.1	P	0.000732							T25D3.3 /REP_DB=WormBase Gene ID /WP=CE19600 /SUBMIT=ST.LOUIS /CHR=2 /FEA=Sanger Annotation /DEF=serine-threonine dehydratase
188958_at	166.6	P	0.000244	177.2	P	0.000244	190.8	P	0.000244	192.9	P	0.000244	R119.3 /REP_DB=WormBase Gene ID /WP=CE26380 /TR=O61709 /GB=AAC16429.2 /SUBMIT=ST.LOUIS /CHR=1 /FEA=Sanger Annotation /DEF=dehydrogenase
188087_at	241.7	P	0.000244	255.9	P	0.000244	277.8	P	0.000244	303.2	P	0.000244	T26A5.7 /REP_DB=WormBase Gene ID /WP=CE19602 /GEN=set-1 /TR=Q22795 /GB=AAC77512.1 /SUBMIT=ST.LOUIS /CHR=3 /FEA=Sanger Annotation
175170_s_at	1190	P	0.000244	864.8	P	0.000244	313.9	P	0.000244	252.4	P	0.000244	AU113659_rc /REP_DB=TREMBL Accession /GB=AU113659 /CHR=5 /FEA=Genomic Cluster /DEF=Caenorhabditis elegans cDNA clone:yk710b9 : 3prime end, single read.
182446_at	423.2	P	0.000244	363.7	P	0.000244	439.5	P	0.000244	431.6	P	0.000244	F35B12.5 /REP_DB=WormBase Gene ID /WP=CE27758 /TR=Q20010 /GB=CAA98463.2 /SUBMIT=HINXTON /CHR=5 /FEA=Sanger Annotation
173434_at													g1399720-REP_DB=GenBank Identifier /5_PRIME_EXT_ID=g1399720 /5_PRIME_EXT_DB=GenBank Identifier /CHR=2 /FEA=Genomic Cluster /GEN=ras1 /DEF=R-ras1 homolog
173722_at							91.1	P	0.000244	100.5	P	0.000244	AV193315 /REP_DB=TREMBL Accession /5_PRIME_EXT_ID=T06D10.2 /5_PRIME_EXT_DB=WormBase Gene ID /GB=AV193315 /WB_GENE_ID=T06D10.2 /WP=CE25102 /CHR=1 /FEA=Genomic Cluster /DEF=Caenorhabditis elegans cDNA clone:yk615h8 : 5prime end, single read.
186244_s_at	200.8	P	0.000244	169.5	P	0.000732	163.1	P	0.000244	141.6	P	0.000244	R01B10.5 /REP_DB=WormBase Gene ID /WP=CE26750 /TR=O61976 /GB=AAC17769.1 /SUBMIT=ST.LOUIS /CHR=5 /FEA=Sanger Annotation
191814_at	95.7	P	0.000732				180.8	P	0.000244	132.4	P	0.000244	C30B5.4 /REP_DB=WormBase Gene ID /WP=CE02523 /TR=Q18318 /GB=AAK31468.1 /SUBMIT=ST.LOUIS /CHR=2 /FEA=Sanger Annotation /DEF=Probable RNA binding protein
176096_at										77.5	P	0.023926	Y41D4A.F /REP_DB=WormBase Gene ID /WP=CE21847 /CHR=4 /FEA=Sanger Annotation /DEF=(ST.LOUIS)
173712_s_at	276.7	P	0.000244	240.1	P	0.000244	354.3	P	0.000244	270	P	0.000244	AV202376 /REP_DB=TREMBL Accession /5_PRIME_EXT_ID=T23B12.7 /5_PRIME_EXT_DB=WormBase Gene ID /GB=AV202376 /WB_GENE_ID=T23B12.7 /WP=CE14038 /CHR=5 /FEA=Genomic Cluster /DEF=Caenorhabditis elegans cDNA clone:yk549f7 : 5prime end, single read.
175564_s_at													g1619870 /REP_DB=GenBank Identifier /CHR=2 /FEA=Mapped Transcript
191892_at	144.2	P	0.000244	148.6	P	0.000244	95.6	P	0.000244	122.7	P	0.000244	ZK1290.4 /REP_DB=WormBase Gene ID /WP=CE02083 /GEN=nfi-1 /TR=Q09631 /GB=AAB93320.1 /SUBMIT=ST.LOUIS /CHR=2 /FEA=Sanger Annotation /DEF=Nuclear factor 1
193205_s_at	217.5	P	0.000244	260	P	0.000244	314.3	P	0.000244	331.7	P	0.000244	C15F1.4 /REP_DB=WormBase Gene ID /WP=CE23548 /GEN=ppp-1 /TR=Q9N5Y4 /GB=AAF39757.1 /SUBMIT=ST.LOUIS /CHR=2 /FEA=Sanger Annotation /DEF=translation initiation factor
180273_at				78.2	P	0.030273							Y44A6D.3 /REP_DB=WormBase Gene ID /WP=CE19161 /TR=Q9XXE0 /GB=CAA19517.1 /SUBMIT=HINXTON /CHR=5 /FEA=Sanger Annotation
174477_at	358.9	P	0.000732	425	P	0.000244	424.7	P	0.000244	428.7	P	0.000244	C35164_rc /REP_DB=TREMBL Accession /GB=C35164 /CHR=1 /FEA=Genomic Cluster /DEF=C.elegans cDNA clone yk424h10 : 3prime end, single read.
172912_x_at	142.7	P	0.001953	163	P	0.001221							T27D12.2 /REP_DB=WormBase Gene ID /WP=CE06517 /CHR=2 /FEA=Sanger Annotation /DEF=locus:clh-1 chloride channel protein (HINXTON) TR:Q22833 protein_id:CAA93879.1
176455_at							85.1	P	0.001953				F52C12.2A /REP_DB=WormBase Gene ID /WP=CE26368 /SUBMIT=ST.LOUIS /CHR=4 /FEA=Sanger Annotation
194017_s_at	1177.7	P	0.000244	1106.9	P	0.000244	1637	P	0.000244	1537.8	P	0.000244	F26D10.10 /REP_DB=WormBase Gene ID /WP=CE19810 /TR=Q9XVU2 /GB=CAB02317.1 /SUBMIT=HINXTON /CHR=4 /FEA=Sanger Annotation /DEF=Carbamoyl-phosphate synthase (CPSase) (2 domains), Biotin-requiring enzymes
172124_x_at	86.6	P	0.001221	84.5	P	0.001953	90	P	0.00293	75.1	P	0.005859	Y65B4A.D_rc /REP_DB=WormBase Gene ID /WP=CE22730 /CHR=1 /FEA=Sanger Annotation /REVCOMP /DEF=(ST.LOUIS)
190520_at													R03E9.3 /REP_DB=WormBase Gene ID /WP=CE04786 /TR=Q21664 /GB=AAC48069.1 /SUBMIT=ST.LOUIS /CHR=X /FEA=Sanger Annotation /DEF=anion exchange protein
183891_at	192.3	P	0.000244	192.3	P	0.000244	216.6	P	0.000244	215.5	P	0.000244	F29B9.4 /REP_DB=WormBase Gene ID /WP=CE27146 /TR=Q9GYI4 /GB=AAF99922.2 /SUBMIT=ST.LOUIS /CHR=4 /FEA=Sanger Annotation
179078_s_at	683.1	P	0.000732	577	P	0.000732	251.9	P	0.000732	159.5	P	0.000732	F54C9.3 /REP_DB=WormBase Gene ID /WP=CE02253 /TR=Q20753 /GB=CAA90249.1 /SUBMIT=HINXTON /CHR=2 /FEA=Sanger Annotation
176671_at				75.6	P	0.00415							F35B3.5 /REP_DB=WormBase Gene ID /WP=CE28298 /GB=AAK68376.1 /SUBMIT=ST.LOUIS /CHR=X /FEA=Sanger Annotation
175794_s_at	337	P	0.000244	308.7	P	0.000244	367.8	P	0.000244	345.4	P	0.000244	g5880870 /REP_DB=GenBank Identifier /GB=AF156960.1 /PROTEIN_GB=AAD54945.1 /CHR=1 /FEA=Mapped Transcript /DEF=NTF2-related export protein NXT1
193412_s_at	392.9	P	0.000244	353.3	P	0.000244	459.3	P	0.000244	366.8	P	0.000244	ZK328.5B /REP_DB=WormBase Gene ID /WP=CE28184 /TR=Q23464 /GB=AAA91250.1 /SUBMIT=ST.LOUIS /CHR=3 /FEA=Sanger Annotation /DEF=nucleoporin ; DNA-directed RNA polymerase
180679_at	167.7	P	0.000244	130.7	P	0.000244							T06E6.10 /REP_DB=WormBase Gene ID /WP=CE13331 /TR=O45764 /GB=CAB03319.1 /SUBMIT=HINXTON /CHR=5 /FEA=Sanger Annotation
184331_at							73.3	P	0.000732				F54D11.2 /REP_DB=WormBase Gene ID /WP=CE11070 /TR=Q22992 /GB=AAB04823.1 /SUBMIT=ST.LOUIS /CHR=5 /FEA=Sanger Annotation
173808_s_at	637.2	P	0.000244	592.2	P	0.000244	658.7	P	0.000244	754.1	P	0.000244	CEK035BYR_rc /REP_DB=TREMBL Accession /5_PRIME_EXT_ID=Y43F4B.6 /5_PRIME_EXT_DB=WormBase Gene ID /GB=D33723 /WB_GENE_ID=Y43F4B.6 /WP=CE16631 /CHR=3 /FEA=Genomic Cluster /DEF=Kinesin motor domain; C.elegans cDNA clone yk35b11 : 3prime end, single read.
193889_at	160.1	P	0.023926	179.4	P	0.030273	171.8	P	0.023926	185	P	0.030273	M106.1 /REP_DB=WormBase Gene ID /WP=CE18083 /GEN=mix-1 /GB=CAA20330.1 /SUBMIT=HINXTON /CHR=2 /FEA=Sanger Annotation /DEF=mitotic chromosome and X-chromosome associated MIX-1 protein
189710_at													T13C5.5 /REP_DB=WormBase Gene ID /WP=CE04946 /TR=Q22460 /GB=AAK39291.1 /SUBMIT=ST.LOUIS /CHR=X /FEA=Sanger Annotation /DEF=carbonic anhydrase
171772_x_at	110.8	P	0.046143	100.3	P	0.023926	101.7	P	0.018555	159.5	P	0.037598	AV187184 /REP_DB=TREMBL Accession /5_PRIME_EXT_ID=Y17G7B.2C /5_PRIME_EXT_DB=WormBase Gene ID /GB=AV187184 /WB_GENE_ID=Y17G7B.2C /WP=CE21379 /CHR=2 /FEA=Genomic Cluster /DEF=Caenorhabditis elegans cDNA clone:yk508f9 : 5prime end, single read.
193113_s_at													F54G8.4 /REP_DB=WormBase Gene ID /WP=CE05942 /TR=SW:Q03601 /GB=CAA80152.1 /SUBMIT=HINXTON /CHR=3 /FEA=Sanger Annotation /DEF=Zinc finger, C3HC4 type (RING finger)
186313_at	104.9	P	0.000244	131	P	0.000244	117.9	P	0.000244	108.5	P	0.000244	Y49E10.18 /REP_DB=WormBase Gene ID /WP=CE22233 /TR=Q9XTU3 /GB=CAB11554.1 /SUBMIT=HINXTON /CHR=3 /FEA=Sanger Annotation
178241_at	380.6	P	0.000244	533	P	0.000244	323.4	P	0.000244	334.8	P	0.000244	T24D1.1 /REP_DB=WormBase Gene ID /WP=CE14162 /TR=O02330 /GB=CAB03422.1 /SUBMIT=HINXTON /CHR=1 /FEA=Sanger Annotation
176709_at	99.5	P	0.000244				110.8	P	0.000244	129	P	0.001221	F59G1.8 /REP_DB=WormBase Gene ID /WP=CE26373 /GB=AAK31534.1 /SUBMIT=ST.LOUIS /CHR=2 /FEA=Sanger Annotation
175152_s_at	133.4	P	0.01416	106.6	P	0.005859	250.6	P	0.001221	246.6	P	0.008057	AU116133_rc /REP_DB=TREMBL Accession /GB=AU116133 /CHR=2 /FEA=Genomic Cluster /DEF=Caenorhabditis elegans cDNA clone:yk741a3 : 3prime end, single read.
175708_s_at	1071.3	P	0.000244	1025.4	P	0.000244	328.4	P	0.000244	431.1	P	0.000244	g9857648 /REP_DB=GenBank Identifier /GB=AB038506.1 /PROTEIN_GB=BAB11971.1 /CHR=2 /FEA=Mapped Transcript /DEF=galectin LEC-5
181468_s_at	3286.7	P	0.000244	2838.6	P	0.000244	2306.5	P	0.000244	2468.2	P	0.000244	ZK813.3 /REP_DB=WormBase Gene ID /WP=CE05112 /TR=Q23604 /GB=AAB52655.1 /SUBMIT=ST.LOUIS /CHR=X /FEA=Sanger Annotation
172996_s_at	118.7	P	0.000244	118.1	P	0.000244	116.8	P	0.000244	93.2	P	0.000732	C32344_rc /REP_DB=TREMBL Accession /FEA=EST Transcript /REVCOMP /GB=C32344 /DEF=C.elegans cDNA clone yk329c9 : 3prime end, single read.
181130_s_at													Y69E1A.1 /REP_DB=WormBase Gene ID /WP=CE22808 /TR=Q9XW39 /GB=CAA22256.1 /SUBMIT=HINXTON /CHR=4 /FEA=Sanger Annotation
173516_at	977	P	0.000244	1004.7	P	0.000732	888.4	P	0.000244	983.8	P	0.000244	C68938 /REP_DB=TREMBL Accession /5_PRIME_EXT_ID=M01E11.4 /5_PRIME_EXT_DB=WormBase Gene ID /GB=C68938 /WB_GENE_ID=M01E11.4 /WP=CE12294 /CHR=1 /FEA=Genomic Cluster /DEF=C.elegans cDNA clone yk298a1 : 5prime end, single read.
192042_s_at				81.7	P	0.000244	80.8	P	0.000732				K09E9.2 /REP_DB=WormBase Gene ID /WP=CE12012 /TR=Q93878 /GB=CAB01889.1 /SUBMIT=HINXTON /CHR=X /FEA=Sanger Annotation /DEF=Yeast YAE2 hypothetical protein
181647_s_at	381.1	P	0.000732	427.1	P	0.000244	592.1	P	0.000244	565.6	P	0.000244	F41G3.6 /REP_DB=WormBase Gene ID /WP=CE01290 /TR=Q20287 /GB=AAA81105.1 /SUBMIT=ST.LOUIS /CHR=2 /FEA=Sanger Annotation
184789_at							96.6	P	0.000732	90.7	P	0.001221	Y57A10A.8 /REP_DB=WormBase Gene ID /WP=CE22613 /TR=Q9NA84 /GB=CAB55013.1 /SUBMIT=HINXTON /CHR=2 /FEA=Sanger Annotation
189029_s_at	780.2	P	0.000244	726.5	P	0.000244	1338.7	P	0.000244	1337.2	P	0.000244	T24H7.1 /REP_DB=WormBase Gene ID /WP=CE02883 /TR=SW:P50093 /GB=AAA68353.1 /SUBMIT=ST.LOUIS /CHR=2 /FEA=Sanger Annotation /DEF=Prohibitin
189667_at	73.3	P	0.000244	80.1	P	0.000244							C34B7.3 /REP_DB=WormBase Gene ID /WP=CE08567 /TR=SW:P90771 /GB=CAB05702.1 /SUBMIT=HINXTON /CHR=1 /FEA=Sanger Annotation /DEF=cytochrome P450
173348_s_at													CEK055BYR_rc /REP_DB=TREMBL Accession /GB=D65344 /FEA=Transcript Cluster /DEF=C.elegans cDNA clone yk55b11 : 3prime end, single read.
185194_at	207.4	P	0.000244	271.6	P	0.000244	414.3	P	0.000244	375	P	0.000244	F09E5.11 /REP_DB=WormBase Gene ID /WP=CE02606 /TR=Q19259 /GB=AAA79351.1 /SUBMIT=ST.LOUIS /CHR=2 /FEA=Sanger Annotation
183493_at	162.6	P	0.023926	122.2	P	0.023926	131.7	P	0.023926	124.8	P	0.023926	B0432.3 /REP_DB=WormBase Gene ID /WP=CE07741 /TR=P90993 /GB=AAB37899.1 /SUBMIT=ST.LOUIS /CHR=2 /FEA=Sanger Annotation
192626_s_at	178.8	P	0.001953	169.9	P	0.001953	207.8	P	0.000732	241.7	P	0.001953	F52F12.3 /REP_DB=WormBase Gene ID /WP=CE24994 /GEN=mom-4 /TR=Q9XTC6 /GB=CAB60998.1 /SUBMIT=HINXTON /CHR=1 /FEA=Sanger Annotation /DEF=tyrosine-protein kinase
179073_at	368.5	P	0.000244	393	P	0.000244	377	P	0.000244	352.4	P	0.000244	C50B6.3 /REP_DB=WormBase Gene ID /WP=CE08872 /TR=O17689 /GB=CAB02852.1 /SUBMIT=HINXTON /CHR=5 /FEA=Sanger Annotation
175110_at	77.8	P	0.00293	139.4	P	0.01416	140.4	P	0.000244	87.2	P	0.000244	AU109481 /REP_DB=TREMBL Accession /GB=AU109481 /CHR=3 /FEA=Genomic Cluster /DEF=Caenorhabditis elegans cDNA clone:yk707c7 : 5prime end, single read.
191292_s_at	259.9	P	0.001953	274.1	P	0.001953	298.1	P	0.00293	355.9	P	0.001953	C54G4.8 /REP_DB=WormBase Gene ID /WP=CE05514 /TR=Q18853 /GB=CAA99820.1 /SUBMIT=HINXTON /CHR=1 /FEA=Sanger Annotation /DEF=cytochrome C1, heme protein
182463_s_at	97	P	0.000244	104.4	P	0.000244	110.9	P	0.000732	111.9	P	0.00293	H40L08.1 /REP_DB=WormBase Gene ID /WP=CE16188 /TR=O45628 /GB=CAB08561.1 /SUBMIT=HINXTON /CHR=X /FEA=Sanger Annotation
174889_s_at	367.3	P	0.001953	366.9	P	0.000732	528.8	P	0.000732	545	P	0.000732	CEK127C9R_rc /REP_DB=TREMBL Accession /GB=D64897 /CHR=3 /FEA=Genomic Cluster /DEF=C.elegans cDNA clone yk127c9 : 3prime end, single read.
190791_at	3490.8	P	0.000244	3274.6	P	0.000244	4743.6	P	0.000244	4622.5	P	0.000244	T05G5.10 /REP_DB=WormBase Gene ID /WP=CE00503 /TR=SW:P34563 /GB=CAA81597.1 /SUBMIT=HINXTON /CHR=3 /FEA=Sanger Annotation /DEF=Initiation factor 5A
183388_at	247.5	P	0.001221	276	P	0.005859	171.8	P	0.00415	181.1	P	0.00415	F23B12.4 /REP_DB=WormBase Gene ID /WP=CE09596 /TR=Q19751 /GB=CAB01166.1 /SUBMIT=HINXTON /CHR=5 /FEA=Sanger Annotation
192170_s_at	165.9	P	0.000732	191	P	0.000244	97.6	P	0.000732	89.5	P	0.000732	F48E8.3 /REP_DB=WormBase Gene ID /WP=CE01955 /TR=Q09567 /GB=AAC46539.1 /SUBMIT=ST.LOUIS /CHR=3 /FEA=Sanger Annotation /DEF=fumarate reductase flavoprotein
173214_s_at	213.3	P	0.001953	229.1	P	0.001953	141.7	P	0.001953	151.1	P	0.010742	AV181428_rc /REP_DB=TREMBL Accession /FEA=EST Transcript /REVCOMP /GB=AV181428 /DEF=Caenorhabditis elegans cDNA clone:yk620c12 : 3prime end, single read.
188505_at	109.2	P	0.000732	103.2	P	0.001953	158.4	P	0.001221	131.8	P	0.00293	C44C8.5 /REP_DB=WormBase Gene ID /WP=CE17544 /CHR=4 /FEA=Sanger Annotation /DEF=helicase (ST.LOUIS) TR:Q9TZ15 protein_id:AAC68943.1
176859_at	116.7	P	0.001221				119.3	P	0.000244	106.4	P	0.000244	ZK616.H /REP_DB=WormBase Gene ID /WP=CE26350 /CHR=4 /FEA=Sanger Annotation /DEF=(ST.LOUIS) protein_id:AAF60948.1
192176_s_at				70.7	P	0.000244							C33B4.3 /REP_DB=WormBase Gene ID /WP=CE01508 /TR=Q09493 /GB=CAA88324.1 /SUBMIT=HINXTON /CHR=2 /FEA=Sanger Annotation /DEF=ankyrin and proline rich domains
191600_s_at	114.9	P	0.000732	127.5	P	0.000244	141.1	P	0.001221	105.1	P	0.001221	T01H3.3 /REP_DB=WormBase Gene ID /WP=CE03597 /TR=Q22089 /GB=CAA92687.1 /SUBMIT=HINXTON /CHR=2 /FEA=Sanger Annotation /DEF=sodium-phosphate transporter
187439_at	822.4	P	0.000244	729.8	P	0.000244	780.7	P	0.000244	837.8	P	0.000244	C16C10.4 /REP_DB=WormBase Gene ID /WP=CE01495 /TR=SW:Q09250 /GB=CAA86742.1 /SUBMIT=HINXTON /CHR=3 /FEA=Sanger Annotation
178472_at				72.3	P	0.000732	76.3	P	0.000244	112.1	P	0.000732	K11B4.1 /REP_DB=WormBase Gene ID /WP=CE16258 /TR=O01342 /GB=CAB07392.1 /SUBMIT=HINXTON /CHR=1 /FEA=Sanger Annotation
184496_s_at	169.3	P	0.000244	171.9	P	0.000244	150.7	P	0.000244	195.6	P	0.000244	W07B3.2C /REP_DB=WormBase Gene ID /WP=CE17292 /TR=Q9TZ38 /GB=AAC68910.1 /SUBMIT=ST.LOUIS /CHR=3 /FEA=Sanger Annotation
175722_s_at	103.8	P	0.001221	101.1	P	0.001221	73	P	0.000732				g9652155 /REP_DB=GenBank Identifier /GB=AF275634.1 /PROTEIN_GB=AAF91417.1 /CHR=X /FEA=Mapped Transcript /DEF=SAX-1 Ndr protein kinase
181940_at	244.9	P	0.000244	256.2	P	0.000244	214.1	P	0.000244	223.5	P	0.000244	T24H7.3 /REP_DB=WormBase Gene ID /WP=CE02885 /TR=Q22757 /GB=AAA68351.1 /SUBMIT=ST.LOUIS /CHR=2 /FEA=Sanger Annotation
173645_s_at	467.5	P	0.000244	382.3	P	0.000732	514.7	P	0.000244	389.2	P	0.000244	C69539 /REP_DB=TREMBL Accession /5_PRIME_EXT_ID=Y119D3B.I /5_PRIME_EXT_DB=WormBase Gene ID /GB=C69539 /WB_GENE_ID=Y119D3B.I /WP=CE23377 /CHR=3 /FEA=Genomic Cluster /DEF=(ST.LOUIS); C.elegans cDNA clone yk368b4 : 5prime end, single read.
177120_s_at													CC4.2 /REP_DB=WormBase Gene ID /WP=CE15741 /TR=O17723 /GB=CAB04013.1 /SUBMIT=HINXTON /CHR=1 /FEA=Sanger Annotation
186283_at	143.4	P	0.000732	169.1	P	0.000732	268	P	0.000732	241.8	P	0.000732	F32E10.1 /REP_DB=WormBase Gene ID /WP=CE04474 /TR=Q19974 /GB=AAA83359.1 /SUBMIT=ST.LOUIS /CHR=4 /FEA=Sanger Annotation
193988_at	200.4	P	0.000244	199.7	P	0.000244	179.7	P	0.000244	197	P	0.000244	D2085.4 /REP_DB=WormBase Gene ID /WP=CE15744 /TR=O17736 /GB=CAA91061.1 /SUBMIT=HINXTON /CHR=2 /FEA=Sanger Annotation /DEF=similarity with a human hypothetical protein (PIR Acc. No. A38919)
178570_s_at	95.5	P	0.000244	113.9	P	0.000244				79.2	P	0.000732	T28F4.1 /REP_DB=WormBase Gene ID /WP=CE06523 /TR=Q22849 /GB=CAA96691.1 /SUBMIT=HINXTON /CHR=1 /FEA=Sanger Annotation
179294_at							170.5	P	0.001221	135.3	P	0.008057	F43D2.2 /REP_DB=WormBase Gene ID /WP=CE10336 /TR=O17870 /GB=CAB05725.1 /SUBMIT=HINXTON /CHR=5 /FEA=Sanger Annotation
175819_s_at													g8979463 /REP_DB=GenBank Identifier /GB=AF224743.1 /PROTEIN_GB=AAF82248.1 /CHR=5 /FEA=Mapped Transcript /DEF=leucine-rich repeat-containing G protein-coupledreceptor
192967_at													ZK1290.3 /REP_DB=WormBase Gene ID /WP=CE01448 /GEN=rol-8 /TR=Q23437 /GB=AAB93312.1 /SUBMIT=ST.LOUIS /CHR=2 /FEA=Sanger Annotation /DEF=Cutical collagen 6, col-6
192727_at							71	P	0.001953	78.2	P	0.00415	F19C6.1 /REP_DB=WormBase Gene ID /WP=CE01554 /TR=SW:Q09537 /GB=CAA88047.1 /SUBMIT=HINXTON /CHR=X /FEA=Sanger Annotation /DEF=G protein-coupled receptor kinase
180476_at	102	P	0.00293				138	P	0.000732	103.2	P	0.000244	K07E1.1 /REP_DB=WormBase Gene ID /WP=CE02007 /TR=Q09407 /GB=AAC46708.1 /SUBMIT=ST.LOUIS /CHR=2 /FEA=Sanger Annotation
186786_s_at	337.4	P	0.000244	432	P	0.000244	408.3	P	0.000244	354.6	P	0.000244	ZK1248.12 /REP_DB=WormBase Gene ID /WP=CE02896 /TR=Q23421 /GB=AAC71093.1 /SUBMIT=ST.LOUIS /CHR=2 /FEA=Sanger Annotation
181922_at	124	P	0.000732	108.4	P	0.000732	84.8	P	0.00293	83	P	0.01416	Y87G2A.3 /REP_DB=WormBase Gene ID /WP=CE23129 /TR=Q9NA30 /GB=CAB54483.1 /SUBMIT=HINXTON /CHR=1 /FEA=Sanger Annotation
173337_s_at	3114.9	P	0.000244	2635.2	P	0.000244	3518.5	P	0.000244	4016.3	P	0.000244	AV203959 /REP_DB=TREMBL Accession /GB=AV203959 /FEA=Transcript Cluster /DEF=Caenorhabditis elegans cDNA clone:yk584c1 : 5prime end, single read.
180084_s_at	97.6	P	0.000244	83.2	P	0.000732	76.3	P	0.000732	71.2	P	0.000732	F10G7.5 /REP_DB=WormBase Gene ID /WP=CE27947 /TR=Q19323 /GB=AAA81125.2 /SUBMIT=ST.LOUIS /CHR=2 /FEA=Sanger Annotation
172527_x_at	298.8	P	0.000244	254.6	P	0.000244							C24D10.8 /REP_DB=WormBase Gene ID /WP=CE16879 /TR=O46340 /GB=AAB88312.1 /SUBMIT=ST.LOUIS /CHR=4 /FEA=Sanger Annotation
179556_s_at	195.1	P	0.000244	175.2	P	0.000244	195.6	P	0.000244	162.4	P	0.000244	R151.8 /REP_DB=WormBase Gene ID /WP=CE27201 /TR=Q21999 /GB=AAK29857.1 /SUBMIT=ST.LOUIS /CHR=3 /FEA=Sanger Annotation
186801_s_at	224.6	P	0.000244	171	P	0.000244	73.5	P	0.001221				F45D11.15 /REP_DB=WormBase Gene ID /WP=CE20794 /TR=Q9N2K4 /GB=AAF39811.1 /SUBMIT=ST.LOUIS /CHR=2 /FEA=Sanger Annotation
191378_at	222.5	P	0.000244	161.8	P	0.000244	132.1	P	0.000244	200.1	P	0.000244	T12G3.4 /REP_DB=WormBase Gene ID /WP=CE06440 /TR=Q22437 /GB=CAA92983.1 /SUBMIT=HINXTON /CHR=4 /FEA=Sanger Annotation /DEF=strictosidine synthase like
172236_x_at	72.5	P	0.00293	91.8	P	0.000732							T24F1.5 /REP_DB=WormBase Gene ID /WP=CE02365 /TR=Q22746 /GB=CAA90139.1 /SUBMIT=HINXTON /CHR=2 /FEA=Sanger Annotation
193745_at	553.1	P	0.000244	597.8	P	0.000244	437.8	P	0.000244	487.5	P	0.000244	ZK593.6 /REP_DB=WormBase Gene ID /WP=CE06627 /GEN=lgg-2 /TR=SW:Q23536 /GB=CAA93421.1 /SUBMIT=HINXTON /CHR=4 /FEA=Sanger Annotation /DEF=microtubule-associated protein 1 like
186635_s_at	145.6	P	0.000732	143	P	0.000732	187.5	P	0.000244	194.8	P	0.000732	C48B4.8 /REP_DB=WormBase Gene ID /WP=CE00484 /TR=SW:P34362 /GB=CAA82380.1 /SUBMIT=HINXTON /CHR=3 /FEA=Sanger Annotation
184279_at	119.9	P	0.008057	102.6	P	0.005859	138.4	P	0.008057	141.7	P	0.005859	Y17G9B.5 /REP_DB=WormBase Gene ID /WP=CE24184 /TR=Q9N580 /GB=AAF60446.1 /SUBMIT=ST.LOUIS /CHR=4 /FEA=Sanger Annotation
177614_at	124.1	P	0.000244	115.6	P	0.000244	257.3	P	0.000244	270.7	P	0.000244	F36H2.2 /REP_DB=WormBase Gene ID /WP=CE28022 /TR=Q93690 /GB=CAB03075.2 /SUBMIT=HINXTON /CHR=1 /FEA=Sanger Annotation
185158_s_at													C33C12.4 /REP_DB=WormBase Gene ID /WP=CE08552 /TR=O16576 /GB=AAB66054.1 /SUBMIT=ST.LOUIS /CHR=2 /FEA=Sanger Annotation
185988_at													F01G12.3 /REP_DB=WormBase Gene ID /WP=CE04333 /TR=Q19096 /GB=AAA96213.1 /SUBMIT=ST.LOUIS /CHR=X /FEA=Sanger Annotation
184943_s_at	291.6	P	0.000244	390.5	P	0.000244	528	P	0.000244	685.6	P	0.000244	T02G5.11 /REP_DB=WormBase Gene ID /WP=CE04863 /TR=Q22105 /GB=AAA82402.1 /SUBMIT=ST.LOUIS /CHR=2 /FEA=Sanger Annotation
177741_s_at	412.6	P	0.000244	444.6	P	0.000244	479.8	P	0.000244	401.5	P	0.000244	ZK863.4 /REP_DB=WormBase Gene ID /WP=CE23469 /TR=Q23652 /GB=CAB01456.1 /SUBMIT=HINXTON /CHR=5 /FEA=Sanger Annotation
189898_s_at													C44B7.8 /REP_DB=WormBase Gene ID /WP=CE02546 /TR=Q18597 /GB=AAA68339.1 /SUBMIT=ST.LOUIS /CHR=2 /FEA=Sanger Annotation /DEF=ATP-binding protein
175459_at	196.2	P	0.000244	340.9	P	0.000732	402.8	P	0.000244	290.1	P	0.000244	AV181564_rc /REP_DB=TREMBL Accession /GB=AV181564 /CHR=1 /FEA=Genomic Cluster /DEF=Caenorhabditis elegans cDNA clone:yk622a3 : 3prime end, single read.
173425_at	257.7	P	0.001221	283.3	P	0.000732	256.3	P	0.000732	255.3	P	0.000732	g10443873-REP_DB=GenBank Identifier /5_PRIME_EXT_ID=g10443873 /5_PRIME_EXT_DB=GenBank Identifier /CHR=5 /FEA=Genomic Cluster /GEN=dpy-11 /DEF=thioredoxin-like protein DPY-11
184411_at	219.6	P	0.000732	207.7	P	0.000732	167.4	P	0.000732	172.7	P	0.000732	C12D12.1 /REP_DB=WormBase Gene ID /WP=CE27679 /TR=Q17921 /GB=AAA96080.2 /SUBMIT=ST.LOUIS /CHR=X /FEA=Sanger Annotation
173245_s_at	3691.9	P	0.000244	3656.1	P	0.000244	2023.4	P	0.000244	2128.8	P	0.000244	C59804 /REP_DB=TREMBL Accession /GB=C59804 /FEA=Transcript Cluster /DEF=C.elegans cDNA clone yk443a10 : 3prime end, single read.
194227_x_at	108.6	P	0.001953	114.5	P	0.001953	160.8	P	0.001953	155	P	0.00415	C36026_rc /REP_DB=TREMBL Accession /GB=C36026 /CHR=3 /FEA=Genomic Cluster /DEF=C.elegans cDNA clone yk453b8 : 3prime end, single read.
171732_x_at	196.4	P	0.000732	249.4	P	0.000732	333.4	P	0.000732	406.3	P	0.000244	g8515820 /REP_DB=GenBank Identifier /5_PRIME_EXT_ID=ZK637.7 /5_PRIME_EXT_DB=WormBase Gene ID /WB_GENE_ID=ZK637.7 /WP=CE00437 /CHR=3 /FEA=Genomic Cluster /GEN=lin-9 /DEF=LIN-9L; locus:lin-9 (HINXTON) SW:P30630 protein_id:CAA77454.1
180703_at	563.3	P	0.000244	518.8	P	0.000244	220.2	P	0.000732	173.1	P	0.000244	T28B4.3 /REP_DB=WormBase Gene ID /WP=CE14325 /TR=O17345 /GB=AAK39307.1 /SUBMIT=ST.LOUIS /CHR=X /FEA=Sanger Annotation
172437_x_at							117.1	P	0.000244	117.2	P	0.000732	R09B5.3 /REP_DB=WormBase Gene ID /WP=CE12622 /TR=O44611 /GB=AAB94212.1 /SUBMIT=ST.LOUIS /CHR=5 /FEA=Sanger Annotation
194190_x_at	287.8	P	0.000244	315.7	P	0.000244	368.4	P	0.000244	287.9	P	0.000244	CEK116CZR_rc /REP_DB=TREMBL Accession /GB=D73254 /CHR=2 /FEA=Genomic Cluster /DEF=C.elegans cDNA clone yk116c12 : 3prime end, single read.
172299_x_at	449.1	P	0.000732	542.5	P	0.000732	388.1	P	0.000732	344.6	P	0.000732	F20B4.5 /REP_DB=WormBase Gene ID /WP=CE07104 /TR=Q19620 /GB=AAC48146.1 /SUBMIT=ST.LOUIS /CHR=X /FEA=Sanger Annotation
174742_at	555.2	P	0.000244	620.2	P	0.000244	633.2	P	0.000244	754.5	P	0.000244	CEK033C7R_rc /REP_DB=TREMBL Accession /GB=D33593 /CHR=3 /FEA=Genomic Cluster /DEF=C.elegans cDNA clone yk33c7 : 3prime end, single read.
191587_at	102.8	P	0.000732	102.6	P	0.000244	107.3	P	0.000244	70.3	P	0.000244	F26H9.7 /REP_DB=WormBase Gene ID /WP=CE09712 /TR=P91853 /GB=CAB04202.1 /SUBMIT=HINXTON /CHR=1 /FEA=Sanger Annotation /DEF=ubiquitin-conjugating enzyme
177267_at	112.2	P	0.001953	89.7	P	0.00415							ZC8.3 /REP_DB=WormBase Gene ID /WP=CE26336 /TR=Q23084 /GB=AAB52623.2 /SUBMIT=ST.LOUIS /CHR=X /FEA=Sanger Annotation
191998_at	119.7	P	0.00415	116.7	P	0.00415							F55H2.1 /REP_DB=WormBase Gene ID /WP=CE25009 /GEN=sod-4 /TR=O61260 /GB=CAB61015.1 /SUBMIT=HINXTON /CHR=3 /FEA=Sanger Annotation /DEF=Superoxide dismutase
174758_at							79.6	P	0.000732	73.9	P	0.00293	CEK032F2R_rc /REP_DB=TREMBL Accession /GB=D33552 /CHR=5 /FEA=Genomic Cluster /DEF=C.elegans cDNA clone yk32f2 : 3prime end, single read.
181583_at													F08G12.4 /REP_DB=WormBase Gene ID /WP=CE03169 /TR=Q19213 /GB=CAA91456.1 /SUBMIT=HINXTON /CHR=X /FEA=Sanger Annotation
174156_s_at													C30414_rc /REP_DB=TREMBL Accession /GB=C30414 /CHR=3 /FEA=Genomic Cluster /DEF=C.elegans cDNA clone yk241h4 : 3prime end, single read.
175895_at	119.1	P	0.001221	123.2	P	0.001953	197	P	0.000732	194.3	P	0.001953	ZK353.1 /REP_DB=WormBase Gene ID /WP=CE25684 /CHR=3 /FEA=Sanger Annotation /DEF=(ST.LOUIS)
176141_s_at	332.6	P	0.000244	321.7	P	0.000244							Y58A7A.3 /REP_DB=WormBase Gene ID /WP=CE26196 /SUBMIT=ST.LOUIS /CHR=5 /FEA=Sanger Annotation
177496_at	100.2	P	0.001221										D1086.1 /REP_DB=WormBase Gene ID /WP=CE09059 /TR=O17726 /GB=CAB04019.1 /SUBMIT=HINXTON /CHR=5 /FEA=Sanger Annotation
190858_s_at	72.8	P	0.00415	107.2	P	0.00293	77.6	P	0.00293				M01F1.5 /REP_DB=WormBase Gene ID /WP=CE18064 /TR=Q21455 /GB=CAA86519.1 /SUBMIT=HINXTON /CHR=3 /FEA=Sanger Annotation /DEF=glucose transport protein
181010_s_at	83	P	0.000244	98	P	0.000244							K04G7.3 /REP_DB=WormBase Gene ID /WP=CE25042 /TR=O18158 /GB=AAA62535.1 /SUBMIT=ST.LOUIS /CHR=3 /FEA=Sanger Annotation
180917_at													W02D7.4 /REP_DB=WormBase Gene ID /WP=CE14442 /TR=O17525 /GB=AAB63934.1 /SUBMIT=ST.LOUIS /CHR=5 /FEA=Sanger Annotation
187064_at	128.7	P	0.000244	117	P	0.000244	103.8	P	0.000244	109.3	P	0.000244	R08D7.4 /REP_DB=WormBase Gene ID /WP=CE00292 /TR=SW:P30643 /GB=CAA78050.1 /SUBMIT=HINXTON /CHR=3 /FEA=Sanger Annotation
174094_at	414.4	P	0.000244	452.1	P	0.000244	197	P	0.000244	175.7	P	0.000244	CEC9486 /REP_DB=TREMBL Accession /GB=C13948 /CHR=3 /FEA=Genomic Cluster /DEF=C.elegans cDNA clone yk190g3 : 5prime end, single read.
188136_at	285.2	P	0.000244	307	P	0.000244	357.8	P	0.000244	338.3	P	0.000244	C24B5.2 /REP_DB=WormBase Gene ID /WP=CE20522 /TR=Q18128 /GB=AAD31547.1 /SUBMIT=ST.LOUIS /CHR=5 /FEA=Sanger Annotation /DEF=ATPase
173522_s_at	164.7	P	0.001953	209.3	P	0.001221	153.7	P	0.00293	135.7	P	0.00293	CEC6802 /REP_DB=TREMBL Accession /5_PRIME_EXT_ID=W06H3.2 /5_PRIME_EXT_DB=WormBase Gene ID /GB=C09680 /WB_GENE_ID=W06H3.2 /WP=CE20158 /CHR=5 /FEA=Genomic Cluster /DEF=C.elegans cDNA clone yk174d5 : 5prime end, single read.
173914_s_at	178.6	P	0.000244	154.7	P	0.000244	323.9	P	0.000244	298.7	P	0.000244	AV196090 /REP_DB=TREMBL Accession /5_PRIME_EXT_ID=F21D5.2 /5_PRIME_EXT_DB=WormBase Gene ID /GB=AV196090 /WB_GENE_ID=F21D5.2 /WP=CE03245 /CHR=4 /FEA=Genomic Cluster /DEF=Yeast YHB3-like protein; Caenorhabditis elegans cDNA clone:yk649g12 : 5prime end, single read.
193578_at	357.6	P	0.000244	348.4	P	0.000244	628.6	P	0.000244	580.2	P	0.000244	F53F4.3 /REP_DB=WormBase Gene ID /WP=CE10958 /TR=SW:Q20728 /GB=CAB01212.1 /SUBMIT=HINXTON /CHR=5 /FEA=Sanger Annotation /DEF=S.pombe hypothetical protein SPAC4G9.01 like
178376_s_at	192	P	0.000244	234.4	P	0.000244	195	P	0.000244	209.3	P	0.000244	ZK899.2 /REP_DB=WormBase Gene ID /WP=CE15467 /TR=Q23660 /GB=CAA85502.1 /SUBMIT=HINXTON /CHR=X /FEA=Sanger Annotation
174551_at	176.1	P	0.000244	209.9	P	0.000732	216.2	P	0.000244	239.2	P	0.000244	C39200_rc /REP_DB=TREMBL Accession /GB=C39200 /CHR=3 /FEA=Genomic Cluster /DEF=C.elegans cDNA clone yk524h10 : 3prime end, single read.
191851_at	180.1	P	0.000732	186.5	P	0.000732	221.4	P	0.000732	193.8	P	0.000732	T27E9.5 /REP_DB=WormBase Gene ID /WP=CE24019 /TR=O18143 /GB=CAB04876.2 /SUBMIT=HINXTON /CHR=3 /FEA=Sanger Annotation /DEF=phosphatidylserine synthase I
181348_at	333.8	P	0.000244	305.9	P	0.000244	385.1	P	0.000244	409.2	P	0.000244	F26A1.1 /REP_DB=WormBase Gene ID /WP=CE27757 /TR=Q19805 /GB=AAA68257.2 /SUBMIT=ST.LOUIS /CHR=3 /FEA=Sanger Annotation
188456_at	1125.4	P	0.001221	1026.4	P	0.001221	1028.5	P	0.001221	1006.2	P	0.001221	T15B7.3 /REP_DB=WormBase Gene ID /WP=CE13652 /TR=O17038 /GB=AAB69959.1 /SUBMIT=ST.LOUIS /CHR=5 /FEA=Sanger Annotation /DEF=collagen
186229_at	132.4	P	0.000244	125.4	P	0.000732	96.3	P	0.000244	150.9	P	0.000244	F45F2.10 /REP_DB=WormBase Gene ID /WP=CE10534 /TR=Q22974 /GB=AAC48031.1 /SUBMIT=ST.LOUIS /CHR=5 /FEA=Sanger Annotation
176913_at	224.1	P	0.000732	221.4	P	0.000244	282.9	P	0.000244	253.1	P	0.000244	K06H7.5 /REP_DB=WormBase Gene ID /WP=CE00256 /CHR=3 /FEA=Sanger Annotation /DEF=(ST.LOUIS) protein_id:AAF99985.1
193662_at	249.4	P	0.000244	233.8	P	0.000244	434	P	0.000244	442.6	P	0.000732	T19B10.11 /REP_DB=WormBase Gene ID /WP=CE16417 /GEN=mxl-1 /TR=P90982 /GB=CAA98543.1 /SUBMIT=HINXTON /CHR=5 /FEA=Sanger Annotation /DEF=Helix-loop-helix DNA-binding domain
194034_at	754.9	P	0.000244	667.1	P	0.000244	356.7	P	0.000244	350.4	P	0.000732	K03A1.2 /REP_DB=WormBase Gene ID /WP=CE04710 /TR=Q21164 /GB=AAA83325.1 /SUBMIT=ST.LOUIS /CHR=X /FEA=Sanger Annotation /DEF=LRR (leucine-rich repeats); FSHR (follicle stimulating hormone receptor)
193591_s_at	430	P	0.000244	406.4	P	0.000244	373.9	P	0.000244	343	P	0.000244	W10D5.2 /REP_DB=WormBase Gene ID /WP=CE14780 /TR=SW:Q94360 /GB=CAB02132.1 /SUBMIT=HINXTON /CHR=1 /FEA=Sanger Annotation /DEF=NADH-ubiquinone oxidoreductase 20 KD subunit
176468_s_at													Y102A11A.G /REP_DB=WormBase Gene ID /WP=CE26479 /CHR=X /FEA=Sanger Annotation /DEF=(ST.LOUIS)
193685_at	102.7	P	0.046143	122.4	P	0.023926	126.2	P	0.001953	131.5	P	0.005859	C34C6.5 /REP_DB=WormBase Gene ID /WP=CE03053 /TR=Q18425 /GB=CAA91259.1 /SUBMIT=HINXTON /CHR=2 /FEA=Sanger Annotation /DEF=Diacylglycerol kinase catalytic domain (presumed)
192892_s_at	502.3	P	0.000244	434.4	P	0.000244	707.5	P	0.000244	684.6	P	0.000244	D2030.4 /REP_DB=WormBase Gene ID /WP=CE09081 /TR=SW:P90789 /GB=CAA98116.1 /SUBMIT=HINXTON /CHR=1 /FEA=Sanger Annotation /DEF=NADH:CoQ oxidoreductase subunit B18
192962_at													T11G6.3 /REP_DB=WormBase Gene ID /WP=CE06429 /TR=Q22410 /GB=CAA93418.1 /SUBMIT=HINXTON /CHR=4 /FEA=Sanger Annotation /DEF=bacterial regulatory protein UHPC like
174946_at	476.8	P	0.001953	320	P	0.001221	403.5	P	0.001953	333.8	P	0.000244	CEK103G7R_rc /REP_DB=TREMBL Accession /GB=D72504 /CHR=4 /FEA=Genomic Cluster /DEF=C.elegans cDNA clone yk103g7 : 3prime end, single read.
178249_at	134.5	P	0.008057	98.2	P	0.00415	107.9	P	0.005859	130.4	P	0.005859	T20G5.9 /REP_DB=WormBase Gene ID /WP=CE00589 /TR=Q22615 /GB=CAA83010.1 /SUBMIT=HINXTON /CHR=3 /FEA=Sanger Annotation
194126_s_at	148	P	0.000244	149.3	P	0.000244	132.7	P	0.000244	139.3	P	0.000244	C53B4.4B /REP_DB=WormBase Gene ID /WP=CE20600 /TR=Q18798 /GB=CAA92456.1 /SUBMIT=HINXTON /CHR=4 /FEA=Sanger Annotation /DEF=PDZ domain (Also known as DHR or GLGF). ; Phorbol esters-diacylglycerol binding domain (C1 domain)
174049_s_at	75	P	0.00415	78.7	P	0.001221	118.6	P	0.001953	118.6	P	0.001953	C43582 /REP_DB=TREMBL Accession /GB=C43582 /CHR=5 /FEA=Genomic Cluster /DEF=C.elegans cDNA clone yk330d7 : 5prime end, single read.
173969_s_at	229.1	P	0.000732	221.8	P	0.000732	248.4	P	0.000244	239.1	P	0.000244	CE018 /REP_DB=TREMBL Accession /5_PRIME_EXT_ID=T08G11.4 /5_PRIME_EXT_DB=WormBase Gene ID /GB=T00018 /WB_GENE_ID=T08G11.4 /WP=CE23958 /CHR=1 /FEA=Genomic Cluster /DEF=wEST00739 Early embryo, Stratagene (cat. no. 937007) Caenorhabditis elegans cDNA clone CEESA59, mRNA sequence.
173167_s_at	1682.9	P	0.000244	1457.6	P	0.000244	2132.3	P	0.000244	2227.2	P	0.000244	AV181844_rc /REP_DB=TREMBL Accession /FEA=EST Transcript /REVCOMP /GB=AV181844 /DEF=Caenorhabditis elegans cDNA clone:yk625e10 : 3prime end, single read.
187366_s_at	102.3	P	0.023926	77.3	P	0.037598	106.6	P	0.008057	108.3	P	0.023926	R05D3.4 /REP_DB=WormBase Gene ID /WP=CE00283 /TR=SW:P34537 /GB=AAK21443.1 /SUBMIT=ST.LOUIS /CHR=3 /FEA=Sanger Annotation
190134_s_at													T10B10.1 /REP_DB=WormBase Gene ID /WP=CE06399 /GEN=col-41 /TR=Q22369 /GB=CAA96674.1 /SUBMIT=HINXTON /CHR=X /FEA=Sanger Annotation /DEF=collagen
182450_at							92.9	P	0.001221				EGAP2.1 /REP_DB=WormBase Gene ID /WP=CE04323 /TR=Q19075 /GB=AAA83592.1 /SUBMIT=ST.LOUIS /CHR=2 /FEA=Sanger Annotation
189836_at													F22E10.5 /REP_DB=WormBase Gene ID /WP=CE05695 /TR=Q19737 /GB=CAA90677.1 /SUBMIT=HINXTON /CHR=X /FEA=Sanger Annotation /DEF=phosphotransferase
189047_at	911.5	P	0.000244	926.3	P	0.000244	783.1	P	0.000244	886.9	P	0.000244	W02D3.1 /REP_DB=WormBase Gene ID /WP=CE14418 /TR=O01816 /GB=AAK21480.1 /SUBMIT=ST.LOUIS /CHR=1 /FEA=Sanger Annotation /DEF=cytochrome B5
173933_s_at	1118	P	0.000244	1401.3	P	0.000244	819.7	P	0.000244	1022.2	P	0.000244	AV191141 /REP_DB=TREMBL Accession /5_PRIME_EXT_ID=F33A8.3 /5_PRIME_EXT_DB=WormBase Gene ID /GB=AV191141 /WB_GENE_ID=F33A8.3 /WP=CE17755 /CHR=2 /FEA=Genomic Cluster /DEF=Cold-shock DNA-binding domain; Caenorhabditis elegans cDNA clone:yk590e1 : 5prime end, single read.
185035_s_at	126.9	P	0.000244	86.9	P	0.000732	143.2	P	0.000244	203.2	P	0.000244	C25A11.2 /REP_DB=WormBase Gene ID /WP=CE04072 /TR=Q18140 /GB=AAK39185.1 /SUBMIT=ST.LOUIS /CHR=X /FEA=Sanger Annotation
178870_s_at	360.6	P	0.000244	405.7	P	0.000244	655.7	P	0.000244	546.9	P	0.000244	T06D8.7 /REP_DB=WormBase Gene ID /WP=CE02328 /TR=Q22252 /GB=CAA88970.1 /SUBMIT=HINXTON /CHR=2 /FEA=Sanger Annotation
187092_s_at	360.4	P	0.000244	368.4	P	0.000244	561.6	P	0.000244	582.2	P	0.000244	F33D11.9B /REP_DB=WormBase Gene ID /WP=CE28390 /TR=O44780 /GB=AAB96703.1 /SUBMIT=ST.LOUIS /CHR=1 /FEA=Sanger Annotation
182915_at	195.9	P	0.000244	222.2	P	0.000244	275	P	0.000244	270.7	P	0.000244	D2024.5 /REP_DB=WormBase Gene ID /WP=CE27896 /TR=Q18971 /GB=AAA82285.2 /SUBMIT=ST.LOUIS /CHR=4 /FEA=Sanger Annotation
174014_s_at	315.7	P	0.000244	378.6	P	0.000244	335.5	P	0.000244	363.7	P	0.000244	AU116026_rc /REP_DB=TREMBL Accession /5_PRIME_EXT_ID=F44A2.6 /5_PRIME_EXT_DB=WormBase Gene ID /GB=AU116026 /WB_GENE_ID=F44A2.6 /WP=CE04573 /CHR=5 /FEA=Genomic Cluster /DEF=(ST.LOUIS) TR:Q20383 protein_id:AAA83451.1; Caenorhabditis elegans cDNA clone:yk739g11 : 3prime end, single read.
190495_at	289.4	P	0.000244	302.7	P	0.000244	394.3	P	0.000244	282.1	P	0.000732	D2023.6 /REP_DB=WormBase Gene ID /WP=CE09076 /TR=O17735 /GB=CAB02876.1 /SUBMIT=HINXTON /CHR=5 /FEA=Sanger Annotation /DEF=Yeast ABC1 protein like
193939_at	958.2	P	0.000244	1266.4	P	0.000244	1386.2	P	0.000244	1420.4	P	0.000244	T05G5.3 /REP_DB=WormBase Gene ID /WP=CE00315 /GEN=ncc-1 /TR=SW:P34556 /GB=CAA81590.1 /SUBMIT=HINXTON /CHR=3 /FEA=Sanger Annotation /DEF=serine-threonine kinase (CDC2-CDKX subfamily)
189770_at	269.6	P	0.000244	249.7	P	0.000244	218.7	P	0.000244	231	P	0.000244	F57B9.1 /REP_DB=WormBase Gene ID /WP=CE01335 /TR=SW:Q20939 /GB=AAA21167.1 /SUBMIT=ST.LOUIS /CHR=3 /FEA=Sanger Annotation /DEF=PNP-PMP oxidase
172591_x_at							99.5	P	0.005859	125.6	P	0.005859	C29F9.12 /REP_DB=WormBase Gene ID /WP=CE08460 /TR=Q9TZB6 /GB=AAC68753.1 /SUBMIT=ST.LOUIS /CHR=3 /FEA=Sanger Annotation
173555_at	180.4	P	0.000244	139.3	P	0.000244	264.1	P	0.000244	312.5	P	0.000244	C61992 /REP_DB=TREMBL Accession /5_PRIME_EXT_ID=R13F6.10 /5_PRIME_EXT_DB=WormBase Gene ID /GB=C61992 /WB_GENE_ID=R13F6.10 /WP=CE25084 /CHR=3 /FEA=Genomic Cluster /DEF=C.elegans cDNA clone yk272d10 : 5prime end, single read.
176109_at	124.3	P	0.000244	103.7	P	0.000244	199	P	0.000244	173.3	P	0.000732	E01A2.2 /REP_DB=WormBase Gene ID /WP=CE20643 /SUBMIT=ST.LOUIS /CHR=1 /FEA=Sanger Annotation
178352_at													R05D7.1 /REP_DB=WormBase Gene ID /WP=CE16295 /TR=Q9XVK8 /GB=CAB03215.1 /SUBMIT=HINXTON /CHR=1 /FEA=Sanger Annotation
185350_at	719.2	P	0.000244	632.3	P	0.000244	1387.9	P	0.000244	1216.7	P	0.000244	F54D11.1 /REP_DB=WormBase Gene ID /WP=CE11068 /TR=Q22993 /GB=AAB04824.1 /SUBMIT=ST.LOUIS /CHR=5 /FEA=Sanger Annotation
186846_s_at	138.1	P	0.000244	120.4	P	0.000732	70.3	P	0.000732				F36G3.1 /REP_DB=WormBase Gene ID /WP=CE15979 /TR=SW:Q09560 /GB=CAA87338.1 /SUBMIT=HINXTON /CHR=X /FEA=Sanger Annotation
188272_at	391.3	P	0.000244	429.5	P	0.000244	299.3	P	0.000244	315.9	P	0.000244	ZK637.5 /REP_DB=WormBase Gene ID /WP=CE00436 /TR=SW:P30632 /GB=CAA77452.1 /SUBMIT=HINXTON /CHR=3 /FEA=Sanger Annotation /DEF=ArsA
189949_at	211.3	P	0.000732	171.3	P	0.000732	238.7	P	0.000732	218.7	P	0.000732	T20D3.7 /REP_DB=WormBase Gene ID /WP=CE03675 /TR=SW:O01258 /GB=CAA92489.1 /SUBMIT=HINXTON /CHR=4 /FEA=Sanger Annotation /DEF=H(beta)58 protein
192390_at	3913.1	P	0.000244	3451.1	P	0.000244	4810.9	P	0.000244	5063.6	P	0.000244	C07G2.1 /REP_DB=WormBase Gene ID /WP=CE00665 /GEN=cej-1 /TR=Q17802 /GB=CAA83679.1 /SUBMIT=HINXTON /CHR=3 /FEA=Sanger Annotation /DEF=Endochitinase (partial)
191119_s_at	278	P	0.000732	202.8	P	0.000732	214.9	P	0.000244	209.1	P	0.000244	F35G12.4B /REP_DB=WormBase Gene ID /WP=CE20751 /TR=Q9U3G8 /GB=CAA86338.1 /SUBMIT=HINXTON /CHR=3 /FEA=Sanger Annotation /DEF=WD domain, G-beta repeat
175837_s_at	210.6	P	0.000244	215.7	P	0.000244	163.5	P	0.000244	148.6	P	0.000244	g2104696 /REP_DB=GenBank Identifier /GB=U93847.1 /PROTEIN_GB=AAB58269.1 /CHR=3 /FEA=Mapped Transcript /DEF=elongation factor-2 kinase EFK-1B isoform
174915_s_at	483.8	P	0.000244	566.7	P	0.000244	1135.9	P	0.000244	784.2	P	0.000244	CEK097BZR_rc /REP_DB=TREMBL Accession /GB=D72312 /CHR=5 /FEA=Genomic Cluster /DEF=C.elegans cDNA clone yk97b12 : 3prime end, single read.
191495_s_at	177.5	P	0.00293	188.8	P	0.00293	242.1	P	0.000732	272	P	0.000732	T20D3.5 /REP_DB=WormBase Gene ID /WP=CE03673 /TR=O01256 /GB=CAA92487.1 /SUBMIT=HINXTON /CHR=4 /FEA=Sanger Annotation /DEF=ADP-ATP carrier protein like
184750_at							70.9	P	0.018555	73.2	P	0.023926	Y116A8C.6 /REP_DB=WormBase Gene ID /WP=CE23317 /TR=Q9U2S9 /GB=CAB55148.1 /SUBMIT=HINXTON /CHR=4 /FEA=Sanger Annotation
175518_s_at	92.2	P	0.001221				109.5	P	0.000244	85	P	0.000732	AV175821_rc /REP_DB=TREMBL Accession /GB=AV175821 /CHR=5 /FEA=Genomic Cluster /DEF=Caenorhabditis elegans cDNA clone:yk487c12 : 3prime end, single read.
185469_at	196.5	P	0.000244	190.1	P	0.000244	186.8	P	0.000732	171.6	P	0.000732	F20H11.1 /REP_DB=WormBase Gene ID /WP=CE09510 /TR=O01738 /GB=AAB53983.1 /SUBMIT=ST.LOUIS /CHR=3 /FEA=Sanger Annotation
190943_at	395.4	P	0.000244	411.7	P	0.000244	447.8	P	0.000244	379.8	P	0.000244	ZK669.4 /REP_DB=WormBase Gene ID /WP=CE01115 /TR=Q23571 /GB=CAA85465.1 /SUBMIT=HINXTON /CHR=2 /FEA=Sanger Annotation /DEF=lipoamide acyltransferase
185767_at	77.9	P	0.001953				97.4	P	0.000732	114.7	P	0.00293	H01M10.1 /REP_DB=WormBase Gene ID /WP=CE19912 /TR=Q9N5P5 /GB=AAF39864.1 /SUBMIT=ST.LOUIS /CHR=X /FEA=Sanger Annotation
192492_at	314.6	P	0.000244	331.8	P	0.000244	229.8	P	0.000244	243.1	P	0.000244	C49F5.1 /REP_DB=WormBase Gene ID /WP=CE08852 /TR=SW:O17680 /GB=CAB03975.1 /SUBMIT=HINXTON /CHR=X /FEA=Sanger Annotation /DEF=s-adenosylmethionine synthetase
190627_at													K05F1.3 /REP_DB=WormBase Gene ID /WP=CE02807 /TR=Q21243 /GB=AAA68712.1 /SUBMIT=ST.LOUIS /CHR=2 /FEA=Sanger Annotation /DEF=Acyl-coA dehydrogenase
192559_s_at	269.6	P	0.000244	254.6	P	0.000732	323.9	P	0.000244	306.7	P	0.000244	F35C5.8 /REP_DB=WormBase Gene ID /WP=CE15949 /TR=O45443 /GB=CAB03057.1 /SUBMIT=HINXTON /CHR=2 /FEA=Sanger Annotation /DEF=von Willebrand factor type A domain
192327_at													C01H6.4 /REP_DB=WormBase Gene ID /WP=CE05187 /TR=Q17585 /GB=CAA95783.1 /SUBMIT=HINXTON /CHR=1 /FEA=Sanger Annotation /DEF=Flavin-binding monooxygenase-like
186640_s_at				94.8	P	0.001953							Y38C1AB.4 /REP_DB=WormBase Gene ID /WP=CE25254 /TR=Q9N531 /GB=AAF60499.1 /SUBMIT=ST.LOUIS /CHR=4 /FEA=Sanger Annotation
186971_at	83.7	P	0.000732	74.9	P	0.000732							C23G10.11 /REP_DB=WormBase Gene ID /WP=CE04057 /TR=Q9GYR3 /GB=AAF99877.1 /SUBMIT=ST.LOUIS /CHR=3 /FEA=Sanger Annotation
177057_s_at	325	P	0.000244	310	P	0.000244	320.9	P	0.000732	337.5	P	0.000732	R53.5 /REP_DB=WormBase Gene ID /WP=CE03575 /TR=Q22020 /GB=CAA91349.1 /SUBMIT=HINXTON /CHR=2 /FEA=Sanger Annotation
192735_s_at	133	P	0.000244	122.7	P	0.000244	78.5	P	0.000732	73.9	P	0.001953	Y47D3B.7 /REP_DB=WormBase Gene ID /WP=CE19180 /TR=Q9XX00 /GB=CAA21042.1 /SUBMIT=HINXTON /CHR=3 /FEA=Sanger Annotation /DEF=Helix-loop-helix DNA-binding domain
194228_x_at	207.4	P	0.000732	200	P	0.000732	124.1	P	0.001953	130.8	P	0.00293	AV203628 /REP_DB=TREMBL Accession /5_PRIME_EXT_ID=T22H2.6A /5_PRIME_EXT_DB=WormBase Gene ID /GB=AV203628 /WB_GENE_ID=T22H2.6A /WP=CE24004 /CHR=1 /FEA=Genomic Cluster /DEF=granulin precursor; Caenorhabditis elegans cDNA clone:yk579a12 : 5prime end, single read.
189012_s_at	270.7	P	0.000244	274.9	P	0.000244	220	P	0.000244	181	P	0.000244	F01G4.1 /REP_DB=WormBase Gene ID /WP=CE05553 /TR=Q19106 /GB=CAA92978.1 /SUBMIT=HINXTON /CHR=4 /FEA=Sanger Annotation /DEF=SNF2alpha like
188691_s_at	487.5	P	0.000244	548.1	P	0.000244	766.4	P	0.000244	787.6	P	0.000244	F49E12.1 /REP_DB=WormBase Gene ID /WP=CE03378 /TR=Q20616 /GB=CAA91388.1 /SUBMIT=HINXTON /CHR=2 /FEA=Sanger Annotation /DEF=peroxidase
172579_x_at	75	P	0.00415	98	P	0.00293	84.5	P	0.005859				F59E12.6 /REP_DB=WormBase Gene ID /WP=CE11528 /TR=O01895 /GB=AAB54256.1 /SUBMIT=ST.LOUIS /CHR=2 /FEA=Sanger Annotation
172083_x_at	4640.6	P	0.000244	4537.2	P	0.000244	5180.4	P	0.000244	5643.1	P	0.000244	Y41D4B.W /REP_DB=WormBase Gene ID /WP=CE21842 /CHR=4 /FEA=Sanger Annotation /DEF=(ST.LOUIS)
177105_s_at	92.2	P	0.00293	79.3	P	0.00415	80.3	P	0.000244	76.6	P	0.001221	F54B11.3 /REP_DB=WormBase Gene ID /WP=CE05927 /CHR=X /FEA=Sanger Annotation /DEF=locus:unc-84 (HINXTON) TR:Q20745
187200_s_at	373.4	P	0.000244	386.7	P	0.000244	510.3	P	0.001221	320.4	P	0.001221	E04A4.5 /REP_DB=WormBase Gene ID /WP=CE16966 /TR=SW:O44477 /GB=AAB92039.1 /SUBMIT=ST.LOUIS /CHR=4 /FEA=Sanger Annotation
188896_at	73.7	P	0.001221	71.7	P	0.000732	93.4	P	0.000244	86.9	P	0.001221	ZC395.6 /REP_DB=WormBase Gene ID /WP=CE26333 /GEN=gro-1 /SUBMIT=ST.LOUIS /CHR=3 /FEA=Sanger Annotation /DEF=tRNA isopentenyltransferase
176018_s_at	284.3	P	0.000244	378.8	P	0.000244	409.6	P	0.000244	214.2	P	0.000244	C29E4.2 /REP_DB=WormBase Gene ID /WP=CE00084 /SUBMIT=ST.LOUIS /CHR=3 /FEA=Sanger Annotation
183438_s_at	116	P	0.001221	110.9	P	0.001221	76.9	P	0.000732				F45E4.8 /REP_DB=WormBase Gene ID /WP=CE10506 /TR=Q94233 /GB=AAK29818.1 /SUBMIT=ST.LOUIS /CHR=4 /FEA=Sanger Annotation
175469_s_at	3655.4	P	0.000244	3066.1	P	0.000244	3424.4	P	0.000244	4324.3	P	0.000244	AV199132_rc /REP_DB=TREMBL Accession /GB=AV199132 /CHR=1 /FEA=Genomic Cluster /DEF=Caenorhabditis elegans cDNA clone:yk541b12 : 3prime end, single read.
173374_s_at	242.7	P	0.000732	215.5	P	0.001221	356.2	P	0.000732	273	P	0.001221	AV177734_rc /REP_DB=TREMBL Accession /GB=AV177734 /FEA=Transcript Cluster /DEF=Caenorhabditis elegans cDNA clone:yk533a2 : 3prime end, single read.
192266_s_at	75.5	P	0.000244	90.1	P	0.00293							C12C8.1 /REP_DB=WormBase Gene ID /WP=CE08110 /GEN=hsp-70 /TR=O45246 /GB=CAB03871.1 /SUBMIT=HINXTON /CHR=1 /FEA=Sanger Annotation /DEF=heat shock protein 70
192320_s_at	100.2	P	0.001221	111.9	P	0.000732	82.3	P	0.000244	74.5	P	0.000244	K01A6.1 /REP_DB=WormBase Gene ID /WP=CE06034 /TR=Q21075 /GB=CAA92965.1 /SUBMIT=HINXTON /CHR=4 /FEA=Sanger Annotation /DEF=protein-tyrosine-phosphatase like
190499_s_at	166.1	P	0.000244	195.6	P	0.000244							C35D10.14 /REP_DB=WormBase Gene ID /WP=CE27828 /TR=Q18492 /GB=AAA62570.2 /SUBMIT=ST.LOUIS /CHR=3 /FEA=Sanger Annotation /DEF=C-type lectin domain
188257_at													T15H9.1 /REP_DB=WormBase Gene ID /WP=CE01664 /TR=SW:Q10005 /GB=CAA87414.1 /SUBMIT=HINXTON /CHR=2 /FEA=Sanger Annotation /DEF=DNAJ
191001_s_at													H10E21.4 /REP_DB=WormBase Gene ID /WP=CE19489 /TR=O76670 /GB=AAC26922.1 /SUBMIT=ST.LOUIS /CHR=3 /FEA=Sanger Annotation /DEF=calcium-binding protein
183189_s_at													C44C10.9 /REP_DB=WormBase Gene ID /WP=CE18553 /TR=Q18614 /GB=CAA93643.1 /SUBMIT=HINXTON /CHR=X /FEA=Sanger Annotation
175667_at							73.5	P	0.00293	83.6	P	0.008057	g404681 /REP_DB=GenBank Identifier /GB=L23110.1 /PROTEIN_GB=AAA03544.1 /CHR=3 /FEA=Mapped Transcript /DEF=BMP receptor
194159_s_at	806.9	P	0.000244	695.3	P	0.000244	937.8	P	0.000244	852.2	P	0.000244	Y71G12A.A /REP_DB=WormBase Gene ID /WP=CE26248 /CHR=1 /FEA=Sanger Annotation /DEF=(ST.LOUIS)
179290_s_at	341.9	P	0.000244	373.9	P	0.000244	464.6	P	0.000244	371.6	P	0.000244	T10C6.5 /REP_DB=WormBase Gene ID /WP=CE16380 /TR=O45766 /GB=CAB07655.1 /SUBMIT=HINXTON /CHR=5 /FEA=Sanger Annotation
190233_s_at	185.5	P	0.000732	194	P	0.000732	182.5	P	0.000732	198.1	P	0.000732	T01G1.1 /REP_DB=WormBase Gene ID /WP=CE12968 /TR=O17887 /GB=CAB07273.1 /SUBMIT=HINXTON /CHR=4 /FEA=Sanger Annotation /DEF=kinensin-like protein
177622_at	113.6	P	0.000244	104.7	P	0.000244	135.3	P	0.000244	102.8	P	0.000244	T06E4.1 /REP_DB=WormBase Gene ID /WP=CE06368 /TR=Q22257 /GB=CAA94789.1 /SUBMIT=HINXTON /CHR=5 /FEA=Sanger Annotation
184320_at	156.9	P	0.000244	178.4	P	0.000244	84.2	P	0.000244	94.2	P	0.000244	C14F11.4 /REP_DB=WormBase Gene ID /WP=CE02480 /TR=Q17991 /GB=AAA80363.1 /SUBMIT=ST.LOUIS /CHR=X /FEA=Sanger Annotation
174148_at	143	P	0.000732	168.4	P	0.000732	158.2	P	0.000244	166.5	P	0.000244	C33596_rc /REP_DB=TREMBL Accession /GB=C33596 /CHR=5 /FEA=Genomic Cluster /DEF=C.elegans cDNA clone yk372g5 : 3prime end, single read.
173045_at	227.7	P	0.000244	147.7	P	0.000244	70.7	P	0.000244				CEC1263_rc /REP_DB=TREMBL Accession /FEA=EST Transcript /REVCOMP /GB=C11126 /DEF=C.elegans cDNA clone yk164d12 : 3prime end, single read.
193161_at	947.5	P	0.000244	789.3	P	0.000244	1007.8	P	0.000244	1075.1	P	0.000244	K01G5.5 /REP_DB=WormBase Gene ID /WP=CE16195 /TR=SW:O17919 /GB=CAB07244.1 /SUBMIT=HINXTON /CHR=3 /FEA=Sanger Annotation /DEF=centromere-microtubule binding protein
175324_s_at	123	P	0.000244	165.1	P	0.000244	174.5	P	0.000244	170.4	P	0.000244	AU113125_rc /REP_DB=TREMBL Accession /GB=AU113125 /CHR=1 /FEA=Genomic Cluster /DEF=Caenorhabditis elegans cDNA clone:yk703a9 : 3prime end, single read.
185314_s_at	256.3	P	0.000732	344.7	P	0.000732	433.3	P	0.000244	397.7	P	0.000244	Y52B11A.8 /REP_DB=WormBase Gene ID /WP=CE20296 /TR=Q9U256 /GB=CAB63390.1 /SUBMIT=HINXTON /CHR=1 /FEA=Sanger Annotation
175039_at	377.7	P	0.000244	444.6	P	0.000244	516.6	P	0.000244	501.7	P	0.000244	CEK084BXR_rc /REP_DB=TREMBL Accession /GB=D71936 /CHR=2 /FEA=Genomic Cluster /DEF=C.elegans cDNA clone yk84b10 : 3prime end, single read.
182079_at	243.9	P	0.000732	196.3	P	0.001221	191.2	P	0.00293	202.6	P	0.00293	Y87G2A.7 /REP_DB=WormBase Gene ID /WP=CE23136 /TR=Q9NA28 /GB=CAB54490.1 /SUBMIT=HINXTON /CHR=1 /FEA=Sanger Annotation
171961_x_at	966.1	P	0.000244	961.4	P	0.000244	765.7	P	0.000244	673.9	P	0.000244	AV179946_rc /REP_DB=TREMBL Accession /GB=AV179946 /FEA=Transcript Cluster /DEF=Caenorhabditis elegans cDNA clone:yk600c6 : 3prime end, single read.
175297_at	95.2	P	0.000732	114.2	P	0.001221							AU114516_rc /REP_DB=TREMBL Accession /GB=AU114516 /CHR=4 /FEA=Genomic Cluster /DEF=Caenorhabditis elegans cDNA clone:yk720b8 : 3prime end, single read.
176589_at	251.6	P	0.000732	152.9	P	0.000244	267.5	P	0.000244	296.4	P	0.000244	Y97E10AR.6 /REP_DB=WormBase Gene ID /WP=CE27417 /SUBMIT=ST.LOUIS /CHR=5 /FEA=Sanger Annotation
175202_at							137	P	0.000244	113.9	P	0.000732	AU114019_rc /REP_DB=TREMBL Accession /GB=AU114019 /CHR=3 /FEA=Genomic Cluster /DEF=Caenorhabditis elegans cDNA clone:yk714c3 : 3prime end, single read.
193741_at													T03G11.8 /REP_DB=WormBase Gene ID /WP=CE04875 /GEN=zig-6 /TR=Q22125 /GB=AAA82451.1 /SUBMIT=ST.LOUIS /CHR=X /FEA=Sanger Annotation /DEF=human leukocyte surface protein (weak)
193940_s_at	90	P	0.000244	99.7	P	0.000732	85.2	P	0.000244	76.8	P	0.000244	F46C3.1 /REP_DB=WormBase Gene ID /WP=CE18695 /TR=Q19192 /GB=CAA91470.1 /SUBMIT=HINXTON /CHR=X /FEA=Sanger Annotation /DEF=eukaryotic translation initiation factor 2 alpha kinase PEK
193264_s_at	566.6	P	0.000244	660.4	P	0.000244	860.7	P	0.000244	1154.4	P	0.000244	C13B4.2 /REP_DB=WormBase Gene ID /WP=CE15615 /GEN=tgt-1 /TR=O45248 /GB=CAB03876.1 /SUBMIT=HINXTON /CHR=2 /FEA=Sanger Annotation /DEF=Queuine trna-ribosyltransferase
184191_at	91.5	P	0.000244	83.7	P	0.000244	124.5	P	0.000244	88.3	P	0.000244	R09B5.9 /REP_DB=WormBase Gene ID /WP=CE12634 /TR=O44613 /GB=AAB94216.1 /SUBMIT=ST.LOUIS /CHR=5 /FEA=Sanger Annotation
174475_s_at	84.1	P	0.000244	89	P	0.001953	90.5	P	0.000732	73.6	P	0.000732	C52866_rc /REP_DB=TREMBL Accession /GB=C52866 /CHR=5 /FEA=Genomic Cluster /DEF=C.elegans cDNA clone yk285e12 : 3prime end, single read.
175348_at							71.3	P	0.000732				AV182621_rc /REP_DB=TREMBL Accession /GB=AV182621 /CHR=5 /FEA=Genomic Cluster /DEF=Caenorhabditis elegans cDNA clone:yk640d8 : 3prime end, single read.
173723_s_at	231.9	P	0.000244	300.5	P	0.000244	271.5	P	0.000244	261.7	P	0.000244	AV198038 /REP_DB=TREMBL Accession /5_PRIME_EXT_ID=R02F11.4 /5_PRIME_EXT_DB=WormBase Gene ID /GB=AV198038 /WB_GENE_ID=R02F11.4 /WP=CE12502 /CHR=5 /FEA=Genomic Cluster /DEF=Caenorhabditis elegans cDNA clone:yk674c3 : 5prime end, single read.
185275_at	80.5	P	0.000732	108.3	P	0.000244							K01D12.14 /REP_DB=WormBase Gene ID /WP=CE06053 /TR=Q21098 /GB=CAA99875.1 /SUBMIT=HINXTON /CHR=5 /FEA=Sanger Annotation
184551_at	109.3	P	0.000244	83.5	P	0.000732							H27M09.4 /REP_DB=WormBase Gene ID /WP=CE25036 /TR=Q9N5K5 /GB=AAF39908.1 /SUBMIT=ST.LOUIS /CHR=1 /FEA=Sanger Annotation
173433_s_at	186.3	P	0.000244	145.4	P	0.000244	171.9	P	0.000244	159.3	P	0.001221	g2266991-REP_DB=GenBank Identifier /5_PRIME_EXT_ID=g2266991 /5_PRIME_EXT_DB=GenBank Identifier /CHR=3 /FEA=Genomic Cluster /DEF=O-linked GlcNAc transferase
193893_at	163.3	P	0.000244	134.5	P	0.000244							ZK909.3 /REP_DB=WormBase Gene ID /WP=CE15477 /TR=O18307 /GB=CAB05030.1 /SUBMIT=HINXTON /CHR=1 /FEA=Sanger Annotation /DEF=guanosine-3prime,5prime-bis(diphosphate)-pyrophosphohydrolase like
193669_s_at													K11G12.4 /REP_DB=WormBase Gene ID /WP=CE02826 /GEN=smf-1 /TR=SW:Q21434 /GB=AAC46569.1 /SUBMIT=ST.LOUIS /CHR=X /FEA=Sanger Annotation /DEF=transport system membrane protein
177422_s_at	433.9	P	0.000244	412.7	P	0.000244	529.3	P	0.000244	582.8	P	0.000244	F46B6.5 /REP_DB=WormBase Gene ID /WP=CE20810 /TR=Q20453 /GB=CAA94828.1 /SUBMIT=HINXTON /CHR=5 /FEA=Sanger Annotation
177685_s_at	1280.1	P	0.000244	1006.3	P	0.000244	1298.3	P	0.000244	1166.8	P	0.000244	F44E5.1 /REP_DB=WormBase Gene ID /WP=CE18676 /TR=Q9XU97 /GB=CAB05509.1 /SUBMIT=HINXTON /CHR=2 /FEA=Sanger Annotation
185937_at	358.9	P	0.000244	421.9	P	0.000244	374.8	P	0.000244	426.3	P	0.000244	K04F10.7 /REP_DB=WormBase Gene ID /WP=CE18015 /TR=O44772 /GB=AAB96758.1 /SUBMIT=ST.LOUIS /CHR=1 /FEA=Sanger Annotation
192514_at	405.6	P	0.000244	374.1	P	0.000244	536.7	P	0.000244	486.1	P	0.000244	F21C3.3 /REP_DB=WormBase Gene ID /WP=CE05678 /TR=SW:P53795 /GB=CAA95802.1 /SUBMIT=HINXTON /CHR=1 /FEA=Sanger Annotation /DEF=protein kinae C inhibitor 1 like
175052_at	104.2	P	0.010742	115.5	P	0.008057	87.8	P	0.037598				CEK133E3R_rc /REP_DB=TREMBL Accession /GB=D65248 /CHR=1 /FEA=Genomic Cluster /DEF=C.elegans cDNA clone yk133e3 : 3prime end, single read.
188818_s_at	328	P	0.000244	447.4	P	0.000244	354.4	P	0.000244	472.8	P	0.000244	M7.5 /REP_DB=WormBase Gene ID /WP=CE18887 /TR=Q21591 /GB=CAA21650.1 /SUBMIT=HINXTON /CHR=4 /FEA=Sanger Annotation /DEF=Yeast YHX1 like
179937_s_at				81.6	P	0.000244							F54E2.3 /REP_DB=WormBase Gene ID /WP=CE25002 /TR=Q9TXK4 /GB=AAC78203.2 /SUBMIT=ST.LOUIS /CHR=5 /FEA=Sanger Annotation
184601_at							84.2	P	0.000244	73.5	P	0.000244	Y39C12A.8 /REP_DB=WormBase Gene ID /WP=CE24236 /TR=Q9U2L4 /GB=CAB60492.1 /SUBMIT=HINXTON /CHR=4 /FEA=Sanger Annotation
188904_s_at	275.7	P	0.001953	292.4	P	0.001953	430.5	P	0.001221	414.5	P	0.001953	F55F8.2 /REP_DB=WormBase Gene ID /WP=CE11190 /TR=P91340 /GB=AAB37806.1 /SUBMIT=ST.LOUIS /CHR=1 /FEA=Sanger Annotation /DEF=RNA helicase
192921_s_at	422.1	P	0.000244	356.3	P	0.000244	352.8	P	0.000244	344.6	P	0.000244	Y53C12A.1 /REP_DB=WormBase Gene ID /WP=CE14884 /GEN=wee-1.3 /TR=O18209 /GB=CAB16484.1 /SUBMIT=HINXTON /CHR=2 /FEA=Sanger Annotation /DEF=serine-threonine kinase
172048_x_at	314.3	P	0.000732	340	P	0.000244	472.9	P	0.000244	410.4	P	0.000244	g6505766 /REP_DB=GenBank Identifier /GB=AB035090.2 /PROTEIN_GB=BAA86959.1 /CHR=2 /FEA=Mapped Transcript /DEF=clc chloride channel homologue
192079_s_at	2479.5	P	0.000244	2721.8	P	0.000244	3519.9	P	0.000244	3743.8	P	0.000244	F52E1.1 /REP_DB=WormBase Gene ID /WP=CE04629 /GEN=pos-1 /TR=Q20667 /GB=AAB37036.1 /SUBMIT=ST.LOUIS /CHR=5 /FEA=Sanger Annotation /DEF=zinc-finger protein
186965_at	422.5	P	0.000244	444.1	P	0.000244	507.8	P	0.000244	465.1	P	0.000244	VW02B12L.3 /REP_DB=WormBase Gene ID /WP=CE18982 /TR=Q9XXA2 /GB=CAA20332.1 /SUBMIT=HINXTON /CHR=2 /FEA=Sanger Annotation
181723_at	381.1	P	0.000244	407.7	P	0.000244	429.3	P	0.000244	407.2	P	0.000244	K07B1.6 /REP_DB=WormBase Gene ID /WP=CE11886 /TR=O01885 /GB=AAB54242.1 /SUBMIT=ST.LOUIS /CHR=5 /FEA=Sanger Annotation
173195_s_at				106.1	P	0.000244	118.2	P	0.000244	124.3	P	0.000244	AV185121_rc /REP_DB=TREMBL Accession /FEA=EST Transcript /REVCOMP /GB=AV185121 /DEF=Caenorhabditis elegans cDNA clone:yk673h12 : 3prime end, single read.
177547_at	256.9	P	0.00415	238.5	P	0.00293	338.7	P	0.000732	370.7	P	0.001953	ZK858.7 /REP_DB=WormBase Gene ID /WP=CE15433 /TR=Q94416 /GB=CAB02135.1 /SUBMIT=HINXTON /CHR=1 /FEA=Sanger Annotation
176733_at	374.7	P	0.001221	311.3	P	0.000732	435.5	P	0.000244	373	P	0.000732	B0336.13 /REP_DB=WormBase Gene ID /WP=CE26429 /GB=AAK18861.1 /SUBMIT=ST.LOUIS /CHR=3 /FEA=Sanger Annotation
173259_at	284.7	P	0.000244	316.1	P	0.000244	351.5	P	0.000244	381.3	P	0.000244	CEK003A7R_rc /REP_DB=TREMBL Accession /GB=D34033 /FEA=Transcript Cluster /DEF=C.elegans cDNA clone yk3a7 : 3prime end, single read.
181644_at	447.9	P	0.000244	454.6	P	0.000244	676.5	P	0.000244	666.4	P	0.000244	T21C9.13 /REP_DB=WormBase Gene ID /WP=CE06482 /TR=Q22648 /GB=CAA97340.1 /SUBMIT=HINXTON /CHR=5 /FEA=Sanger Annotation
177293_s_at	212.6	P	0.001953	190.5	P	0.000732	369.5	P	0.001953	243	P	0.00293	Y37E11AL.J /REP_DB=WormBase Gene ID /WP=CE26064 /CHR=4 /FEA=Sanger Annotation /DEF=(ST.LOUIS) protein_id:AAF59453.1
175009_at							84.9	P	0.00293	73.3	P	0.01416	CEK110C3R_rc /REP_DB=TREMBL Accession /GB=D72851 /CHR=X /FEA=Genomic Cluster /DEF=C.elegans cDNA clone yk110c3 : 3prime end, single read.
171780_x_at	75.4	P	0.000732	81.8	P	0.001221	82.7	P	0.000244	81.7	P	0.001953	C59507_rc /REP_DB=TREMBL Accession /GB=C59507 /FEA=Transcript Cluster /DEF=C.elegans cDNA clone yk437c7 : 3prime end, single read.
192148_at													T07C5.1A /REP_DB=WormBase Gene ID /WP=CE02335 /TR=SW:Q22295 /GB=CAA90296.1 /SUBMIT=HINXTON /CHR=X /FEA=Sanger Annotation /DEF=UDP-glucuronosyltransferase
178094_at	87.4	P	0.00293										F41E7.7 /REP_DB=WormBase Gene ID /WP=CE03307 /TR=Q20279 /GB=CAA92130.1 /SUBMIT=HINXTON /CHR=X /FEA=Sanger Annotation
176403_at	1424.3	P	0.000244	1354.9	P	0.000244	1100	P	0.000244	934.9	P	0.000244	R13A5.12 /REP_DB=WormBase Gene ID /WP=CE21123 /SUBMIT=ST.LOUIS /CHR=3 /FEA=Sanger Annotation
174486_at	357.9	P	0.000732	298.2	P	0.001221	516.1	P	0.000244	418	P	0.000244	C38669_rc /REP_DB=TREMBL Accession /GB=C38669 /CHR=1 /FEA=Genomic Cluster /DEF=C.elegans cDNA clone yk496f10 : 3prime end, single read.
174115_at				87.3	P	0.000244							CEK013AZF /REP_DB=TREMBL Accession /GB=D34827 /CHR=4 /FEA=Genomic Cluster /DEF=C.elegans cDNA clone yk13a12 : 5prime end, single read.
173992_at	949.6	P	0.000244	800.3	P	0.000244	1043.8	P	0.000244	1042.4	P	0.000244	CE14F4 /REP_DB=TREMBL Accession /5_PRIME_EXT_ID=T04C12.4 /5_PRIME_EXT_DB=WormBase Gene ID /GB=M89051 /WB_GENE_ID=T04C12.4 /WP=CE13148 /CHR=5 /FEA=Genomic Cluster /GEN=act-3 /DEF=actin; CEL14F4 Chris Martin sorted cDNA library Caenorhabditis elegans cDNA clone cm14f4 5prime similar to actin - C. elegans, mRNA sequence.
173590_at	251.9	P	0.00415	254.7	P	0.00415	471.6	P	0.001953	382.8	P	0.000732	CEK012B7R_rc /REP_DB=TREMBL Accession /5_PRIME_EXT_ID=F10E7.8 /5_PRIME_EXT_DB=WormBase Gene ID /GB=D27258 /WB_GENE_ID=F10E7.8 /WP=CE04363 /CHR=2 /FEA=Genomic Cluster /DEF=C.elegans cDNA clone yk12b7 : 3prime end, single read.
193179_s_at													ZK637.14 /REP_DB=WormBase Gene ID /WP=CE00432 /TR=SW:P30631 /GB=CAA77447.1 /SUBMIT=HINXTON /CHR=3 /FEA=Sanger Annotation /DEF=Zinc finger, C3HC4 type (RING finger)
172885_x_at	196.9	P	0.000244	162.7	P	0.000732							C34F11.4 /REP_DB=WormBase Gene ID /WP=CE02806 /GEN=msp-50 /TR=SW:P53017 /GB=AAA85761.1 /SUBMIT=ST.LOUIS /CHR=2 /FEA=Sanger Annotation /DEF=major sperm protein
185501_at	225.7	P	0.001221	248.5	P	0.000732	329.5	P	0.000732	335.4	P	0.000732	C24D10.4 /REP_DB=WormBase Gene ID /WP=CE16876 /TR=O44134 /GB=AAB88313.1 /SUBMIT=ST.LOUIS /CHR=4 /FEA=Sanger Annotation
193199_at													F10D7.5 /REP_DB=WormBase Gene ID /WP=CE04355 /CHR=X /FEA=Sanger Annotation /DEF=D. melanogaster finger protein neuralized (ST.LOUIS) TR:Q19299 protein_id:AAA81723.1
186762_s_at	283.2	P	0.001221	294	P	0.000732	682.4	P	0.000732	583.8	P	0.000732	Y18D10A.11 /REP_DB=WormBase Gene ID /WP=CE21407 /TR=Q9XW20 /GB=CAA22314.1 /SUBMIT=HINXTON /CHR=1 /FEA=Sanger Annotation
193146_at	6273.9	P	0.000244	6156.6	P	0.000244	6878.7	P	0.000244	7734.5	P	0.000244	F56F3.5 /REP_DB=WormBase Gene ID /WP=CE00664 /TR=SW:P48154 /GB=CAA83605.1 /SUBMIT=HINXTON /CHR=3 /FEA=Sanger Annotation /DEF=Ribosomal protein S3a (human) homolog.
190675_at	469.6	P	0.000244	494.1	P	0.000244	480.1	P	0.000244	521.8	P	0.000244	T11G6.1 /REP_DB=WormBase Gene ID /WP=CE06427 /TR=Q22408 /GB=CAA93416.1 /SUBMIT=HINXTON /CHR=4 /FEA=Sanger Annotation /DEF=histidyl-tRNA synthetase
173652_at	92.6	P	0.000244	78.1	P	0.000732	189.4	P	0.000244	158.3	P	0.000244	C70682 /REP_DB=TREMBL Accession /5_PRIME_EXT_ID=Y50E8A.4 /5_PRIME_EXT_DB=WormBase Gene ID /GB=C70682 /WB_GENE_ID=Y50E8A.4 /WP=CE24405 /CHR=5 /FEA=Genomic Cluster /GEN=unc-61 /DEF=C.elegans cDNA clone yk411f2 : 5prime end, single read.
175590_s_at	279	P	0.000244	312.6	P	0.000732	340	P	0.000732	319.8	P	0.001221	CE440 /REP_DB=TREMBL Accession /GB=T00440 /CHR=2 /FEA=Genomic Cluster /DEF=wEST01161 Early embryo, Stratagene (cat. no. 937007) Caenorhabditis elegans cDNA clone CEESF46, mRNA sequence.
176834_at	1659.7	P	0.000244	1767.5	P	0.000244	3275.5	P	0.000244	3664.6	P	0.000244	Y40B10A.1 /REP_DB=WormBase Gene ID /WP=CE26077 /GB=AAK70656.1 /SUBMIT=ST.LOUIS /CHR=5 /FEA=Sanger Annotation
184429_s_at	554.5	P	0.000244	644.2	P	0.000244	585.9	P	0.000244	507.9	P	0.000244	K11H12.8 /REP_DB=WormBase Gene ID /WP=CE12160 /TR=P91373 /GB=AAC24402.1 /SUBMIT=ST.LOUIS /CHR=4 /FEA=Sanger Annotation
188065_s_at				93	P	0.000244	163.7	P	0.000244	154.6	P	0.000244	K01C8.5 /REP_DB=WormBase Gene ID /WP=CE02266 /GEN=gei-14 /TR=Q21088 /GB=CAA88863.1 /SUBMIT=HINXTON /CHR=2 /FEA=Sanger Annotation
172887_x_at	457.4	P	0.001953	318.5	P	0.001953							ZK1248.6 /REP_DB=WormBase Gene ID /WP=CE02806 /GEN=msp-64 /TR=SW:P53017 /GB=AAC71087.1 /SUBMIT=ST.LOUIS /CHR=2 /FEA=Sanger Annotation /DEF=Major sperm protein
194162_s_at	2012.8	P	0.001953	2008.1	P	0.000244	1023.6	P	0.001953	787	P	0.000732	AV184507_rc /REP_DB=TREMBL Accession /GB=AV184507 /FEA=Transcript Cluster /DEF=Caenorhabditis elegans cDNA clone:yk665e10 : 3prime end, single read.
175128_s_at	351.6	P	0.000244	276.7	P	0.000244	377.8	P	0.000244	323.8	P	0.000244	AV196483 /REP_DB=TREMBL Accession /GB=AV196483 /CHR=2 /FEA=Genomic Cluster /DEF=Caenorhabditis elegans cDNA clone:yk654g10 : 5prime end, single read.
182539_at	1434.3	P	0.000244	1428.7	P	0.000244	1700	P	0.000244	1683.3	P	0.000244	F29C4.2 /REP_DB=WormBase Gene ID /WP=CE17720 /TR=O76367 /GB=AAC19190.1 /SUBMIT=ST.LOUIS /CHR=4 /FEA=Sanger Annotation
188022_s_at	906.1	P	0.000244	1004.7	P	0.000732	1442.9	P	0.000244	1433.4	P	0.000244	ZK858.3 /REP_DB=WormBase Gene ID /WP=CE15425 /TR=Q94417 /GB=CAB02136.1 /SUBMIT=HINXTON /CHR=1 /FEA=Sanger Annotation /DEF=lectin
171723_x_at	6662.6	P	0.000244	6064.1	P	0.000244	6402.6	P	0.000244	7514.9	P	0.000244	CEC7564 /REP_DB=TREMBL Accession /5_PRIME_EXT_ID=F59D8.B /5_PRIME_EXT_DB=WormBase Gene ID /GB=C11756 /WB_GENE_ID=F59D8.B /WP=CE20901 /CHR=X /FEA=Genomic Cluster /DEF=(ST.LOUIS) protein_id:AAF35967.1; C.elegans cDNA clone yk122a10 : 5prime end, single read.
193030_s_at	417.4	P	0.000244	462	P	0.000244	536.3	P	0.000244	519.8	P	0.000244	R11H6.1 /REP_DB=WormBase Gene ID /WP=CE12770 /TR=O18000 /GB=CAB07646.1 /SUBMIT=HINXTON /CHR=5 /FEA=Sanger Annotation /DEF=Yeast hypothetical 52.9 KD protein like
189816_s_at													F20C5.2 /REP_DB=WormBase Gene ID /WP=CE27986 /GEN=klp-11 /TR=Q19633 /GB=CAA92295.2 /SUBMIT=HINXTON /CHR=4 /FEA=Sanger Annotation /DEF=kinesin
174107_at							70.4	P	0.000244				CEK070E2F /REP_DB=TREMBL Accession /GB=D69489 /CHR=1 /FEA=Genomic Cluster /DEF=C.elegans cDNA clone yk70e2 : 5prime end, single read.
174297_at	904.1	P	0.001953	758.1	P	0.001953	620	P	0.00293	605	P	0.000732	C30868_rc /REP_DB=TREMBL Accession /GB=C30868 /CHR=4 /FEA=Genomic Cluster /DEF=C.elegans cDNA clone yk291c4 : 3prime end, single read.
184904_at	76.6	P	0.010742										Y39C12A.2 /REP_DB=WormBase Gene ID /WP=CE21703 /TR=Q9U2L9 /GB=CAB60487.1 /SUBMIT=HINXTON /CHR=4 /FEA=Sanger Annotation
190923_at	126.9	P	0.000244	159.1	P	0.000244	219.4	P	0.000244	165.7	P	0.000244	F55G1.9 /REP_DB=WormBase Gene ID /WP=CE07286 /TR=SW:Q20848 /GB=AAB00645.1 /SUBMIT=ST.LOUIS /CHR=4 /FEA=Sanger Annotation /DEF=carboxylate reductase
185840_at	145.1	P	0.000244	113.4	P	0.000244	117	P	0.000244	106.3	P	0.000244	K11G12.6 /REP_DB=WormBase Gene ID /WP=CE02828 /TR=Q21435 /GB=AAC46571.1 /SUBMIT=ST.LOUIS /CHR=X /FEA=Sanger Annotation
190762_at	153.1	P	0.000244	155.6	P	0.000244	105.6	P	0.000244	117.6	P	0.000732	T05H4.13 /REP_DB=WormBase Gene ID /WP=CE27441 /TR=O16518 /GB=AAB66022.1 /SUBMIT=ST.LOUIS /CHR=5 /FEA=Sanger Annotation /DEF=aldehyde dehydrogenase
174174_at							98.7	P	0.000732	85.1	P	0.000732	C32464_rc /REP_DB=TREMBL Accession /GB=C32464 /CHR=4 /FEA=Genomic Cluster /DEF=C.elegans cDNA clone yk331b9 : 3prime end, single read.
192882_at	345	P	0.000244	302.2	P	0.000244	346.2	P	0.000244	316.1	P	0.000244	B0035.5 /REP_DB=WormBase Gene ID /WP=CE05163 /TR=SW:Q27464 /GB=CAA97412.1 /SUBMIT=HINXTON /CHR=4 /FEA=Sanger Annotation /DEF=glucose-6-phosphate-1-dehydrogenase
172721_x_at													C09G12.8B /REP_DB=WormBase Gene ID /WP=CE16833 /GEN=rac-1 /SUBMIT=ST.LOUIS /CHR=4 /FEA=Sanger Annotation /DEF=RAS-related protein
184227_at	128.3	P	0.037598	97.3	P	0.023926	77.5	P	0.00415	85.7	P	0.037598	Y47D3A.28 /REP_DB=WormBase Gene ID /WP=CE24338 /TR=Q9U2C2 /GB=CAB57900.1 /SUBMIT=HINXTON /CHR=3 /FEA=Sanger Annotation
190888_s_at													F52G2.1B /REP_DB=WormBase Gene ID /WP=CE17847 /TR=O62255 /GB=CAB05204.1 /SUBMIT=HINXTON /CHR=4 /FEA=Sanger Annotation /DEF=Bacterial mutT protein
184090_at	247.7	P	0.000244	267.1	P	0.000244	310.5	P	0.000244	317.6	P	0.000244	T21B10.1 /REP_DB=WormBase Gene ID /WP=CE03683 /TR=Q22623 /GB=CAA92691.1 /SUBMIT=HINXTON /CHR=2 /FEA=Sanger Annotation
193370_s_at	81.9	P	0.000244	73.7	P	0.000244	111.4	P	0.000244	137.5	P	0.000244	F39H11.2 /REP_DB=WormBase Gene ID /WP=CE27159 /GEN=tlf-1 /TR=P90869 /GB=CAB03082.2 /SUBMIT=HINXTON /CHR=1 /FEA=Sanger Annotation /DEF=transcription factor TFIID like
192357_at	137.4	P	0.000244	148.1	P	0.000244	74.2	P	0.000732	78.9	P	0.005859	W06D12.3 /REP_DB=WormBase Gene ID /WP=CE16551 /GEN=fat-5 /TR=O45892 /GB=CAB04924.1 /SUBMIT=HINXTON /CHR=5 /FEA=Sanger Annotation /DEF=Fatty acid desaturase
174427_s_at	309.5	P	0.000732	305	P	0.001953	366.4	P	0.000244	331.9	P	0.000732	C29603_rc /REP_DB=TREMBL Accession /GB=C29603 /CHR=3 /FEA=Genomic Cluster /DEF=C.elegans cDNA clone yk216a10 : 3prime end, single read.
188021_at	174	P	0.000244	139.7	P	0.000244	228.3	P	0.000244	190.1	P	0.000244	F54C4.2 /REP_DB=WormBase Gene ID /WP=CE19891 /GEN=spt-4 /TR=Q9TZ93 /GB=AAC68775.1 /SUBMIT=ST.LOUIS /CHR=3 /FEA=Sanger Annotation
175807_s_at	101.5	P	0.000244	70.1	P	0.000244	125.8	P	0.000244	107.4	P	0.000244	g3702827 /REP_DB=GenBank Identifier /GB=AF056577.1 /PROTEIN_GB=AAC78599.1 /CHR=3 /FEA=Mapped Transcript /DEF=high mobility group protein 1.2
186769_at	249.1	P	0.000244	211.2	P	0.000244	308.6	P	0.000244	308.5	P	0.000244	ZK1248.15 /REP_DB=WormBase Gene ID /WP=CE02899 /TR=Q23425 /GB=AAC71096.1 /SUBMIT=ST.LOUIS /CHR=2 /FEA=Sanger Annotation
193099_s_at	88.1	P	0.001221	90.2	P	0.000732	84.2	P	0.001221	75.7	P	0.00415	R107.2 /REP_DB=WormBase Gene ID /WP=CE23917 /TR=SW:P32740 /GB=CAA78469.2 /SUBMIT=HINXTON /CHR=3 /FEA=Sanger Annotation /DEF=Uncharacterized protein family UPF0031
191738_at	183.1	P	0.000244	297.2	P	0.000244	308.8	P	0.000244	325.9	P	0.000244	T24H10.1 /REP_DB=WormBase Gene ID /WP=CE03726 /TR=SW:P52652 /GB=CAA90943.1 /SUBMIT=HINXTON /CHR=2 /FEA=Sanger Annotation /DEF=transcription factor S-II
173183_s_at	293	P	0.000732	284.6	P	0.000732	380.4	P	0.000244	389.1	P	0.000244	AV181386_rc /REP_DB=TREMBL Accession /FEA=EST Transcript /REVCOMP /GB=AV181386 /DEF=Caenorhabditis elegans cDNA clone:yk619f6 : 3prime end, single read.
193806_s_at	310.1	P	0.000244	338.8	P	0.000244	263.1	P	0.000244	353.7	P	0.000244	R186.3 /REP_DB=WormBase Gene ID /WP=CE12874 /TR=Q22013 /GB=CAB01443.1 /SUBMIT=HINXTON /CHR=5 /FEA=Sanger Annotation /DEF=signal recognition particle receptor beta subunit like
173215_at	169.2	P	0.001221	189.2	P	0.000244	179.6	P	0.000244	221.1	P	0.000732	AV181323_rc /REP_DB=TREMBL Accession /FEA=EST Transcript /REVCOMP /GB=AV181323 /DEF=Caenorhabditis elegans cDNA clone:yk618h10 : 3prime end, single read.
175861_s_at				198.5	P	0.023926							C36E6.TEMP1B /REP_DB=WormBase Gene ID /CHR=X /FEA=Sanger Annotation
188421_at	165	P	0.000244	189.6	P	0.000244	161.1	P	0.000244	198.7	P	0.000244	T19E7.2 /REP_DB=WormBase Gene ID /WP=CE27591 /GEN=skn-1 /TR=SW:P34707 /GB=AAA83594.2 /SUBMIT=ST.LOUIS /CHR=4 /FEA=Sanger Annotation
174188_at										75.1	P	0.001953	C38651_rc /REP_DB=TREMBL Accession /GB=C38651 /CHR=1 /FEA=Genomic Cluster /DEF=C.elegans cDNA clone yk496c9 : 3prime end, single read.
173282_s_at	121.8	P	0.000244	90.8	P	0.000732							C53291_rc /REP_DB=TREMBL Accession /GB=C53291 /FEA=Transcript Cluster /DEF=C.elegans cDNA clone yk296e1 : 3prime end, single read.
192341_s_at	74.4	P	0.00415										R06C7.10 /REP_DB=WormBase Gene ID /WP=CE06253 /GEN=myo-1 /TR=SW:P02567 /GB=CAA95848.1 /SUBMIT=HINXTON /CHR=1 /FEA=Sanger Annotation /DEF=myosin heavy chain
184970_s_at	133.7	P	0.000732	129.3	P	0.000732	90.8	P	0.000244				H05C05.2 /REP_DB=WormBase Gene ID /WP=CE19482 /TR=Q9TXU3 /GB=AAK29839.1 /SUBMIT=ST.LOUIS /CHR=3 /FEA=Sanger Annotation
176345_s_at	339.5	P	0.000244	449.4	P	0.000732	596.6	P	0.000244	644	P	0.000732	Y22D7AL.Q /REP_DB=WormBase Gene ID /WP=CE26504 /CHR=3 /FEA=Sanger Annotation /DEF=(ST.LOUIS)
188899_s_at	215.2	P	0.000732	175.7	P	0.000732	196.4	P	0.000732	181.5	P	0.000732	C05C10.2 /REP_DB=WormBase Gene ID /WP=CE01466 /CHR=2 /FEA=Sanger Annotation /DEF=NAM7 protein (HINXTON) SW:Q09449 protein_id:CAA88201.1
173972_s_at	851.4	P	0.000244	984.2	P	0.000244	717.6	P	0.000244	950.4	P	0.000244	CE3372 /REP_DB=TREMBL Accession /5_PRIME_EXT_ID=C15F1.6 /5_PRIME_EXT_DB=WormBase Gene ID /GB=T02337 /WB_GENE_ID=C15F1.6 /WP=CE20509 /CHR=2 /FEA=Genomic Cluster /DEF=wEST03058 Early embryo, Stratagene (cat. no. 937007) Caenorhabditis elegans cDNA clone CESAC38, mRNA sequence.
173550_at	472.1	P	0.000244	289.3	P	0.000244							C58301_rc /REP_DB=TREMBL Accession /5_PRIME_EXT_ID=F45D3.4 /5_PRIME_EXT_DB=WormBase Gene ID /GB=C58301 /WB_GENE_ID=F45D3.4 /WP=CE10474 /CHR=5 /FEA=Genomic Cluster /DEF=C.elegans cDNA clone yk364e9 : 3prime end, single read.
186677_s_at	83.8	P	0.000244	86	P	0.000244	148	P	0.000244	119.4	P	0.000732	Y32H12A.2 /REP_DB=WormBase Gene ID /WP=CE24199 /TR=Q9N540 /GB=AAF60487.1 /SUBMIT=ST.LOUIS /CHR=3 /FEA=Sanger Annotation
186289_at													F55G1.14 /REP_DB=WormBase Gene ID /WP=CE07290 /TR=Q20853 /GB=AAB00654.1 /SUBMIT=ST.LOUIS /CHR=4 /FEA=Sanger Annotation
190522_at	290	P	0.000244	280.2	P	0.000244	384.2	P	0.000244	324.2	P	0.000244	C04C3.3 /REP_DB=WormBase Gene ID /WP=CE27647 /TR=O44451 /GB=AAB92024.2 /SUBMIT=ST.LOUIS /CHR=4 /FEA=Sanger Annotation /DEF=pyruvate dehydrogenase
182708_s_at	120.8	P	0.023926	166.2	P	0.030273	214.4	P	0.023926	121.6	P	0.023926	Y43F8C.8 /REP_DB=WormBase Gene ID /WP=CE21906 /TR=Q9XWP0 /GB=CAA21611.1 /SUBMIT=HINXTON /CHR=5 /FEA=Sanger Annotation
186621_s_at	110	P	0.00293	124	P	0.005859	131.9	P	0.008057	107	P	0.005859	Y116A8C.30 /REP_DB=WormBase Gene ID /WP=CE27453 /TR=Q9U2S7 /GB=CAB55150.2 /SUBMIT=HINXTON /CHR=4 /FEA=Sanger Annotation
180173_at	1739.9	P	0.000244	1517.9	P	0.000244	1596.8	P	0.000244	1780.7	P	0.000244	Y62H9A.4 /REP_DB=WormBase Gene ID /WP=CE19240 /TR=Q9XWT4 /GB=CAA21561.1 /SUBMIT=HINXTON /CHR=X /FEA=Sanger Annotation
187508_at							90.9	P	0.000244	77.7	P	0.000244	K06H7.6 /REP_DB=WormBase Gene ID /WP=CE26943 /TR=SW:P34514 /GB=AAF99984.2 /SUBMIT=ST.LOUIS /CHR=3 /FEA=Sanger Annotation
173865_at	315.2	P	0.001221	332.7	P	0.001221	332.2	P	0.001221	333	P	0.001221	C63174 /REP_DB=TREMBL Accession /5_PRIME_EXT_ID=K03A1.5 /5_PRIME_EXT_DB=WormBase Gene ID /GB=C63174 /WB_GENE_ID=K03A1.5 /WP=CE04713 /CHR=X /FEA=Genomic Cluster /GEN=sur-5 /DEF=acetyl-coenzyme A synthetase; C.elegans cDNA clone yk322g9 : 5prime end, single read.
188041_s_at	217.8	P	0.000244	197.8	P	0.000244	249	P	0.000244	248.9	P	0.000244	C15H11.6 /REP_DB=WormBase Gene ID /WP=CE08183 /GEN=nxf-2 /TR=Q9XVS8 /GB=CAB02733.1 /SUBMIT=HINXTON /CHR=5 /FEA=Sanger Annotation
184466_s_at	661.4	P	0.000244	767.3	P	0.000244	880.9	P	0.000244	859.6	P	0.000244	T19B10.4A /REP_DB=WormBase Gene ID /WP=CE16414 /TR=Q22558 /GB=CAA98545.1 /SUBMIT=HINXTON /CHR=5 /FEA=Sanger Annotation
185784_at	127.8	P	0.005859	139.7	P	0.001953	184.4	P	0.001221	178.4	P	0.001221	Y56A3A.32 /REP_DB=WormBase Gene ID /WP=CE22597 /TR=Q9U229 /GB=CAB60511.1 /SUBMIT=HINXTON /CHR=3 /FEA=Sanger Annotation
188080_s_at	499.8	P	0.000244	533.7	P	0.000244	545.2	P	0.000244	473.7	P	0.000244	F56A3.4 /REP_DB=WormBase Gene ID /WP=CE11220 /GEN=spd-5 /TR=P91349 /GB=AAB37802.1 /SUBMIT=ST.LOUIS /CHR=1 /FEA=Sanger Annotation
192917_s_at				70.9	P	0.037598							F07A11.4 /REP_DB=WormBase Gene ID /WP=CE03146 /TR=Q19132 /GB=CAA91317.1 /SUBMIT=HINXTON /CHR=2 /FEA=Sanger Annotation /DEF=ubiquitin carboxyl-terminal hydrolase
184432_at	531.4	P	0.000244	436.8	P	0.000244	796.3	P	0.000244	757.5	P	0.000244	Y59A8B.12 /REP_DB=WormBase Gene ID /WP=CE24505 /TR=Q9NEQ5 /GB=CAB60960.1 /SUBMIT=HINXTON /CHR=5 /FEA=Sanger Annotation
183350_at	98.7	P	0.010742	114.3	P	0.00293	77.6	P	0.018555				C18D11.1 /REP_DB=WormBase Gene ID /WP=CE18512 /TR=Q9XTZ4 /GB=CAB07320.1 /SUBMIT=HINXTON /CHR=3 /FEA=Sanger Annotation
182830_at													Y59A8B.1 /REP_DB=WormBase Gene ID /WP=CE26205 /TR=Q9GRZ3 /GB=CAC14406.1 /SUBMIT=HINXTON /CHR=5 /FEA=Sanger Annotation
182491_at	297.8	P	0.000244	238.3	P	0.000244	82.7	P	0.000244	73.2	P	0.001221	F53F4.13 /REP_DB=WormBase Gene ID /WP=CE10978 /TR=Q20724 /GB=CAB01208.1 /SUBMIT=HINXTON /CHR=5 /FEA=Sanger Annotation
172321_x_at													C03A7.8 /REP_DB=WormBase Gene ID /WP=CE07866 /TR=O16502 /GB=AAB65995.1 /SUBMIT=ST.LOUIS /CHR=5 /FEA=Sanger Annotation
172431_x_at	379.4	P	0.000244	363.9	P	0.000244	93.3	P	0.001953				H12D21.1 /REP_DB=WormBase Gene ID /WP=CE15223 /TR=Q23303 /GB=CAB07428.1 /SUBMIT=HINXTON /CHR=5 /FEA=Sanger Annotation
173218_s_at	212.2	P	0.000244	230.6	P	0.000244	309	P	0.000244	284.9	P	0.000244	AV182309_rc /REP_DB=TREMBL Accession /FEA=EST Transcript /REVCOMP /GB=AV182309 /DEF=Caenorhabditis elegans cDNA clone:yk636a12 : 3prime end, single read.
181777_at	296.4	P	0.000732	251.2	P	0.000732	250.1	P	0.000244	254.3	P	0.000244	K07A12.1 /REP_DB=WormBase Gene ID /WP=CE18019 /TR=P90919 /GB=CAB03183.1 /SUBMIT=HINXTON /CHR=1 /FEA=Sanger Annotation
192262_at	1078.4	P	0.000244	987.3	P	0.000244	810.3	P	0.000244	877.4	P	0.000244	R11A5.4 /REP_DB=WormBase Gene ID /WP=CE12728 /TR=O02286 /GB=CAB05600.1 /SUBMIT=HINXTON /CHR=1 /FEA=Sanger Annotation /DEF=phosphoenolpyruvate carboxykinase
175288_at							78.8	P	0.018555	86.9	P	0.030273	AV176955_rc /REP_DB=TREMBL Accession /GB=AV176955 /CHR=3 /FEA=Genomic Cluster /DEF=Caenorhabditis elegans cDNA clone:yk521a3 : 3prime end, single read.
181164_at							86.7	P	0.030273				C37H5.3 /REP_DB=WormBase Gene ID /WP=CE08627 /TR=P91141 /GB=AAB42367.1 /SUBMIT=ST.LOUIS /CHR=5 /FEA=Sanger Annotation
180669_s_at	111.6	P	0.000244	117.4	P	0.000244	409.5	P	0.000244	351.3	P	0.000244	Y4C6B.6 /REP_DB=WormBase Gene ID /WP=CE28522 /TR=Q9UB00 /GB=AAD14768.1 /SUBMIT=ST.LOUIS /CHR=4 /FEA=Sanger Annotation
179017_at	160.3	P	0.000244	226.6	P	0.000732	254.9	P	0.000732	265.9	P	0.000732	C03D6.6 /REP_DB=WormBase Gene ID /WP=CE15580 /TR=Q17604 /GB=CAA99761.1 /SUBMIT=HINXTON /CHR=1 /FEA=Sanger Annotation
193869_at	841.2	P	0.000244	864.8	P	0.000244	1041.2	P	0.000244	947.2	P	0.000244	T07C4.7 /REP_DB=WormBase Gene ID /WP=CE00598 /GEN=mev-1 /TR=SW:P41956 /GB=CAA82572.1 /SUBMIT=HINXTON /CHR=3 /FEA=Sanger Annotation /DEF=Succinate dehydrogenase cytochrome b chain
172726_x_at	1727.3	P	0.000244	1438.3	P	0.000244	941.1	P	0.000244	910.4	P	0.000244	F55C10.2 /REP_DB=WormBase Gene ID /WP=CE05952 /TR=Q20805 /GB=CAA98486.1 /SUBMIT=HINXTON /CHR=5 /FEA=Sanger Annotation /DEF=collagen
185826_at													T03F1.11 /REP_DB=WormBase Gene ID /WP=CE13116 /TR=P91423 /GB=AAB42239.1 /SUBMIT=ST.LOUIS /CHR=1 /FEA=Sanger Annotation
186427_at	324.7	P	0.000244	297.5	P	0.000244	360.1	P	0.000244	381.6	P	0.000244	T05H4.11 /REP_DB=WormBase Gene ID /WP=CE27440 /TR=O16516 /GB=AAB66017.1 /SUBMIT=ST.LOUIS /CHR=5 /FEA=Sanger Annotation
183806_at							78.5	P	0.010742				F43G6.10 /REP_DB=WormBase Gene ID /WP=CE20790 /TR=Q9XVX2 /GB=CAA90403.1 /SUBMIT=HINXTON /CHR=2 /FEA=Sanger Annotation
182339_at													K09H9.5 /REP_DB=WormBase Gene ID /WP=CE18040 /TR=O44990 /GB=AAB97572.1 /SUBMIT=ST.LOUIS /CHR=1 /FEA=Sanger Annotation
186982_at	106.4	P	0.000244	107.5	P	0.000244	112.6	P	0.000244	107.7	P	0.000244	Y57A10A.29 /REP_DB=WormBase Gene ID /WP=CE22606 /TR=Q9NA72 /GB=CAB55034.1 /SUBMIT=HINXTON /CHR=2 /FEA=Sanger Annotation
187313_s_at	125	P	0.000732	99.7	P	0.000732	165.8	P	0.000732	154.2	P	0.001953	Y110A7A.19 /REP_DB=WormBase Gene ID /WP=CE23238 /TR=Q9N584 /GB=AAF60413.1 /SUBMIT=ST.LOUIS /CHR=1 /FEA=Sanger Annotation
172705_x_at	1192.1	P	0.000244	1137	P	0.000244	661.4	P	0.000244	590.6	P	0.000244	F57B1.3 /REP_DB=WormBase Gene ID /WP=CE11290 /TR=Q20922 /GB=CAB01509.1 /SUBMIT=HINXTON /CHR=5 /FEA=Sanger Annotation /DEF=collagen
180177_at	145.8	P	0.000244	156.8	P	0.000244							C49G7.3 /REP_DB=WormBase Gene ID /WP=CE08861 /TR=O16226 /GB=AAK18898.1 /SUBMIT=ST.LOUIS /CHR=5 /FEA=Sanger Annotation
174055_s_at	190.2	P	0.000732	158.3	P	0.000732	176.7	P	0.000244	198	P	0.001221	C67577 /REP_DB=TREMBL Accession /GB=C67577 /CHR=3 /FEA=Genomic Cluster /DEF=C.elegans cDNA clone yk261c6 : 5prime end, single read.
184923_at	84.7	P	0.000732	92.3	P	0.000732	121.1	P	0.000732	115.5	P	0.000732	W06E11.2 /REP_DB=WormBase Gene ID /WP=CE01427 /TR=Q23205 /GB=AAK29862.1 /SUBMIT=ST.LOUIS /CHR=3 /FEA=Sanger Annotation
187658_at	188.3	P	0.000244	258.3	P	0.000732	184.3	P	0.000244	216	P	0.000244	C05D11.7 /REP_DB=WormBase Gene ID /WP=CE03927 /TR=SW:Q11186 /GB=AAB53832.1 /SUBMIT=ST.LOUIS /CHR=3 /FEA=Sanger Annotation
182059_s_at	97.7	P	0.000244	101.4	P	0.000244	120.4	P	0.000244	116.7	P	0.000732	Y40B1B.6 /REP_DB=WormBase Gene ID /WP=CE20240 /TR=Q9XWP6 /GB=CAA21604.1 /SUBMIT=HINXTON /CHR=1 /FEA=Sanger Annotation
184599_at	193.1	P	0.000244	221.1	P	0.000244	197.6	P	0.00293	136.7	P	0.008057	C01B10.6 /REP_DB=WormBase Gene ID /WP=CE27575 /TR=Q17537 /GB=AAC47918.2 /SUBMIT=ST.LOUIS /CHR=4 /FEA=Sanger Annotation
182959_s_at	190.5	P	0.00415	197.1	P	0.00415	198	P	0.005859	170.1	P	0.00415	F56A6.4 /REP_DB=WormBase Gene ID /WP=CE28462 /TR=Q9GZG5 /GB=AAF99975.1 /SUBMIT=ST.LOUIS /CHR=1 /FEA=Sanger Annotation
193016_s_at	76.6	P	0.00293	81.9	P	0.001221	718.9	P	0.000244	817.3	P	0.000244	Y38F1A.6 /REP_DB=WormBase Gene ID /WP=CE24222 /TR=Q9U2M4 /GB=CAA21631.2 /SUBMIT=HINXTON /CHR=2 /FEA=Sanger Annotation /DEF=Iron-containing alcohol dehydrogenases
187700_at	91.4	P	0.000244	81.5	P	0.000244	139.7	P	0.000244	111.1	P	0.000244	F58H1.3 /REP_DB=WormBase Gene ID /WP=CE06027 /GB=CAB00106.1 /SUBMIT=HINXTON /CHR=5 /FEA=Sanger Annotation /DEF=E-1 enzyme
192544_s_at	256.1	P	0.000732	221.7	P	0.000732	182.4	P	0.001221	217.8	P	0.001221	T12D8.1 /REP_DB=WormBase Gene ID /WP=CE16398 /TR=O46025 /GB=CAB05024.1 /SUBMIT=HINXTON /CHR=3 /FEA=Sanger Annotation /DEF=PHD-finger. (2 domains), SET domain
192056_at	279.9	P	0.000244	310.6	P	0.000244	331.9	P	0.000244	382.4	P	0.000244	F22B5.9 /REP_DB=WormBase Gene ID /WP=CE20708 /TR=SW:Q19713 /GB=CAA90360.1 /SUBMIT=HINXTON /CHR=2 /FEA=Sanger Annotation /DEF=phenylalanyl-tRNA synthetase
184802_at	219.1	P	0.000244	239.6	P	0.000732	245.8	P	0.000732	177.5	P	0.000732	F35G12.12 /REP_DB=WormBase Gene ID /WP=CE20752 /TR=Q20058 /GB=CAA86334.1 /SUBMIT=HINXTON /CHR=3 /FEA=Sanger Annotation
187517_s_at	438.5	P	0.000732	404.3	P	0.000244	484.6	P	0.000244	448.7	P	0.000244	Y55F3AM.13 /REP_DB=WormBase Gene ID /WP=CE22542 /TR=Q9N362 /GB=AAF60790.1 /SUBMIT=ST.LOUIS /CHR=4 /FEA=Sanger Annotation
174975_at													CEK065DXR_rc /REP_DB=TREMBL Accession /GB=D65642 /CHR=X /FEA=Genomic Cluster /DEF=C.elegans cDNA clone yk65d10 : 3prime end, single read.
171962_x_at							103	P	0.000244	92.6	P	0.00293	AV180653_rc /REP_DB=TREMBL Accession /GB=AV180653 /FEA=Transcript Cluster /DEF=Caenorhabditis elegans cDNA clone:yk610c7 : 3prime end, single read.
183460_s_at													Y39B6B.F /REP_DB=WormBase Gene ID /WP=CE21679 /TR=Q9NEV3 /GB=CAB60911.1 /SUBMIT=HINXTON /CHR=5 /FEA=Sanger Annotation
180091_at	402.6	P	0.000244	451.7	P	0.000244	330.8	P	0.000244	276.2	P	0.000244	C32E8.3 /REP_DB=WormBase Gene ID /WP=CE08527 /TR=P91127 /GB=AAB42320.1 /SUBMIT=ST.LOUIS /CHR=1 /FEA=Sanger Annotation
173272_s_at										72.9	P	0.00293	CEC1113_rc /REP_DB=TREMBL Accession /GB=C11111 /FEA=Transcript Cluster /DEF=C.elegans cDNA clone yk164b5 : 3prime end, single read.
182773_at							95	P	0.001953	106.5	P	0.00415	Y37H2A.7 /REP_DB=WormBase Gene ID /WP=CE24213 /TR=Q9U2N4 /GB=CAB60576.1 /SUBMIT=HINXTON /CHR=5 /FEA=Sanger Annotation
193709_at	663.8	P	0.000244	698.4	P	0.000244	865.4	P	0.000244	984.2	P	0.000244	M18.7 /REP_DB=WormBase Gene ID /WP=CE06198 /TR=Q21559 /GB=CAA92829.1 /SUBMIT=HINXTON /CHR=4 /FEA=Sanger Annotation /DEF=RNA recognition motif. (aka RRM, RBD, or RNP domain)
181020_at	193.2	P	0.000244	299.2	P	0.000244	296	P	0.000244	275.6	P	0.000244	F55G1.4 /REP_DB=WormBase Gene ID /WP=CE07281 /TR=Q20849 /GB=AAB00646.1 /SUBMIT=ST.LOUIS /CHR=4 /FEA=Sanger Annotation
189615_at	266.2	P	0.000244	266.7	P	0.000244	403.5	P	0.000244	415.3	P	0.000244	ZK546.2 /REP_DB=WormBase Gene ID /WP=CE07632 /TR=Q23526 /GB=AAA68734.1 /SUBMIT=ST.LOUIS /CHR=2 /FEA=Sanger Annotation /DEF=Adenylate cyclase
173408_s_at	3129.3	P	0.000244	3190.6	P	0.000244	3194.9	P	0.000244	3710.9	P	0.000244	AU113749_rc /REP_DB=TREMBL Accession /GB=AU113749 /FEA=Transcript Cluster /DEF=Caenorhabditis elegans cDNA clone:yk711c1 : 3prime end, single read.
180489_at	1680.2	P	0.000244	1783.9	P	0.000244	603.3	P	0.000244	583.9	P	0.000244	Y79H2A.1 /REP_DB=WormBase Gene ID /WP=CE23090 /TR=Q9U1S2 /GB=CAB54505.1 /SUBMIT=HINXTON /CHR=3 /FEA=Sanger Annotation
183105_at	333.2	P	0.000244	316.5	P	0.000244	372.7	P	0.000244	342.1	P	0.000244	Y32F6A.1 /REP_DB=WormBase Gene ID /WP=CE20203 /TR=Q9XXS2 /GB=CAA16308.1 /SUBMIT=HINXTON /CHR=5 /FEA=Sanger Annotation
173263_s_at	421.5	P	0.000244	445.1	P	0.000244	474.3	P	0.000244	396.6	P	0.000244	CEC979_rc /REP_DB=TREMBL Accession /GB=C07979 /FEA=Transcript Cluster /DEF=C.elegans cDNA clone yk172g10 : 3prime end, single read.
176153_at	126.2	P	0.000244	156.3	P	0.000244	135.2	P	0.000244	134.4	P	0.000244	Y41D4B.I /REP_DB=WormBase Gene ID /WP=CE26092 /CHR=4 /FEA=Sanger Annotation /DEF=(ST.LOUIS)
187093_at	2919.7	P	0.000244	2343.2	P	0.000244	2519.2	P	0.000244	2588.3	P	0.000244	Y65B4BR.5 /REP_DB=WormBase Gene ID /WP=CE22740 /TR=Q9N2Z8 /GB=AAF60854.1 /SUBMIT=ST.LOUIS /CHR=1 /FEA=Sanger Annotation
172738_x_at	1159.2	P	0.000244	1207.1	P	0.000244	1461.8	P	0.000244	1586.8	P	0.000244	Y43E12A.1 /REP_DB=WormBase Gene ID /WP=CE28122 /TR=O45926 /GB=CAA15975.2 /SUBMIT=HINXTON /CHR=4 /FEA=Sanger Annotation /DEF=cyclin B
181911_at	226.3	P	0.00415	176.1	P	0.008057	262.1	P	0.00293	236.8	P	0.00415	F26H11.4 /REP_DB=WormBase Gene ID /WP=CE15911 /TR=O45408 /GB=CAB04196.1 /SUBMIT=HINXTON /CHR=2 /FEA=Sanger Annotation
185815_at	98.4	P	0.000244	92.1	P	0.00293							K10F12.4 /REP_DB=WormBase Gene ID /WP=CE12092 /TR=O17234 /GB=AAB71002.1 /SUBMIT=ST.LOUIS /CHR=3 /FEA=Sanger Annotation
192336_at	800.6	P	0.000732	833	P	0.000732	906.3	P	0.000244	1026	P	0.000244	C16H3.2 /REP_DB=WormBase Gene ID /WP=CE08236 /GEN=lec-9 /TR=Q94169 /GB=AAB07585.1 /SUBMIT=ST.LOUIS /CHR=X /FEA=Sanger Annotation /DEF=sugar-binding protein
176104_at	71.1	P	0.001221										Y41D4B.K /REP_DB=WormBase Gene ID /WP=CE21858 /CHR=4 /FEA=Sanger Annotation /DEF=(ST.LOUIS)
178957_s_at	211.7	P	0.000732	171.8	P	0.000732	165.5	P	0.000244	160.3	P	0.000732	F01G4.4 /REP_DB=WormBase Gene ID /WP=CE03129 /TR=Q19104 /GB=CAA92765.1 /SUBMIT=HINXTON /CHR=4 /FEA=Sanger Annotation
181536_at													F52B11.5 /REP_DB=WormBase Gene ID /WP=CE18725 /TR=Q9XUF0 /GB=CAB05194.1 /SUBMIT=HINXTON /CHR=4 /FEA=Sanger Annotation
184078_at	79.8	P	0.030273										C42C1.7 /REP_DB=WormBase Gene ID /WP=CE16913 /TR=O44963 /GB=AAB97548.1 /SUBMIT=ST.LOUIS /CHR=4 /FEA=Sanger Annotation
172766_x_at													ZK563.3 /REP_DB=WormBase Gene ID /WP=CE05094 /TR=Q23531 /GB=AAA81149.1 /SUBMIT=ST.LOUIS /CHR=X /FEA=Sanger Annotation /DEF=transposase
173670_s_at	485.4	P	0.000244	464.2	P	0.000244	388.5	P	0.000244	426.9	P	0.000244	CEK006B4R_rc /REP_DB=TREMBL Accession /5_PRIME_EXT_ID=C03D6.4 /5_PRIME_EXT_DB=WormBase Gene ID /GB=D27924 /WB_GENE_ID=C03D6.4 /WP=CE05198 /CHR=1 /FEA=Genomic Cluster /DEF=nucleoporin; C.elegans cDNA clone yk6b4 : 3prime end, single read.
193029_s_at	270.5	P	0.000244	276.2	P	0.000244	296.5	P	0.000732	252.2	P	0.001221	C18E9.2 /REP_DB=WormBase Gene ID /WP=CE05294 /TR=Q18093 /GB=CAA93853.1 /SUBMIT=HINXTON /CHR=2 /FEA=Sanger Annotation /DEF=Drosophila translocation protein 1 like
181063_at													K06A9.2 /REP_DB=WormBase Gene ID /WP=CE07335 /TR=P91364 /GB=AAC70887.1 /SUBMIT=ST.LOUIS /CHR=X /FEA=Sanger Annotation
175237_at	145.8	P	0.000244	94.8	P	0.001221	159.1	P	0.000244	119.2	P	0.000244	AU116158_rc /REP_DB=TREMBL Accession /GB=AU116158 /CHR=3 /FEA=Genomic Cluster /DEF=Caenorhabditis elegans cDNA clone:yk741c7 : 3prime end, single read.
192815_s_at				72.5	P	0.000732							C55A6.1 /REP_DB=WormBase Gene ID /WP=CE08998 /TR=O17719 /GB=CAB02861.1 /SUBMIT=HINXTON /CHR=5 /FEA=Sanger Annotation /DEF=Zinc finger, C3HC4 type (RING finger)
174436_at	175.6	P	0.000244	161.9	P	0.000244	162.2	P	0.000732	163.9	P	0.000732	CEK007G5R_rc /REP_DB=TREMBL Accession /GB=D28015 /CHR=4 /FEA=Genomic Cluster /DEF=C.elegans cDNA clone yk7g5 : 3prime end, single read.
173222_s_at	1176.4	P	0.00293	1043.1	P	0.00415	587.7	P	0.008057	534	P	0.01416	AV184434_rc /REP_DB=TREMBL Accession /FEA=EST Transcript /REVCOMP /GB=AV184434 /DEF=Caenorhabditis elegans cDNA clone:yk664e11 : 3prime end, single read.
183649_at				72.7	P	0.046143							F41D9.3 /REP_DB=WormBase Gene ID /WP=CE28319 /TR=Q94224 /GB=AAB52607.2 /SUBMIT=ST.LOUIS /CHR=X /FEA=Sanger Annotation
177172_at													Y61A9LA.E /REP_DB=WormBase Gene ID /WP=CE25522 /CHR=5 /FEA=Sanger Annotation /DEF=(ST.LOUIS) protein_id:AAF60837.1
174944_s_at	682.6	P	0.000732	451.2	P	0.000732	924.3	P	0.000244	978.4	P	0.000244	CEK112C6R_rc /REP_DB=TREMBL Accession /GB=D72989 /CHR=3 /FEA=Genomic Cluster /DEF=C.elegans cDNA clone yk112c6 : 3prime end, single read.
172013_x_at	456	P	0.000244	424.7	P	0.000244	248	P	0.000244	284.1	P	0.000732	AU116366_rc /REP_DB=TREMBL Accession /GB=AU116366 /FEA=Transcript Cluster /DEF=Caenorhabditis elegans cDNA clone:yk743h10 : 3prime end, single read.
187082_s_at													K11D12.10 /REP_DB=WormBase Gene ID /WP=CE25944 /TR=O44627 /GB=AAB94221.2 /SUBMIT=ST.LOUIS /CHR=5 /FEA=Sanger Annotation
174015_at													AV186325 /REP_DB=TREMBL Accession /5_PRIME_EXT_ID=W02B12.9 /5_PRIME_EXT_DB=WormBase Gene ID /GB=AV186325 /WB_GENE_ID=W02B12.9 /WP=CE03769 /CHR=2 /FEA=Genomic Cluster /DEF=mitochondrial RNA splicing MSR4 like protein; Caenorhabditis elegans cDNA clone:yk498c1 : 5prime end, single read.
193905_at													Y52B11A.3 /REP_DB=WormBase Gene ID /WP=CE20292 /TR=Q9XWF1 /GB=CAA21721.1 /SUBMIT=HINXTON /CHR=1 /FEA=Sanger Annotation /DEF=Heme-binding domain in cytochrome b5 and oxidoreductases
178593_at				73.6	P	0.008057	109.6	P	0.008057	103.4	P	0.010742	F32A7.4 /REP_DB=WormBase Gene ID /WP=CE09845 /TR=P91862 /GB=CAB05500.1 /SUBMIT=HINXTON /CHR=1 /FEA=Sanger Annotation
186897_at	280.6	P	0.000244	288.4	P	0.000244	361.5	P	0.000244	357.4	P	0.000244	B0285.4 /REP_DB=WormBase Gene ID /WP=CE00643 /TR=SW:P46554 /GB=CAA84295.1 /SUBMIT=HINXTON /CHR=3 /FEA=Sanger Annotation
185875_at	113.4	P	0.000732	129.3	P	0.000732	138	P	0.000732	128.8	P	0.001221	C09H10.10 /REP_DB=WormBase Gene ID /WP=CE23538 /TR=Q9U3Q2 /GB=CAB54192.1 /SUBMIT=HINXTON /CHR=2 /FEA=Sanger Annotation
175544_at													AV178162_rc /REP_DB=TREMBL Accession /GB=AV178162 /CHR=1 /FEA=Genomic Cluster /DEF=Caenorhabditis elegans cDNA clone:yk561b10 : 3prime end, single read.
192561_at	134.4	P	0.000244	106.2	P	0.000244	168.6	P	0.000244	155.8	P	0.000244	Y17G7B.3 /REP_DB=WormBase Gene ID /WP=CE19036 /TR=Q9XXJ1 /GB=CAA19450.1 /SUBMIT=HINXTON /CHR=2 /FEA=Sanger Annotation /DEF=Metallo-beta-lactamase superfamily
179102_at	105.4	P	0.000244	90.6	P	0.000244							T28C6.8 /REP_DB=WormBase Gene ID /WP=CE26012 /TR=Q9XVW9 /GB=CAA90999.2 /SUBMIT=HINXTON /CHR=4 /FEA=Sanger Annotation
179898_s_at	602.8	P	0.000244	676.2	P	0.000244	816.8	P	0.000244	771.2	P	0.000244	Y37D8A.9 /REP_DB=WormBase Gene ID /WP=CE20213 /TR=Q9XWW2 /GB=CAA21528.1 /SUBMIT=HINXTON /CHR=3 /FEA=Sanger Annotation
174489_at	124.1	P	0.000244	92.4	P	0.000732	106.8	P	0.000244	122	P	0.000244	CEK002H3R_rc /REP_DB=TREMBL Accession /GB=D27077 /CHR=1 /FEA=Genomic Cluster /DEF=C.elegans cDNA clone yk2h3 : 3prime end, single read.
185907_s_at	210.9	P	0.000732	220.8	P	0.000244	237.4	P	0.000244	228	P	0.000732	Y44E3A.6 /REP_DB=WormBase Gene ID /WP=CE21931 /TR=Q9TXZ2 /GB=AAC78232.1 /SUBMIT=ST.LOUIS /CHR=1 /FEA=Sanger Annotation
187527_at	125.2	P	0.001953	75	P	0.00293	94	P	0.000732	97.6	P	0.000244	Y71F9AL.14 /REP_DB=WormBase Gene ID /WP=CE27022 /TR=Q9N4I1 /GB=AAF36009.2 /SUBMIT=ST.LOUIS /CHR=1 /FEA=Sanger Annotation
188665_at	95.5	P	0.037598	99.9	P	0.030273							C33A11.1 /REP_DB=WormBase Gene ID /WP=CE24824 /TR=Q93318 /GB=CAB61033.1 /SUBMIT=HINXTON /CHR=X /FEA=Sanger Annotation /DEF=Ank repeat
177897_at	75.2	P	0.000244	81.6	P	0.00293	124.2	P	0.000244	93.4	P	0.000244	K03H1.7 /REP_DB=WormBase Gene ID /WP=CE00573 /TR=Q21196 /GB=CAA82659.1 /SUBMIT=HINXTON /CHR=3 /FEA=Sanger Annotation
178019_s_at	90.2	P	0.001953	93	P	0.000244	124.9	P	0.000244	180.9	P	0.000732	M04B2.4 /REP_DB=WormBase Gene ID /WP=CE12390 /TR=Q21504 /GB=CAB01237.1 /SUBMIT=HINXTON /CHR=4 /FEA=Sanger Annotation
171851_x_at	105.5	P	0.000244	101.9	P	0.001221	78.3	P	0.001953	88.7	P	0.000732	CEC910_rc /REP_DB=TREMBL Accession /GB=C07910 /FEA=Transcript Cluster /DEF=C.elegans cDNA clone yk168g10 : 3prime end, single read.
178273_at										76	P	0.037598	F01D5.2 /REP_DB=WormBase Gene ID /WP=CE18560 /TR=Q9XVB0 /GB=CAB04040.1 /SUBMIT=HINXTON /CHR=2 /FEA=Sanger Annotation
192535_s_at	91	P	0.000244	75.5	P	0.000244							T19D12.6 /REP_DB=WormBase Gene ID /WP=CE04981 /TR=Q22574 /GB=AAC24426.1 /SUBMIT=ST.LOUIS /CHR=2 /FEA=Sanger Annotation /DEF=laminin repeats; EGF-like repeats
178555_at													F13E9.8 /REP_DB=WormBase Gene ID /WP=CE05610 /TR=Q19406 /GB=CAA93404.1 /SUBMIT=HINXTON /CHR=4 /FEA=Sanger Annotation
174994_at	449.2	P	0.000244	335.7	P	0.000244	212.6	P	0.000244	222.7	P	0.000732	CEK059GXR_rc /REP_DB=TREMBL Accession /GB=D65594 /CHR=X /FEA=Genomic Cluster /DEF=C.elegans cDNA clone yk59g10 : 3prime end, single read.
184953_at													Y113G7B.3 /REP_DB=WormBase Gene ID /WP=CE24144 /TR=Q9U2W8 /GB=CAB54338.1 /SUBMIT=HINXTON /CHR=5 /FEA=Sanger Annotation
193184_at	105	P	0.000244	122.8	P	0.000732	136.8	P	0.000732	111.8	P	0.000732	D2085.6 /REP_DB=WormBase Gene ID /WP=CE03109 /TR=Q18993 /GB=CAA91062.1 /SUBMIT=HINXTON /CHR=2 /FEA=Sanger Annotation /DEF=phosphatidylinositol biosynthetic protein
174447_at	180.2	P	0.000732	173.9	P	0.000732	269.3	P	0.000244	255.6	P	0.000244	C37206_rc /REP_DB=TREMBL Accession /GB=C37206 /CHR=1 /FEA=Genomic Cluster /DEF=C.elegans cDNA clone yk460f12 : 3prime end, single read.
173480_s_at													C70215 /REP_DB=TREMBL Accession /5_PRIME_EXT_ID=Y5H2B.5 /5_PRIME_EXT_DB=WormBase Gene ID /GB=C70215 /WB_GENE_ID=Y5H2B.5 /WP=CE26222 /CHR=5 /FEA=Genomic Cluster /DEF=C.elegans cDNA clone yk384e3 : 5prime end, single read.
176010_at	562	P	0.000244	516	P	0.000244	519.2	P	0.000244	602.7	P	0.000244	K12H4.3 /REP_DB=WormBase Gene ID /WP=CE00268 /SUBMIT=ST.LOUIS /CHR=3 /FEA=Sanger Annotation
171765_x_at	99.3	P	0.000732	104.9	P	0.001221	121.8	P	0.000732	130.9	P	0.001221	C45971 /REP_DB=TREMBL Accession /5_PRIME_EXT_ID=F58D5.4A /5_PRIME_EXT_DB=WormBase Gene ID /GB=C45971 /WB_GENE_ID=F58D5.4A /WP=CE25020 /CHR=1 /FEA=Genomic Cluster /DEF=C.elegans cDNA clone yk404b8 : 5prime end, single read.
174443_at	264.7	P	0.000244	250.8	P	0.000244	465.5	P	0.000244	369.7	P	0.000244	CEK003H3R_rc /REP_DB=TREMBL Accession /GB=D27793 /CHR=2 /FEA=Genomic Cluster /DEF=C.elegans cDNA clone yk3h3 : 3prime end, single read.
179584_at	82.4	P	0.000244	129.7	P	0.000732	103.6	P	0.000244	88.2	P	0.000244	W04A4.5 /REP_DB=WormBase Gene ID /WP=CE25138 /TR=O18167 /GB=CAB04900.2 /SUBMIT=HINXTON /CHR=1 /FEA=Sanger Annotation
175293_at	1309.9	P	0.000244	1096.9	P	0.000244	1398.6	P	0.000244	1538.2	P	0.000244	AU115216_rc /REP_DB=TREMBL Accession /GB=AU115216 /CHR=1 /FEA=Genomic Cluster /DEF=Caenorhabditis elegans cDNA clone:yk729c6 : 3prime end, single read.
179489_s_at	650.1	P	0.000244	728.4	P	0.000732	425.3	P	0.000732	391.9	P	0.000732	R102.5A /REP_DB=WormBase Gene ID /WP=CE06333 /TR=Q21891 /GB=CAA94359.1 /SUBMIT=HINXTON /CHR=4 /FEA=Sanger Annotation
187243_at							104.9	P	0.000244	82.4	P	0.000244	B0523.3 /REP_DB=WormBase Gene ID /WP=CE20462 /TR=SW:P34266 /GB=AAB37089.2 /SUBMIT=ST.LOUIS /CHR=3 /FEA=Sanger Annotation
186042_at										83.5	P	0.001221	Y38C9A.1 /REP_DB=WormBase Gene ID /WP=CE21576 /TR=Q9UAZ3 /GB=AAD14762.1 /SUBMIT=ST.LOUIS /CHR=5 /FEA=Sanger Annotation
171752_x_at				83.5	P	0.000732							CEK035FXR_rc /REP_DB=TREMBL Accession /GB=D33755 /CHR=5 /FEA=Genomic Cluster /DEF=C.elegans cDNA clone yk35f10 : 3prime end, single read.
187297_s_at	217.2	P	0.000244	306.1	P	0.000244	202.2	P	0.000244	200.8	P	0.000244	B0495.7 /REP_DB=WormBase Gene ID /WP=CE01765 /TR=SW:Q09216 /GB=AAA62526.1 /SUBMIT=ST.LOUIS /CHR=2 /FEA=Sanger Annotation
182844_s_at	351.7	P	0.000244	299.8	P	0.000244	128.5	P	0.000244	166	P	0.000244	ZK973.7 /REP_DB=WormBase Gene ID /WP=CE24753 /TR=Q9N4M5 /GB=AAF40011.1 /SUBMIT=ST.LOUIS /CHR=1 /FEA=Sanger Annotation
180788_at	327	P	0.000244	261.1	P	0.000244	404.9	P	0.000244	293.3	P	0.000244	H21P03.2 /REP_DB=WormBase Gene ID /WP=CE18820 /TR=Q9XTV3 /GB=CAB09113.1 /SUBMIT=HINXTON /CHR=4 /FEA=Sanger Annotation
192208_s_at	94	P	0.001221	98.3	P	0.001953							F33E2.2 /REP_DB=WormBase Gene ID /WP=CE23702 /TR=O01700 /GB=CAB06544.2 /SUBMIT=HINXTON /CHR=1 /FEA=Sanger Annotation /DEF=Eukaryotic protein kinase domain
186899_s_at	628.7	P	0.000244	701.8	P	0.000244	950.2	P	0.000244	845	P	0.000244	R151.9 /REP_DB=WormBase Gene ID /WP=CE00827 /TR=SW:Q21993 /GB=AAK29855.1 /SUBMIT=ST.LOUIS /CHR=3 /FEA=Sanger Annotation
186315_at	158.5	P	0.000244	210.8	P	0.001221	294.6	P	0.000244	273.6	P	0.000244	Y48C3A.10 /REP_DB=WormBase Gene ID /WP=CE22143 /TR=Q9NAG2 /GB=CAB55109.1 /SUBMIT=HINXTON /CHR=2 /FEA=Sanger Annotation
174588_at	87.2	P	0.00293	106.6	P	0.001953							CEK071C9R_rc /REP_DB=TREMBL Accession /GB=D65943 /CHR=X /FEA=Genomic Cluster /DEF=C.elegans cDNA clone yk71c9 : 3prime end, single read.
191559_s_at	179	P	0.001953	189.8	P	0.001953	72.8	P	0.005859	71.6	P	0.00415	F11A5.9 /REP_DB=WormBase Gene ID /WP=CE15787 /TR=O17785 /GB=CAB07353.1 /SUBMIT=HINXTON /CHR=5 /FEA=Sanger Annotation /DEF=sodium-phosphate transporter
188070_s_at													F13B9.5 /REP_DB=WormBase Gene ID /WP=CE25854 /GEN=ksr-1 /TR=Q19380 /GB=AAK39225.1 /SUBMIT=ST.LOUIS /CHR=X /FEA=Sanger Annotation
181559_at	210.9	P	0.000732	201.1	P	0.000732	80.3	P	0.00293	82.3	P	0.010742	C24A3.2 /REP_DB=WormBase Gene ID /WP=CE04059 /TR=Q18124 /GB=AAA81459.1 /SUBMIT=ST.LOUIS /CHR=X /FEA=Sanger Annotation
187824_at													ZK1290.10 /REP_DB=WormBase Gene ID /WP=CE02080 /TR=SW:Q09337 /GB=AAB93316.1 /SUBMIT=ST.LOUIS /CHR=2 /FEA=Sanger Annotation
183194_s_at	161.5	P	0.000244	223.6	P	0.000244	464.7	P	0.000244	455.2	P	0.000244	F08F3.6 /REP_DB=WormBase Gene ID /WP=CE09261 /TR=Q22946 /GB=AAB04872.1 /SUBMIT=ST.LOUIS /CHR=5 /FEA=Sanger Annotation
179511_at													F20G2.5 /REP_DB=WormBase Gene ID /WP=CE09508 /TR=Q93543 /GB=CAB02085.1 /SUBMIT=HINXTON /CHR=5 /FEA=Sanger Annotation
185705_at	670	P	0.000244	826.7	P	0.000244	831.4	P	0.000732	741.6	P	0.000244	Y62E10A.2 /REP_DB=WormBase Gene ID /WP=CE22695 /TR=Q9U1X8 /GB=CAB60596.1 /SUBMIT=HINXTON /CHR=4 /FEA=Sanger Annotation
193962_at	83.9	P	0.030273										F38A6.1 /REP_DB=WormBase Gene ID /WP=CE15998 /GEN=fkh-1 /TR=Q17381 /GB=CAB07378.1 /SUBMIT=HINXTON /CHR=5 /FEA=Sanger Annotation /DEF=Fork head domain, eukaryotic transcription factors
178943_at	101.3	P	0.000244	110.8	P	0.000244	143	P	0.000244	160.1	P	0.000244	C09H6.3 /REP_DB=WormBase Gene ID /WP=CE15611 /TR=O17581 /GB=CAB03867.1 /SUBMIT=HINXTON /CHR=1 /FEA=Sanger Annotation
193932_s_at	196	P	0.000244	161.6	P	0.000244	325.5	P	0.000244	325.4	P	0.000244	T03F6.2 /REP_DB=WormBase Gene ID /WP=CE16336 /TR=O62360 /GB=CAB03279.1 /SUBMIT=HINXTON /CHR=3 /FEA=Sanger Annotation /DEF=DnaJ, prokaryotic heat shock protein, Zinc finger, C2H2 type
188716_s_at													ZK430.8 /REP_DB=WormBase Gene ID /WP=CE05084 /TR=Q23490 /GB=AAA83575.1 /SUBMIT=ST.LOUIS /CHR=2 /FEA=Sanger Annotation /DEF=peroxidase
191564_s_at	508.4	P	0.000244	605.8	P	0.000244	799.8	P	0.000244	792	P	0.000244	F44F4.2 /REP_DB=WormBase Gene ID /WP=CE00998 /TR=Q20402 /GB=CAA85453.1 /SUBMIT=HINXTON /CHR=2 /FEA=Sanger Annotation /DEF=Protein-tyrosine phosphatase
186781_at				74.1	P	0.037598							F35F10.13 /REP_DB=WormBase Gene ID /WP=CE09938 /TR=Q9GYT2 /GB=AAF99928.1 /SUBMIT=ST.LOUIS /CHR=5 /FEA=Sanger Annotation
180673_s_at	101.3	P	0.001221	140.9	P	0.001221	119.9	P	0.001221	95	P	0.00415	ZK180.3 /REP_DB=WormBase Gene ID /WP=CE07621 /TR=Q23444 /GB=AAB52967.1 /SUBMIT=ST.LOUIS /CHR=4 /FEA=Sanger Annotation
187275_at	74.8	P	0.000732	73.4	P	0.000244	100	P	0.000244	128.4	P	0.000732	D1054.13 /REP_DB=WormBase Gene ID /WP=CE05531 /TR=SW:Q18953 /GB=CAA98446.1 /SUBMIT=HINXTON /CHR=5 /FEA=Sanger Annotation
190366_at	91.4	P	0.001221	78.1	P	0.001221	110.5	P	0.000244	89.3	P	0.00293	F44F4.11 /REP_DB=WormBase Gene ID /WP=CE18680 /TR=Q20409 /GB=CAA85463.1 /SUBMIT=HINXTON /CHR=2 /FEA=Sanger Annotation /DEF=tubulin alpha-2 chain
180058_s_at	77.3	P	0.01416	82.4	P	0.008057							C16H3.3 /REP_DB=WormBase Gene ID /WP=CE27697 /TR=Q94170 /GB=AAB07583.2 /SUBMIT=ST.LOUIS /CHR=X /FEA=Sanger Annotation
183383_s_at													B0212.4 /REP_DB=WormBase Gene ID /WP=CE27565 /TR=O45064 /GB=AAC02568.2 /SUBMIT=ST.LOUIS /CHR=4 /FEA=Sanger Annotation
179787_at	335.8	P	0.000244	301.3	P	0.000244	150.5	P	0.000244	130.4	P	0.000244	H36L18.2 /REP_DB=WormBase Gene ID /WP=CE19945 /TR=Q9XTV5 /GB=CAB08560.1 /SUBMIT=HINXTON /CHR=X /FEA=Sanger Annotation
176492_s_at	73.4	P	0.00293				98.9	P	0.001221	81.4	P	0.001953	Y74C10AR.B /REP_DB=WormBase Gene ID /WP=CE25603 /CHR=1 /FEA=Sanger Annotation /DEF=(ST.LOUIS)
192092_at	94.7	P	0.001953	99.4	P	0.001953				71.8	P	0.00293	F13C5.2 /REP_DB=WormBase Gene ID /WP=CE19384 /TR=O76561 /GB=AAC64610.1 /SUBMIT=ST.LOUIS /CHR=X /FEA=Sanger Annotation /DEF=bromodomain-containing protein
178662_s_at	124	P	0.000244	121.2	P	0.000244	213.5	P	0.000244	200.3	P	0.000244	T23G7.2 /REP_DB=WormBase Gene ID /WP=CE03703 /TR=Q22704 /GB=CAA92700.1 /SUBMIT=HINXTON /CHR=2 /FEA=Sanger Annotation
189325_at	158.8	P	0.000244	186.8	P	0.000244	122.8	P	0.001953	139	P	0.001953	F02D8.4 /REP_DB=WormBase Gene ID /WP=CE09182 /TR=Q19121 /GB=CAB01666.1 /SUBMIT=HINXTON /CHR=5 /FEA=Sanger Annotation /DEF=carboxypeptidase
176720_at	301.9	P	0.000732	334.4	P	0.000732	294.6	P	0.000732	315.8	P	0.001221	C30B5.2 /REP_DB=WormBase Gene ID /WP=CE27101 /GB=AAK31472.1 /SUBMIT=ST.LOUIS /CHR=2 /FEA=Sanger Annotation
190647_at													C14A4.13 /REP_DB=WormBase Gene ID /WP=CE02142 /TR=Q17960 /GB=CAA90134.1 /SUBMIT=HINXTON /CHR=2 /FEA=Sanger Annotation /DEF=serine-threonine kinase
186926_s_at	167.2	P	0.000244	222.7	P	0.000244	180.2	P	0.000244	154.6	P	0.000244	PAR2.4 /REP_DB=WormBase Gene ID /WP=CE00848 /TR=SW:P45895 /GB=AAA50619.1 /SUBMIT=ST.LOUIS /CHR=3 /FEA=Sanger Annotation
189133_s_at	237.4	P	0.000244	201.2	P	0.000244	250.7	P	0.000244	214.9	P	0.000244	C01G8.3 /REP_DB=WormBase Gene ID /WP=CE07803 /TR=P91013 /GB=AAB37640.1 /SUBMIT=ST.LOUIS /CHR=1 /FEA=Sanger Annotation /DEF=oxidoreductase
188853_at													R07E5.4 /REP_DB=WormBase Gene ID /WP=CE01046 /TR=Q21830 /GB=CAA83624.1 /SUBMIT=HINXTON /CHR=3 /FEA=Sanger Annotation /DEF=Glutaredoxin
178852_s_at	97.7	P	0.000732	118.1	P	0.00293	142.3	P	0.000732	129	P	0.001221	D1081.9 /REP_DB=WormBase Gene ID /WP=CE23619 /TR=Q9U3L0 /GB=CAB54207.1 /SUBMIT=HINXTON /CHR=1 /FEA=Sanger Annotation
184861_at	165.3	P	0.001953	205.3	P	0.001953	91.2	P	0.001953	101.8	P	0.00293	F21H11.2 /REP_DB=WormBase Gene ID /WP=CE25860 /TR=Q9GYP6 /GB=AAF99910.1 /SUBMIT=ST.LOUIS /CHR=3 /FEA=Sanger Annotation
189358_at													T10B10.8 /REP_DB=WormBase Gene ID /WP=CE06406 /TR=Q22375 /GB=CAA96680.1 /SUBMIT=HINXTON /CHR=X /FEA=Sanger Annotation /DEF=glycogenin like
187694_s_at	212.4	P	0.000244	231.4	P	0.000244	336.8	P	0.000244	321.8	P	0.000244	W06E11.4 /REP_DB=WormBase Gene ID /WP=CE01428 /TR=SW:Q23202 /GB=AAK29863.1 /SUBMIT=ST.LOUIS /CHR=3 /FEA=Sanger Annotation
191251_at													C33A12.6 /REP_DB=WormBase Gene ID /WP=CE05352 /TR=Q18361 /GB=CAA92791.1 /SUBMIT=HINXTON /CHR=4 /FEA=Sanger Annotation /DEF=UDP-glucuronysltransferase
173847_s_at	596.5	P	0.000244	624.4	P	0.000244	575	P	0.000244	603.7	P	0.000244	CEC1251 /REP_DB=TREMBL Accession /5_PRIME_EXT_ID=F13G3.5 /5_PRIME_EXT_DB=WormBase Gene ID /GB=C09125 /WB_GENE_ID=F13G3.5 /WP=CE05617 /CHR=1 /FEA=Genomic Cluster /DEF=myo-inositol-1-monophosphatase; C.elegans cDNA clone yk156f9 : 5prime end, single read.
189150_at													ZC416.4 /REP_DB=WormBase Gene ID /WP=CE17305 /TR=O44182 /GB=AAB88368.1 /SUBMIT=ST.LOUIS /CHR=4 /FEA=Sanger Annotation /DEF=protein kinase
178333_at	108.5	P	0.018555	117.8	P	0.01416	120.6	P	0.008057	127.1	P	0.00415	K03H4.2 /REP_DB=WormBase Gene ID /WP=CE11698 /TR=Q9XVL5 /GB=CAB03162.1 /SUBMIT=HINXTON /CHR=5 /FEA=Sanger Annotation
185310_at	172.2	P	0.000244	162.5	P	0.000244	171.7	P	0.000244	154.8	P	0.000244	H20J04.2 /REP_DB=WormBase Gene ID /WP=CE27187 /TR=Q9N5L9 /GB=AAF39888.2 /SUBMIT=ST.LOUIS /CHR=2 /FEA=Sanger Annotation
185560_at													Y43F8B.11 /REP_DB=WormBase Gene ID /WP=CE21895 /TR=Q9XWY1 /GB=CAA21505.1 /SUBMIT=HINXTON /CHR=5 /FEA=Sanger Annotation
189672_at													C17H12.4 /REP_DB=WormBase Gene ID /WP=CE16865 /TR=O45083 /GB=AAC02583.1 /SUBMIT=ST.LOUIS /CHR=4 /FEA=Sanger Annotation /DEF=carboxylesterase
173855_at	91.2	P	0.001953	75	P	0.00415	106	P	0.001953	101.3	P	0.00293	CEK038H9R_rc /REP_DB=TREMBL Accession /5_PRIME_EXT_ID=T22B11.5 /5_PRIME_EXT_DB=WormBase Gene ID /GB=D33968 /WB_GENE_ID=T22B11.5 /WP=CE28486 /CHR=4 /FEA=Genomic Cluster /DEF=2-oxoglutarate dehydrogenase; C.elegans cDNA clone yk38h9 : 3prime end, single read.
192015_s_at	802.8	P	0.000244	935.4	P	0.000244	1023.1	P	0.000244	1106	P	0.000244	C38C3.5A /REP_DB=WormBase Gene ID /WP=CE20547 /GEN=unc-60 /GB=AAD14703.1 /SUBMIT=ST.LOUIS /CHR=5 /FEA=Sanger Annotation /DEF=actin depolymerizing factor
174171_at	305.3	P	0.000244	353.1	P	0.000244	548.9	P	0.000244	577.5	P	0.000244	C38390_rc /REP_DB=TREMBL Accession /GB=C38390 /CHR=5 /FEA=Genomic Cluster /DEF=C.elegans cDNA clone yk492d3 : 3prime end, single read.
179491_at	118	P	0.000244	131.7	P	0.000244							ZK669.2 /REP_DB=WormBase Gene ID /WP=CE16741 /TR=Q23569 /GB=CAA85467.1 /SUBMIT=HINXTON /CHR=2 /FEA=Sanger Annotation
191801_s_at				70.2	P	0.000244							F33C8.1 /REP_DB=WormBase Gene ID /WP=CE05796 /TR=SW:Q19981 /GB=CAA93653.1 /SUBMIT=HINXTON /CHR=X /FEA=Sanger Annotation /DEF=perlecan like glycoprotein
192147_s_at	315.1	P	0.000244	294.1	P	0.000244	369	P	0.000244	319.9	P	0.000244	F54C9.2 /REP_DB=WormBase Gene ID /WP=CE02252 /TR=Q20752 /GB=CAA90248.1 /SUBMIT=HINXTON /CHR=2 /FEA=Sanger Annotation /DEF=Heat shock 70Kd protein (HSP70)
182082_at													C49A1.10 /REP_DB=WormBase Gene ID /WP=CE15726 /TR=O45310 /GB=CAB05703.1 /SUBMIT=HINXTON /CHR=1 /FEA=Sanger Annotation
190458_at	114.7	P	0.000244	128.8	P	0.000244	175.5	P	0.000732	187.7	P	0.001953	T24B8.2 /REP_DB=WormBase Gene ID /WP=CE03710 /TR=Q22718 /GB=CAA92759.1 /SUBMIT=HINXTON /CHR=2 /FEA=Sanger Annotation /DEF=Yeast SNF7 like protein
177368_at	268.7	P	0.000244	307.8	P	0.000244	221.5	P	0.000244	228.7	P	0.000244	M60.1 /REP_DB=WormBase Gene ID /WP=CE04774 /TR=Q9GYM7 /GB=AAF99995.1 /SUBMIT=ST.LOUIS /CHR=X /FEA=Sanger Annotation
193274_s_at	256.4	P	0.000732	250.4	P	0.000732	309.6	P	0.000732	356.7	P	0.000732	B0024.11 /REP_DB=WormBase Gene ID /WP=CE05155 /TR=SW:Q17426 /GB=CAA94883.1 /SUBMIT=HINXTON /CHR=5 /FEA=Sanger Annotation /DEF=Uncharacterized protein family UPF0024
175230_at	112.3	P	0.001953	108.1	P	0.001221							AV184940_rc /REP_DB=TREMBL Accession /GB=AV184940 /CHR=4 /FEA=Genomic Cluster /DEF=Caenorhabditis elegans cDNA clone:yk671e5 : 3prime end, single read.
192070_at	525.5	P	0.000244	556.8	P	0.000244	729.2	P	0.000244	864.1	P	0.000244	T25G3.2 /REP_DB=WormBase Gene ID /WP=CE06511 /GEN=chi-1 /TR=Q22791 /GB=CAA96688.1 /SUBMIT=HINXTON /CHR=1 /FEA=Sanger Annotation /DEF=chitin synthase like
172925_x_at	1192.4	P	0.000244	1389	P	0.000244	316.2	P	0.001953	333	P	0.00415	ZK354.11 /REP_DB=WormBase Gene ID /WP=CE02806 /GEN=msp-59 /TR=SW:P53017 /GB=AAB42253.1 /SUBMIT=ST.LOUIS /CHR=4 /FEA=Sanger Annotation /DEF=major sperm protein (MSP-59)
177275_at													M60.7 /REP_DB=WormBase Gene ID /WP=CE25958 /TR=Q9GYM5 /GB=AAF99997.1 /SUBMIT=ST.LOUIS /CHR=X /FEA=Sanger Annotation
189223_at	222.5	P	0.000244	272.4	P	0.000244	260	P	0.000244	330.8	P	0.000244	C06A6.4 /REP_DB=WormBase Gene ID /WP=CE27660 /TR=Q17686 /GB=AAA82294.2 /SUBMIT=ST.LOUIS /CHR=4 /FEA=Sanger Annotation /DEF=aminoacylase-1
189327_s_at	139.9	P	0.000244	164.6	P	0.000244	95.1	P	0.000244	107.3	P	0.000244	Y47H9C.4 /REP_DB=WormBase Gene ID /WP=CE20264 /TR=Q9XWD6 /GB=CAA21739.1 /SUBMIT=HINXTON /CHR=1 /FEA=Sanger Annotation /DEF=EGF-like domain
188188_s_at													Y38F1A.3 /REP_DB=WormBase Gene ID /WP=CE21608 /GEN=ptr-18 /TR=Q9XWL9 /GB=CAA21636.1 /SUBMIT=HINXTON /CHR=2 /FEA=Sanger Annotation
174764_at	152	P	0.000244	156.6	P	0.000244	80	P	0.000244	75.8	P	0.000244	CEK003EZR_rc /REP_DB=TREMBL Accession /GB=D27762 /CHR=1 /FEA=Genomic Cluster /DEF=C.elegans cDNA clone yk3e12 : 3prime end, single read.
173487_at							105.5	P	0.000244	104.6	P	0.001953	C42813 /REP_DB=TREMBL Accession /5_PRIME_EXT_ID=R04D3.2 /5_PRIME_EXT_DB=WormBase Gene ID /GB=C42813 /WB_GENE_ID=R04D3.2 /WP=CE06223 /CHR=X /FEA=Genomic Cluster /DEF=C.elegans cDNA clone yk319h6 : 5prime end, single read.
189668_at	210.5	P	0.000244	214	P	0.000244	161.2	P	0.000244	189.1	P	0.000244	F22D3.1 /REP_DB=WormBase Gene ID /WP=CE27137 /GEN=ceh-38 /GB=AAK31496.1 /SUBMIT=ST.LOUIS /CHR=2 /FEA=Sanger Annotation /DEF=homeobox protein
184568_at	150.4	P	0.00293	159.4	P	0.000732	228.8	P	0.000732	232.7	P	0.00293	Y48G10A.2 /REP_DB=WormBase Gene ID /WP=CE25313 /TR=Q9U284 /GB=CAB63371.1 /SUBMIT=HINXTON /CHR=1 /FEA=Sanger Annotation
175241_at													AV200649_rc /REP_DB=TREMBL Accession /GB=AV200649 /CHR=X /FEA=Genomic Cluster /DEF=Caenorhabditis elegans cDNA clone:yk578d8 : 3prime end, single read.
191524_at	152	P	0.000244	165.6	P	0.000244	92.6	P	0.000732	101.5	P	0.00415	F55F3.3 /REP_DB=WormBase Gene ID /WP=CE18746 /TR=Q9XUY5 /GB=CAB04477.1 /SUBMIT=HINXTON /CHR=X /FEA=Sanger Annotation /DEF=Sodium and potassium ATPases
179502_at	87.1	P	0.000732	83.6	P	0.000732							T28D6.3 /REP_DB=WormBase Gene ID /WP=CE16522 /TR=O18156 /GB=CAB03448.1 /SUBMIT=HINXTON /CHR=3 /FEA=Sanger Annotation
182514_at	276.5	P	0.000244	313.3	P	0.000244	461.8	P	0.000244	466.5	P	0.000244	C42C1.8 /REP_DB=WormBase Gene ID /WP=CE16914 /TR=O44965 /GB=AAB97549.1 /SUBMIT=ST.LOUIS /CHR=4 /FEA=Sanger Annotation
176708_at													F16H6.10 /REP_DB=WormBase Gene ID /WP=CE27753 /GB=CAC42371.1 /SUBMIT=HINXTON /CHR=5 /FEA=Sanger Annotation
190137_s_at	301.6	P	0.000244	234.5	P	0.000244	268.2	P	0.000244	251.8	P	0.000244	F55A3.3 /REP_DB=WormBase Gene ID /WP=CE17113 /TR=Q9N5R9 /GB=AAF39835.1 /SUBMIT=ST.LOUIS /CHR=1 /FEA=Sanger Annotation /DEF=transcritpion factor
188837_at	296.1	P	0.000244	316.4	P	0.000244	389.4	P	0.000244	445.1	P	0.000244	ZK973.3 /REP_DB=WormBase Gene ID /WP=CE24749 /TR=Q9N4M0 /GB=AAF40007.1 /SUBMIT=ST.LOUIS /CHR=1 /FEA=Sanger Annotation /DEF=phosphatase
182836_at	70.3	P	0.000244	102.1	P	0.000244							C29G2.6 /REP_DB=WormBase Gene ID /WP=CE08467 /TR=O16887 /GB=AAB69889.1 /SUBMIT=ST.LOUIS /CHR=5 /FEA=Sanger Annotation
190625_at	76.9	P	0.000732	88.7	P	0.000244	129.3	P	0.000732	125.2	P	0.000732	C53B4.6 /REP_DB=WormBase Gene ID /WP=CE03092 /TR=Q18800 /GB=CAA92454.1 /SUBMIT=HINXTON /CHR=4 /FEA=Sanger Annotation /DEF=Yeast YEA4 like protein
182738_s_at	790	P	0.000244	788	P	0.000244	882.4	P	0.000244	816.9	P	0.000244	C34B2.8 /REP_DB=WormBase Gene ID /WP=CE16896 /TR=O44955 /GB=AAB97540.1 /SUBMIT=ST.LOUIS /CHR=1 /FEA=Sanger Annotation
188879_s_at	108.2	P	0.008057	104.7	P	0.008057	87.7	P	0.008057	85.1	P	0.01416	F14F3.2 /REP_DB=WormBase Gene ID /WP=CE02188 /TR=Q19467 /GB=CAA90184.1 /SUBMIT=HINXTON /CHR=X /FEA=Sanger Annotation /DEF=ankyrin motif
193059_s_at	653.1	P	0.001221	583.8	P	0.000732	753.8	P	0.000732	765.9	P	0.000732	W02D9.1 /REP_DB=WormBase Gene ID /WP=CE24028 /GEN=pri-2 /TR=SW:O02334 /GB=CAB03469.2 /SUBMIT=HINXTON /CHR=1 /FEA=Sanger Annotation /DEF=DNA primase 58 KD subunit
175248_at	81.8	P	0.00293				70.2	P	0.000244				AV200251_rc /REP_DB=TREMBL Accession /GB=AV200251 /CHR=5 /FEA=Genomic Cluster /DEF=Caenorhabditis elegans cDNA clone:yk559c2 : 3prime end, single read.
181931_at	163.6	P	0.000244	280.2	P	0.000244	218.4	P	0.000244	219.4	P	0.000244	F56A3.3 /REP_DB=WormBase Gene ID /WP=CE11218 /TR=P91350 /GB=AAB37803.1 /SUBMIT=ST.LOUIS /CHR=1 /FEA=Sanger Annotation
189606_s_at	157.7	P	0.000244	214.3	P	0.001221	200.8	P	0.000244	257.8	P	0.001221	T05C3.5 /REP_DB=WormBase Gene ID /WP=CE13229 /TR=O16303 /GB=AAB65361.1 /SUBMIT=ST.LOUIS /CHR=5 /FEA=Sanger Annotation /DEF=DNAJ-like protein
173242_s_at	179.4	P	0.023926	142.2	P	0.01416	139.7	P	0.018555	115.9	P	0.046143	CEC0235 /REP_DB=TREMBL Accession /GB=C13023 /FEA=Transcript Cluster /DEF=C.elegans cDNA clone yk162h11 : 5prime end, single read.
173678_s_at	234.4	P	0.000244	219.4	P	0.000244	385.6	P	0.000244	396.5	P	0.000732	AU110306 /REP_DB=TREMBL Accession /5_PRIME_EXT_ID=F25G6.8 /5_PRIME_EXT_DB=WormBase Gene ID /GB=AU110306 /WB_GENE_ID=F25G6.8 /WP=CE09644 /CHR=5 /FEA=Genomic Cluster /DEF=Caenorhabditis elegans cDNA clone:yk718b1 : 5prime end, single read.
173470_s_at	88.7	P	0.000244	83.2	P	0.001221	129.7	P	0.000732	94.8	P	0.005859	g9049537 /REP_DB=GenBank Identifier /5_PRIME_EXT_ID=H19N07.4 /5_PRIME_EXT_DB=WormBase Gene ID /WB_GENE_ID=H19N07.4 /WP=CE16185 /CHR=5 /FEA=Genomic Cluster /DEF=diacylglycerol acyltransferase
184905_at	218.2	P	0.000244	262.1	P	0.000244	299.4	P	0.000244	328.6	P	0.000244	F48A11.4 /REP_DB=WormBase Gene ID /WP=CE10728 /TR=O17369 /GB=AAB71286.1 /SUBMIT=ST.LOUIS /CHR=2 /FEA=Sanger Annotation
188587_s_at	510.1	P	0.000244	484.5	P	0.000244	201.8	P	0.000244	214.6	P	0.000732	Y54G11A.6 /REP_DB=WormBase Gene ID /WP=CE22478 /TR=Q9XVZ4 /GB=CAA22458.1 /SUBMIT=HINXTON /CHR=2 /FEA=Sanger Annotation /DEF=Catalase
179272_at	431.5	P	0.000244	428	P	0.000732	212.6	P	0.000732	238.9	P	0.00293	C06B3.6 /REP_DB=WormBase Gene ID /WP=CE07963 /TR=Q17705 /GB=CAB01116.1 /SUBMIT=HINXTON /CHR=5 /FEA=Sanger Annotation
193640_s_at													K02B9.4 /REP_DB=WormBase Gene ID /WP=CE23844 /GEN=elt-3 /TR=Q21128 /GB=CAA93510.2 /SUBMIT=HINXTON /CHR=X /FEA=Sanger Annotation /DEF=GATA-binding transcription factor like
173306_s_at	76.3	P	0.000244	88.3	P	0.001221	189.5	P	0.000732	137.4	P	0.000732	CEC8833_rc /REP_DB=TREMBL Accession /GB=C10883 /FEA=Transcript Cluster /DEF=C.elegans cDNA clone yk159a10 : 3prime end, single read.
175741_s_at	126.7	P	0.000732	152.8	P	0.000732	117.1	P	0.000732	107.2	P	0.001953	g1118006 /REP_DB=GenBank Identifier /GB=U40858.1 /PROTEIN_GB=AAA83272.1 /CHR=5 /FEA=Mapped Transcript /DEF=serine-threonine kinase
193726_at	1085.2	P	0.000244	1024.2	P	0.000244	777.3	P	0.000244	721.9	P	0.000244	T13F2.1 /REP_DB=WormBase Gene ID /WP=CE25113 /GEN=fat-4 /TR=Q9XTB7 /GB=CAB61031.1 /SUBMIT=HINXTON /CHR=4 /FEA=Sanger Annotation /DEF=cytochrome B5 containing fusion protein
182713_s_at	141.4	P	0.000244	95.8	P	0.00293							C49G7.4 /REP_DB=WormBase Gene ID /WP=CE08862 /TR=O16225 /GB=AAK18899.1 /SUBMIT=ST.LOUIS /CHR=5 /FEA=Sanger Annotation
185091_at	76.9	P	0.000244							71.5	P	0.000244	Y106G6D.5 /REP_DB=WormBase Gene ID /WP=CE19303 /TR=Q9XX59 /GB=CAA20978.1 /SUBMIT=HINXTON /CHR=1 /FEA=Sanger Annotation
184623_at													K01A2.10 /REP_DB=WormBase Gene ID /WP=CE19519 /TR=Q9TZ50 /GB=AAC69509.1 /SUBMIT=ST.LOUIS /CHR=2 /FEA=Sanger Annotation
193958_at	4013.2	P	0.000244	3831.6	P	0.000244	2181.5	P	0.000244	2221.3	P	0.000244	F44C4.3 /REP_DB=WormBase Gene ID /WP=CE07251 /GEN=cpr-4 /TR=SW:P43508 /GB=AAA92327.1 /SUBMIT=ST.LOUIS /CHR=5 /FEA=Sanger Annotation /DEF=cathepsin B-like cysteine proteinase 4 precursor
194078_s_at	119	P	0.00415	108.1	P	0.001221	117.4	P	0.001953	95.3	P	0.00415	D2085.1 /REP_DB=WormBase Gene ID /WP=CE03105 /TR=Q18990 /GB=CAA91059.1 /SUBMIT=HINXTON /CHR=2 /FEA=Sanger Annotation /DEF=glutamine-dependent carbamoyl-phosphate synthase, aspartate carbamoyltransferase, dihydroorotase
192703_s_at	134.9	P	0.010742	151.8	P	0.018555	137.1	P	0.030273	132	P	0.037598	T04C10.1 /REP_DB=WormBase Gene ID /WP=CE06352 /TR=Q22155 /GB=CAA93756.1 /SUBMIT=HINXTON /CHR=X /FEA=Sanger Annotation /DEF=serine-threonine kinase (2 domains)
172958_s_at	128.6	P	0.001953	139.8	P	0.001953	233.9	P	0.001221	285.3	P	0.001221	CEK101H4R /REP_DB=TREMBL Accession /FEA=EST Transcript /GB=D66516 /DEF=C.elegans cDNA clone yk101h4 : 3prime end, single read.
176680_at													C45B2.2 /REP_DB=WormBase Gene ID /WP=CE02552 /GB=AAK68246.1 /SUBMIT=ST.LOUIS /CHR=X /FEA=Sanger Annotation
175913_s_at	367.4	P	0.000244	339.2	P	0.000244	393	P	0.000244	343.3	P	0.000244	F54A3.5 /REP_DB=WormBase Gene ID /WP=CE25901 /SUBMIT=ST.LOUIS /CHR=2 /FEA=Sanger Annotation
178922_at	1516.2	P	0.000244	1511.6	P	0.000244	1103.7	P	0.000244	995.1	P	0.000244	T28F4.5 /REP_DB=WormBase Gene ID /WP=CE06527 /TR=Q22850 /GB=CAA96692.1 /SUBMIT=HINXTON /CHR=1 /FEA=Sanger Annotation
186697_at	408.7	P	0.000244	428	P	0.000244	483.9	P	0.000244	472.2	P	0.000244	C48B4.6 /REP_DB=WormBase Gene ID /WP=CE00482 /TR=SW:P34360 /GB=CAA82378.1 /SUBMIT=HINXTON /CHR=3 /FEA=Sanger Annotation
172064_x_at	354.5	P	0.000244	351.1	P	0.000244	426.6	P	0.000244	468.9	P	0.000244	g6272677 /REP_DB=GenBank Identifier /GB=AF180730.1 /PROTEIN_GB=AAF06159.1 /CHR=5 /FEA=Mapped Transcript /DEF=RNA interference promoting factor RDE-1
179696_at				70.5	P	0.001953				81.6	P	0.001953	Y51H1A.2 /REP_DB=WormBase Gene ID /WP=CE20283 /TR=Q9XWJ7 /GB=CAA21666.1 /SUBMIT=HINXTON /CHR=2 /FEA=Sanger Annotation
177069_s_at	574.5	P	0.000244	625.9	P	0.000244	863	P	0.000244	762.3	P	0.000244	Y94H6A.C /REP_DB=WormBase Gene ID /WP=CE25630 /CHR=4 /FEA=Sanger Annotation /DEF=(ST.LOUIS) protein_id:AAF60889.1
187986_s_at	79.9	P	0.001953										F47A4.2 /REP_DB=WormBase Gene ID /WP=CE16058 /GEN=sop-1 /TR=Q20497 /GB=CAA90064.1 /SUBMIT=HINXTON /CHR=X /FEA=Sanger Annotation
192891_s_at	248.9	P	0.000732	213.4	P	0.001221	250.6	P	0.000244	369.6	P	0.001953	T05H10.1 /REP_DB=WormBase Gene ID /WP=CE13299 /TR=Q22240 /GB=CAA87795.1 /SUBMIT=HINXTON /CHR=2 /FEA=Sanger Annotation /DEF=ubiquitin carboxyl-terminal hydrolase
173144_at	274.6	P	0.000244	212.3	P	0.000244	248.3	P	0.000244	293.2	P	0.000244	AU113368_rc /REP_DB=TREMBL Accession /FEA=EST Transcript /REVCOMP /GB=AU113368 /DEF=Caenorhabditis elegans cDNA clone:yk706f3 : 3prime end, single read.
188083_at													C39E6.1 /REP_DB=WormBase Gene ID /WP=CE06937 /GEN=lon-2 /TR=Q18530 /GB=AAA93415.1 /SUBMIT=ST.LOUIS /CHR=X /FEA=Sanger Annotation
189767_at	561.3	P	0.000244	535.6	P	0.000244	534.7	P	0.000244	565.3	P	0.000244	R05F9.6 /REP_DB=WormBase Gene ID /WP=CE04809 /TR=Q21742 /GB=AAA83163.1 /SUBMIT=ST.LOUIS /CHR=2 /FEA=Sanger Annotation /DEF=phosphoglucomutase
192862_s_at	295.6	P	0.000732	335.9	P	0.001221	454.2	P	0.000732	461.9	P	0.000244	C56A3.4 /REP_DB=WormBase Gene ID /WP=CE09032 /TR=Q18875 /GB=CAB01133.1 /SUBMIT=HINXTON /CHR=5 /FEA=Sanger Annotation /DEF=Zinc finger, C3HC4 type (RING finger)
187474_s_at							77.3	P	0.010742	74.9	P	0.01416	Y110A2AR.3 /REP_DB=WormBase Gene ID /WP=CE25196 /TR=Q9N489 /GB=AAF60412.1 /SUBMIT=ST.LOUIS /CHR=2 /FEA=Sanger Annotation
185131_at							112.3	P	0.030273				Y48C3A.16 /REP_DB=WormBase Gene ID /WP=CE22150 /TR=Q9NAF9 /GB=CAB55116.1 /SUBMIT=HINXTON /CHR=2 /FEA=Sanger Annotation
189049_s_at	169	P	0.001953	180.1	P	0.001221	214.9	P	0.001221	129.6	P	0.000732	F56F10.1 /REP_DB=WormBase Gene ID /WP=CE11274 /TR=SW:P90893 /GB=AAB36854.1 /SUBMIT=ST.LOUIS /CHR=X /FEA=Sanger Annotation /DEF=peptidase
175011_at	426.8	P	0.000732	376.2	P	0.000244	374	P	0.000732	333.4	P	0.000732	CEK102D1R_rc /REP_DB=TREMBL Accession /GB=D66542 /CHR=5 /FEA=Genomic Cluster /DEF=C.elegans cDNA clone yk102d1 : 3prime end, single read.
190122_at	155.7	P	0.000244	136.6	P	0.000244							C18C4.10 /REP_DB=WormBase Gene ID /WP=CE27362 /GEN=klc-2 /GB=AAK52182.1 /SUBMIT=ST.LOUIS /CHR=5 /FEA=Sanger Annotation /DEF=kinesin light chain
177070_s_at	526.2	P	0.000244	555.1	P	0.000244	367.6	P	0.000244	420.3	P	0.000732	C30F8.2 /REP_DB=WormBase Gene ID /WP=CE25796 /SUBMIT=ST.LOUIS /CHR=1 /FEA=Sanger Annotation /DEF=vaculolar ATPase
174555_at	144.6	P	0.000732	153.3	P	0.001221	198.3	P	0.000244	232.1	P	0.001953	CEK033G3R_rc /REP_DB=TREMBL Accession /GB=D33625 /CHR=4 /FEA=Genomic Cluster /DEF=C.elegans cDNA clone yk33g3 : 3prime end, single read.
175748_s_at	271.5	P	0.000244	244.7	P	0.000244	286.7	P	0.000244	278.7	P	0.000244	g7417256 /REP_DB=GenBank Identifier /GB=AF233290.1 /PROTEIN_GB=AAF62516.1 /CHR=5 /FEA=Mapped Transcript /DEF=maternal-effect sterile 4
189089_at	128.9	P	0.000244	151.8	P	0.000732	126.2	P	0.000732	136	P	0.000732	ZK1307.6 /REP_DB=WormBase Gene ID /WP=CE01695 /TR=Q09649 /GB=CAA87433.1 /SUBMIT=HINXTON /CHR=2 /FEA=Sanger Annotation /DEF=CDC20 protein
172854_x_at	1335.8	P	0.000732	1147.3	P	0.00415	174.1	P	0.037598	174.3	P	0.046143	F32B6.6 /REP_DB=WormBase Gene ID /WP=CE09861 /GEN=msp-77 /TR=Q9TVW5 /GB=CAB03037.1 /SUBMIT=HINXTON /CHR=4 /FEA=Sanger Annotation /DEF=major sperm protein
177848_at	149.2	P	0.001221	178.4	P	0.001221	118.3	P	0.000244	198	P	0.00415	C36B1.8 /REP_DB=WormBase Gene ID /WP=CE05375 /TR=Q93342 /GB=CAB02273.1 /SUBMIT=HINXTON /CHR=1 /FEA=Sanger Annotation
173753_s_at	654.2	P	0.000244	549.1	P	0.000244	810.9	P	0.000244	664.6	P	0.000244	AV194982 /REP_DB=TREMBL Accession /5_PRIME_EXT_ID=Y73F8A.34 /5_PRIME_EXT_DB=WormBase Gene ID /GB=AV194982 /WB_GENE_ID=Y73F8A.34 /WP=CE25598 /CHR=4 /FEA=Genomic Cluster /DEF=Caenorhabditis elegans cDNA clone:yk636c1 : 5prime end, single read.
191777_at	124.1	P	0.000244	109.3	P	0.000244	103.2	P	0.000244	126.8	P	0.000244	C27H5.3 /REP_DB=WormBase Gene ID /WP=CE27099 /TR=Q18265 /GB=AAC46657.1 /SUBMIT=ST.LOUIS /CHR=2 /FEA=Sanger Annotation /DEF=Probable RNA binding protein
175665_at	114.8	P	0.000244	122.5	P	0.000732				94.1	P	0.000732	g4959717 /REP_DB=GenBank Identifier /GB=AF136238.1 /PROTEIN_GB=AAD34462.1 /CHR=X /FEA=Mapped Transcript /DEF=DAF-12 A1
176829_at													Y55B1AR.2 /REP_DB=WormBase Gene ID /WP=CE27021 /GB=AAK68901.1 /SUBMIT=ST.LOUIS /CHR=3 /FEA=Sanger Annotation
187657_s_at	103.6	P	0.000244	119.7	P	0.000732	218.1	P	0.000244	162.9	P	0.000244	ZK546.14 /REP_DB=WormBase Gene ID /WP=CE02914 /TR=SW:Q23525 /GB=AAA68745.1 /SUBMIT=ST.LOUIS /CHR=2 /FEA=Sanger Annotation
191625_s_at	107.1	P	0.001953	107.8	P	0.001221							K03H1.3 /REP_DB=WormBase Gene ID /WP=CE00506 /TR=SW:P34499 /GB=CAA82656.1 /SUBMIT=HINXTON /CHR=3 /FEA=Sanger Annotation /DEF=Transthyretin-like family
178299_at	72.6	P	0.008057										K02C4.2 /REP_DB=WormBase Gene ID /WP=CE01598 /TR=Q09403 /GB=CAA87785.1 /SUBMIT=HINXTON /CHR=2 /FEA=Sanger Annotation
188880_at	121.6	P	0.000244	115	P	0.000244	91	P	0.000244	106.8	P	0.000244	C34C12.5 /REP_DB=WormBase Gene ID /WP=CE01513 /TR=Q09497 /GB=CAA87096.1 /SUBMIT=HINXTON /CHR=3 /FEA=Sanger Annotation /DEF=RSP1 protein
182188_s_at	143.7	P	0.000244	197.4	P	0.000244	308.8	P	0.000244	245.3	P	0.000244	ZC155.4 /REP_DB=WormBase Gene ID /WP=CE28154 /TR=Q23244 /GB=AAB52706.2 /SUBMIT=ST.LOUIS /CHR=3 /FEA=Sanger Annotation
176655_at				76.6	P	0.001221	112.5	P	0.000244	121.5	P	0.000732	F44B9.4 /REP_DB=WormBase Gene ID /WP=CE00173 /GEN=cit-1.1 /SUBMIT=ST.LOUIS /CHR=3 /FEA=Sanger Annotation
186079_at													ZC239.12 /REP_DB=WormBase Gene ID /WP=CE15132 /TR=P91555 /GB=AAB37951.1 /SUBMIT=ST.LOUIS /CHR=2 /FEA=Sanger Annotation
173560_s_at	133.9	P	0.000732	147.9	P	0.000732	177.8	P	0.000244	175.4	P	0.000244	C43855 /REP_DB=TREMBL Accession /5_PRIME_EXT_ID=H19N07.3 /5_PRIME_EXT_DB=WormBase Gene ID /GB=C43855 /WB_GENE_ID=H19N07.3 /WP=CE16184 /CHR=5 /FEA=Genomic Cluster /DEF=C.elegans cDNA clone yk334d9 : 5prime end, single read.
192933_at	88.9	P	0.018555	80.4	P	0.023926	101.5	P	0.00293	103.2	P	0.01416	ZK1236.1 /REP_DB=WormBase Gene ID /WP=CE01446 /TR=SW:P34617 /GB=AAA28191.2 /SUBMIT=ST.LOUIS /CHR=3 /FEA=Sanger Annotation /DEF=homology with E.coli lepA protein
187889_at	94.1	P	0.000244	131.8	P	0.000244	88.7	P	0.000244	84.1	P	0.001221	Y18D10A.15 /REP_DB=WormBase Gene ID /WP=CE21411 /CHR=1 /FEA=Sanger Annotation /DEF=(HINXTON) TR:Q9XW08 protein_id:CAA22326.1
174024_at	341.7	P	0.000244	310.9	P	0.000244	415.6	P	0.000244	408.1	P	0.000244	g1934846 /REP_DB=GenBank Identifier /CHR=1 /FEA=Genomic Cluster
194129_s_at	843.7	P	0.000244	994.1	P	0.000244	1192.8	P	0.000244	1324.6	P	0.000244	K08E3.5B /REP_DB=WormBase Gene ID /WP=CE18870 /TR=Q9XUS5 /GB=CAB04597.1 /SUBMIT=HINXTON /CHR=3 /FEA=Sanger Annotation /DEF=UTP--GLUCOSE-1-PHOSPHATE URIDYLYLTRANSFERASE (EC 2.7.7.9) (UDP-GLUCOSE PYROPHOSPHORYLASE) (UDPGP)
178942_s_at	397.6	P	0.000244	477.2	P	0.000244	587.6	P	0.000244	603.7	P	0.000244	T22A3.3 /REP_DB=WormBase Gene ID /WP=CE13916 /TR=P91820 /GB=CAB03381.1 /SUBMIT=HINXTON /CHR=1 /FEA=Sanger Annotation
178302_at													F58B4.5 /REP_DB=WormBase Gene ID /WP=CE06015 /TR=Q20974 /GB=CAA98496.1 /SUBMIT=HINXTON /CHR=5 /FEA=Sanger Annotation
190829_s_at	200.5	P	0.001953	191.3	P	0.00415	203.7	P	0.000732	234.9	P	0.001953	C01G10.7 /REP_DB=WormBase Gene ID /WP=CE07816 /TR=Q93167 /GB=CAB02709.1 /SUBMIT=HINXTON /CHR=5 /FEA=Sanger Annotation /DEF=citrate lyase beta chain
188946_at	137.6	P	0.00293	109.4	P	0.00293							T24H10.2 /REP_DB=WormBase Gene ID /WP=CE16461 /TR=Q22753 /GB=CAA90948.1 /SUBMIT=HINXTON /CHR=2 /FEA=Sanger Annotation /DEF=BZIP protein
173182_at	755.9	P	0.000244	772.7	P	0.000244	284.6	P	0.000244	385.5	P	0.001221	AV181275_rc /REP_DB=TREMBL Accession /FEA=EST Transcript /REVCOMP /GB=AV181275 /DEF=Caenorhabditis elegans cDNA clone:yk618b9 : 3prime end, single read.
174924_s_at										87	P	0.023926	CEK074AYR_rc /REP_DB=TREMBL Accession /GB=D71350 /CHR=X /FEA=Genomic Cluster /DEF=C.elegans cDNA clone yk74a11 : 3prime end, single read.
185740_at	95.5	P	0.000732	102.4	P	0.000732	84.1	P	0.000244	111.4	P	0.001953	F45C12.7 /REP_DB=WormBase Gene ID /WP=CE10448 /TR=O16741 /GB=AAB66206.1 /SUBMIT=ST.LOUIS /CHR=2 /FEA=Sanger Annotation
187338_at													C45G9.7 /REP_DB=WormBase Gene ID /WP=CE01858 /TR=SW:Q09506 /GB=AAA62550.1 /SUBMIT=ST.LOUIS /CHR=3 /FEA=Sanger Annotation
177019_s_at	633	P	0.023926	671.4	P	0.023926	582.8	P	0.023926	549.3	P	0.023926	Y54G2A.T /REP_DB=WormBase Gene ID /WP=CE25462 /CHR=4 /FEA=Sanger Annotation /DEF=(ST.LOUIS) protein_id:AAF59580.1
180412_at													R05H10.1 /REP_DB=WormBase Gene ID /WP=CE18104 /TR=O62324 /GB=CAB05578.1 /SUBMIT=HINXTON /CHR=2 /FEA=Sanger Annotation
174856_at	88.9	P	0.000244	75.5	P	0.000732	126.2	P	0.000244	132.3	P	0.000244	CEK078D4R_rc /REP_DB=TREMBL Accession /GB=D71578 /CHR=3 /FEA=Genomic Cluster /DEF=C.elegans cDNA clone yk78d4 : 3prime end, single read.
179613_at	131	P	0.000244	178.3	P	0.000244							C50F4.8 /REP_DB=WormBase Gene ID /WP=CE05472 /TR=Q18743 /GB=CAA94743.1 /SUBMIT=HINXTON /CHR=5 /FEA=Sanger Annotation
189879_s_at							74.9	P	0.037598	77.5	P	0.037598	C47E12.7 /REP_DB=WormBase Gene ID /WP=CE20571 /TR=SW:Q18674 /GB=CAA93111.1 /SUBMIT=HINXTON /CHR=4 /FEA=Sanger Annotation /DEF=Yeast YD78 like
171987_x_at	495.3	P	0.000244	425	P	0.000244	891.6	P	0.000732	956.3	P	0.000244	AV176910_rc /REP_DB=TREMBL Accession /GB=AV176910 /FEA=Transcript Cluster /DEF=Caenorhabditis elegans cDNA clone:yk520d3 : 3prime end, single read.
187861_at													C56C10.2 /REP_DB=WormBase Gene ID /WP=CE02567 /CHR=2 /FEA=Sanger Annotation /DEF=(ST.LOUIS) TR:Q18890 protein_id:AAA68770.1
180897_at	155.5	P	0.018555	122.2	P	0.030273	141.4	P	0.010742	174.6	P	0.018555	Y51H1A.7 /REP_DB=WormBase Gene ID /WP=CE20289 /TR=Q9XWJ4 /GB=CAA21670.1 /SUBMIT=HINXTON /CHR=2 /FEA=Sanger Annotation
180434_s_at	330.6	P	0.000244	397	P	0.000244	373.8	P	0.000244	364.7	P	0.000244	ZC404.3 /REP_DB=WormBase Gene ID /WP=CE07594 /TR=Q23288 /GB=AAA97964.1 /SUBMIT=ST.LOUIS /CHR=5 /FEA=Sanger Annotation
181913_at				80	P	0.000244	75.8	P	0.000244	80.9	P	0.000244	Y43F4B.3 /REP_DB=WormBase Gene ID /WP=CE16628 /TR=O45932 /GB=CAA16332.1 /SUBMIT=HINXTON /CHR=3 /FEA=Sanger Annotation
180099_s_at	314.4	P	0.000244	245	P	0.000244	267.6	P	0.000244	251.6	P	0.000244	Y54E5A.5 /REP_DB=WormBase Gene ID /WP=CE20316 /TR=Q9XWK2 /GB=CAA21658.1 /SUBMIT=HINXTON /CHR=1 /FEA=Sanger Annotation
187698_at	196.8	P	0.037598	160.3	P	0.018555	146.9	P	0.023926	138.9	P	0.037598	C05D11.2 /REP_DB=WormBase Gene ID /WP=CE24785 /TR=SW:Q11182 /GB=AAB53823.1 /SUBMIT=ST.LOUIS /CHR=3 /FEA=Sanger Annotation
178605_s_at	121.7	P	0.000244	149.2	P	0.000244	198	P	0.000244	169.3	P	0.000244	C25A1.1 /REP_DB=WormBase Gene ID /WP=CE08366 /TR=O17594 /GB=CAB02762.1 /SUBMIT=HINXTON /CHR=1 /FEA=Sanger Annotation
174767_at	397.2	P	0.000244	388.9	P	0.000732	526.6	P	0.000244	521.4	P	0.000732	CEK033F5R_rc /REP_DB=TREMBL Accession /GB=D33617 /CHR=1 /FEA=Genomic Cluster /DEF=C.elegans cDNA clone yk33f5 : 3prime end, single read.
177858_s_at	212.5	P	0.000244	224.4	P	0.000244	185.4	P	0.000244	127	P	0.000244	F02E9.5 /REP_DB=WormBase Gene ID /WP=CE23628 /TR=O17769 /GB=CAB04054.2 /SUBMIT=HINXTON /CHR=1 /FEA=Sanger Annotation
187539_s_at	730	P	0.000244	687.9	P	0.000244	706	P	0.000244	787.8	P	0.000244	ZK353.8 /REP_DB=WormBase Gene ID /WP=CE00392 /TR=SW:P34631 /GB=AAA28196.1 /SUBMIT=ST.LOUIS /CHR=3 /FEA=Sanger Annotation
190307_s_at	141.6	P	0.000732	167.7	P	0.000244							ZK131.4 /REP_DB=WormBase Gene ID /WP=CE16699 /GEN=his-10 /TR=O02619 /GB=CAB05835.1 /SUBMIT=HINXTON /CHR=2 /FEA=Sanger Annotation /DEF=histone H4
180885_s_at													T22H2.5A /REP_DB=WormBase Gene ID /WP=CE20098 /TR=O45799 /GB=CAB04755.1 /SUBMIT=HINXTON /CHR=1 /FEA=Sanger Annotation
177874_s_at	91.7	P	0.001221	120.9	P	0.000244							T13F2.9 /REP_DB=WormBase Gene ID /WP=CE13635 /TR=Q94052 /GB=CAB03360.1 /SUBMIT=HINXTON /CHR=4 /FEA=Sanger Annotation
187163_at	415.4	P	0.000244	438.3	P	0.000244	375.9	P	0.000732	474.4	P	0.000732	Y65B4BR.4 /REP_DB=WormBase Gene ID /WP=CE25540 /TR=Q9N2Z7 /GB=AAF60858.1 /SUBMIT=ST.LOUIS /CHR=1 /FEA=Sanger Annotation
175013_at	318.4	P	0.000244	439.6	P	0.000732	463.7	P	0.000732	470.5	P	0.000732	CEK071EZR_rc /REP_DB=TREMBL Accession /GB=D65952 /CHR=1 /FEA=Genomic Cluster /DEF=C.elegans cDNA clone yk71e12 : 3prime end, single read.
192868_at	4398.4	P	0.000244	3975.6	P	0.000244	4107.5	P	0.000244	4858.7	P	0.000244	K04D7.1 /REP_DB=WormBase Gene ID /WP=CE06090 /TR=SW:Q21215 /GB=CAA93514.1 /SUBMIT=HINXTON /CHR=4 /FEA=Sanger Annotation /DEF=guanine nucleotide-binding protein
182400_at	209.4	P	0.000244	240.1	P	0.000244	346.8	P	0.000244	201.1	P	0.000244	R05D11.7 /REP_DB=WormBase Gene ID /WP=CE06242 /TR=Q21739 /GB=CAA99894.1 /SUBMIT=HINXTON /CHR=1 /FEA=Sanger Annotation
187867_at													F46G10.3 /REP_DB=WormBase Gene ID /WP=CE02239 /TR=Q20481 /GB=CAA90547.1 /SUBMIT=HINXTON /CHR=X /FEA=Sanger Annotation /DEF=SIR
172147_x_at	130.3	P	0.000732	168.2	P	0.000732	180.8	P	0.000732	162.1	P	0.001221	M116.5 /REP_DB=WormBase Gene ID /WP=CE25957 /GB=AAK71387.1 /SUBMIT=ST.LOUIS /CHR=4 /FEA=Sanger Annotation
175931_s_at							86	P	0.000732	78	P	0.000244	Y73B3A.F /REP_DB=WormBase Gene ID /WP=CE26574 /CHR=X /FEA=Sanger Annotation /DEF=(ST.LOUIS)
179727_at	134.2	P	0.000244	121.4	P	0.000244							Y43C5A.3 /REP_DB=WormBase Gene ID /WP=CE19152 /TR=Q9XXF1 /GB=CAA19503.1 /SUBMIT=HINXTON /CHR=4 /FEA=Sanger Annotation
183154_at													Y12A6A.1 /REP_DB=WormBase Gene ID /WP=CE19031 /TR=Q9XXJ4 /GB=CAA19444.1 /SUBMIT=HINXTON /CHR=X /FEA=Sanger Annotation
191731_s_at	679.3	P	0.000244	642.5	P	0.000244	888.5	P	0.000244	902.4	P	0.000244	C14B9.4 /REP_DB=WormBase Gene ID /WP=CE26649 /GEN=plk-1 /TR=SW:P34331 /GB=AAA27947.2 /SUBMIT=ST.LOUIS /CHR=3 /FEA=Sanger Annotation /DEF=Protein kinase
173637_s_at													CEK006E7R_rc /REP_DB=TREMBL Accession /5_PRIME_EXT_ID=C05D10.1 /5_PRIME_EXT_DB=WormBase Gene ID /GB=D27958 /WB_GENE_ID=C05D10.1 /WP=CE24783 /CHR=3 /FEA=Genomic Cluster /DEF=C.elegans cDNA clone yk6e7 : 3prime end, single read.
183584_at							82.8	P	0.000244	85.8	P	0.00415	K09E3.7 /REP_DB=WormBase Gene ID /WP=CE04745 /TR=Q21401 /GB=AAA82378.1 /SUBMIT=ST.LOUIS /CHR=X /FEA=Sanger Annotation
191038_at	263.1	P	0.000732	274.9	P	0.000732							C02F5.8 /REP_DB=WormBase Gene ID /WP=CE00044 /GEN=tsp-1 /TR=SW:P34285 /GB=AAA27923.1 /SUBMIT=ST.LOUIS /CHR=3 /FEA=Sanger Annotation /DEF=tetraspanin
189768_at	212.4	P	0.001953	235.3	P	0.000732	145.6	P	0.00415	156.8	P	0.010742	F32H2.5 /REP_DB=WormBase Gene ID /WP=CE09880 /TR=P91871 /GB=CAB04244.1 /SUBMIT=HINXTON /CHR=1 /FEA=Sanger Annotation /DEF=fatty acid synthase
174046_s_at	250.5	P	0.000244	325	P	0.000244	383	P	0.000244	350.1	P	0.000244	C44175 /REP_DB=TREMBL Accession /GB=C44175 /CHR=2 /FEA=Genomic Cluster /DEF=C.elegans cDNA clone yk340f7 : 5prime end, single read.
188717_at	859.7	P	0.000244	867.6	P	0.000244	1351.4	P	0.000244	1441.2	P	0.000244	C18G1.5 /REP_DB=WormBase Gene ID /WP=CE17421 /TR=O17536 /GB=AAC17754.1 /SUBMIT=ST.LOUIS /CHR=5 /FEA=Sanger Annotation /DEF=histone H1
187280_s_at	661.6	P	0.000244	668.7	P	0.000244	555.6	P	0.000244	630.5	P	0.000244	Y110A7A.18 /REP_DB=WormBase Gene ID /WP=CE23239 /TR=Q9N585 /GB=AAF60414.1 /SUBMIT=ST.LOUIS /CHR=1 /FEA=Sanger Annotation
173683_s_at	391.9	P	0.000732	453.7	P	0.000732	380.8	P	0.000244	422.2	P	0.001953	AU110805 /REP_DB=TREMBL Accession /5_PRIME_EXT_ID=F09G2.8 /5_PRIME_EXT_DB=WormBase Gene ID /GB=AU110805 /WB_GENE_ID=F09G2.8 /WP=CE09303 /CHR=5 /FEA=Genomic Cluster /DEF=Caenorhabditis elegans cDNA clone:yk727d9 : 5prime end, single read.
179155_s_at													F20G2.3 /REP_DB=WormBase Gene ID /WP=CE09506 /TR=Q93546 /GB=CAB02088.1 /SUBMIT=HINXTON /CHR=5 /FEA=Sanger Annotation
174529_at	115.6	P	0.00415	131.2	P	0.00293				76.7	P	0.001953	C38721_rc /REP_DB=TREMBL Accession /GB=C38721 /CHR=X /FEA=Genomic Cluster /DEF=C.elegans cDNA clone yk497d10 : 3prime end, single read.
181105_at	230.1	P	0.000244	240	P	0.000244	239.8	P	0.000244	264.8	P	0.000244	D1014.8 /REP_DB=WormBase Gene ID /WP=CE27749 /TR=Q18919 /GB=AAA96286.2 /SUBMIT=ST.LOUIS /CHR=5 /FEA=Sanger Annotation
174386_at	76	P	0.001953										C53455_rc /REP_DB=TREMBL Accession /GB=C53455 /CHR=3 /FEA=Genomic Cluster /DEF=C.elegans cDNA clone yk318c1 : 3prime end, single read.
193372_at	111.5	P	0.000244	108.2	P	0.000732	135.3	P	0.000732	119.2	P	0.000732	C44B9.4 /REP_DB=WormBase Gene ID /WP=CE05406 /TR=Q18605 /GB=CAA97781.1 /SUBMIT=HINXTON /CHR=3 /FEA=Sanger Annotation /DEF=S.pombe hypothetical protein C27F7.07C like
174773_at	162.1	P	0.000244	126.3	P	0.000732	133.3	P	0.000244	189.5	P	0.000244	CEK015G1R_rc /REP_DB=TREMBL Accession /GB=D27620 /CHR=4 /FEA=Genomic Cluster /DEF=C.elegans cDNA clone yk15g1 : 3prime end, single read.
177317_at	262.3	P	0.000244	127.7	P	0.000244	294.2	P	0.000244	272.6	P	0.000244	VC5.3 /REP_DB=WormBase Gene ID /WP=CE21224 /TR=Q9TYU6 /GB=AAC78208.1 /SUBMIT=ST.LOUIS /CHR=5 /FEA=Sanger Annotation
176980_at													Y67D8C.C /REP_DB=WormBase Gene ID /WP=CE26232 /CHR=4 /FEA=Sanger Annotation /DEF=(ST.LOUIS) protein_id:AAG23371.1
191891_at	144	P	0.00415	158.5	P	0.00293							T19D2.2 /REP_DB=WormBase Gene ID /WP=CE07515 /TR=Q22582 /GB=AAA83602.1 /SUBMIT=ST.LOUIS /CHR=X /FEA=Sanger Annotation /DEF=protein-tyrosine phosphotase
171771_x_at							141.3	P	0.000244	130.9	P	0.000244	C31254_rc /REP_DB=TREMBL Accession /GB=C31254 /CHR=2 /FEA=Genomic Cluster /DEF=C.elegans cDNA clone yk274b2 : 3prime end, single read.
173343_s_at	73.1	P	0.01416				94.8	P	0.010742				CEK018BYR_rc /REP_DB=TREMBL Accession /GB=D32517 /FEA=Transcript Cluster /DEF=C.elegans cDNA clone yk18b11 : 3prime end, single read.
172040_x_at	109	P	0.000732	98.4	P	0.001953	129.6	P	0.001221	161.3	P	0.001221	g5002203 /REP_DB=GenBank Identifier /GB=AF143242.1 /PROTEIN_GB=AAD37359.1 /CHR=1 /FEA=Mapped Transcript /DEF=protein kinase MOM-4
173239_s_at	106.1	P	0.000732	97	P	0.000244	124.5	P	0.000244	102.2	P	0.000244	CEC188_rc /REP_DB=TREMBL Accession /GB=C08188 /FEA=Transcript Cluster /DEF=C.elegans cDNA clone yk184a1 : 3prime end, single read.
174664_at	105.8	P	0.000732	94.4	P	0.000244							CEK078H1R_rc /REP_DB=TREMBL Accession /GB=D71605 /CHR=X /FEA=Genomic Cluster /DEF=C.elegans cDNA clone yk78h1 : 3prime end, single read.
176964_at	550.9	P	0.000244	594.9	P	0.000244	722.2	P	0.000244	783.9	P	0.000244	K12H4.4 /REP_DB=WormBase Gene ID /WP=CE00269 /SUBMIT=ST.LOUIS /CHR=3 /FEA=Sanger Annotation /DEF=Signal peptidase
189208_at													F38B6.4 /REP_DB=WormBase Gene ID /WP=CE28304 /TR=Q20143 /GB=AAA81142.2 /SUBMIT=ST.LOUIS /CHR=X /FEA=Sanger Annotation /DEF=GARS-AIRS-GART
188515_s_at	109.8	P	0.000244	102.5	P	0.001221	138.2	P	0.000244	148.4	P	0.000732	R151.7 /REP_DB=WormBase Gene ID /WP=CE25975 /TR=Q21998 /GB=AAK29856.1 /SUBMIT=ST.LOUIS /CHR=3 /FEA=Sanger Annotation /DEF=HSP C62.5
193805_at	255.4	P	0.000244	368.4	P	0.000244	557.5	P	0.000244	624.8	P	0.000244	T23G11.3 /REP_DB=WormBase Gene ID /WP=CE14096 /GEN=gld-1 /TR=Q17339 /GB=CAB03417.1 /SUBMIT=HINXTON /CHR=1 /FEA=Sanger Annotation /DEF=female germline-specific tumor suppressor
193129_at	83.9	P	0.000732	110.3	P	0.000244	121	P	0.000244	119.7	P	0.000244	Y66H1A.2 /REP_DB=WormBase Gene ID /WP=CE22753 /TR=Q9TYJ7 /GB=AAD12857.1 /SUBMIT=ST.LOUIS /CHR=4 /FEA=Sanger Annotation /DEF=dolichol-phosphate mannosyltransferase
186952_at	861.5	P	0.000244	759.5	P	0.000244	967.6	P	0.000244	976.5	P	0.000244	Y65B4BL.2 /REP_DB=WormBase Gene ID /WP=CE25536 /TR=Q9N303 /GB=AAF60852.1 /SUBMIT=ST.LOUIS /CHR=1 /FEA=Sanger Annotation
175711_at													g1016705 /REP_DB=GenBank Identifier /GB=U33919.1 /PROTEIN_GB=AAA96505.1 /CHR=X /FEA=Mapped Transcript /DEF=MEC-5 precursor
193723_s_at	348	P	0.000244	364.2	P	0.000244	118.7	P	0.000244	142.8	P	0.001221	R03E9.1 /REP_DB=WormBase Gene ID /WP=CE04784 /GEN=mdl-1 /TR=Q21663 /GB=AAC48067.1 /SUBMIT=ST.LOUIS /CHR=X /FEA=Sanger Annotation /DEF=human Max-interacting bHLH-Zip protein
193063_at	172.9	P	0.000244	197.9	P	0.000244	235.5	P	0.000244	230.3	P	0.000732	F26F4.9 /REP_DB=WormBase Gene ID /WP=CE04447 /TR=Q19822 /GB=AAA91225.1 /SUBMIT=ST.LOUIS /CHR=3 /FEA=Sanger Annotation /DEF=ankyrin and desmoplakin repeat regions
189392_s_at	834.5	P	0.000244	820.4	P	0.000244	564	P	0.000732	621.4	P	0.000732	F28B4.3 /REP_DB=WormBase Gene ID /WP=CE07153 /TR=Q19853 /GB=AAA83584.1 /SUBMIT=ST.LOUIS /CHR=X /FEA=Sanger Annotation /DEF=EGF-like repeat
193398_s_at	530.3	P	0.000244	531.8	P	0.000244	614.1	P	0.000244	624	P	0.000244	T01H8.1B /REP_DB=WormBase Gene ID /WP=CE13014 /GEN=spk-1 /TR=Q21734 /GB=CAB02301.1 /SUBMIT=HINXTON /CHR=1 /FEA=Sanger Annotation /DEF=Protein kinase C terminal domain
193798_s_at	265.2	P	0.000244	225	P	0.000244	266.1	P	0.000244	280.2	P	0.000244	W09D10.1 /REP_DB=WormBase Gene ID /WP=CE16562 /TR=O18181 /GB=CAB07858.1 /SUBMIT=HINXTON /CHR=3 /FEA=Sanger Annotation /DEF=RNA recognition motif. (aka RRM, RBD, or RNP domain)
173446_s_at	104.7	P	0.00415	117.5	P	0.000732							g1161371 /REP_DB=GenBank Identifier /5_PRIME_EXT_ID=C37F5.1 /5_PRIME_EXT_DB=WormBase Gene ID /WB_GENE_ID=C37F5.1 /WP=CE27833 /CHR=4 /FEA=Genomic Cluster /GEN=lin-1 /DEF=LIN-1
171795_x_at	205.2	P	0.000244	189.8	P	0.001953							C71115 /REP_DB=TREMBL Accession /GB=C71115 /FEA=Transcript Cluster /DEF=C.elegans cDNA clone yk440a9 : 5prime end, single read.
186010_at	194.7	P	0.000244	186.8	P	0.000244	126.7	P	0.000244	129.2	P	0.000244	C32E8.11 /REP_DB=WormBase Gene ID /WP=CE08535 /TR=P91133 /GB=AAB42328.1 /SUBMIT=ST.LOUIS /CHR=1 /FEA=Sanger Annotation
174076_at	78.1	P	0.000732				71.2	P	0.000244				C58991 /REP_DB=TREMBL Accession /GB=C58991 /CHR=4 /FEA=Genomic Cluster /DEF=C.elegans cDNA clone yk386a5 : 3prime end, single read.
192368_s_at	503.4	P	0.000244	557.3	P	0.000244	863.9	P	0.000244	1023.8	P	0.000244	F38E1.7 /REP_DB=WormBase Gene ID /WP=CE17806 /GEN=mom-2 /TR=SW:Q10459 /GB=AAA83472.1 /SUBMIT=ST.LOUIS /CHR=5 /FEA=Sanger Annotation /DEF=WNT family protein
190323_s_at	115.5	P	0.000244	124.8	P	0.000244	75.1	P	0.000244				C52E4.5 /REP_DB=WormBase Gene ID /WP=CE08947 /TR=Q18788 /GB=CAB01415.1 /SUBMIT=HINXTON /CHR=5 /FEA=Sanger Annotation /DEF=alpha 1,2, mannosidase
187462_at	156.7	P	0.000244	217.5	P	0.000244	184.2	P	0.000244	178.7	P	0.000732	ZK1307.1 /REP_DB=WormBase Gene ID /WP=CE01690 /TR=SW:Q09359 /GB=CAA87437.1 /SUBMIT=HINXTON /CHR=2 /FEA=Sanger Annotation
189844_at	307.1	P	0.000244	322.9	P	0.000244	377.8	P	0.000244	362.3	P	0.000244	B0001.4 /REP_DB=WormBase Gene ID /WP=CE05142 /TR=Q17413 /GB=CAA93453.1 /SUBMIT=HINXTON /CHR=4 /FEA=Sanger Annotation /DEF=uridine kinase like
184075_s_at	458.2	P	0.000244	494.6	P	0.000244	691	P	0.000244	690.3	P	0.000244	C27A2.3 /REP_DB=WormBase Gene ID /WP=CE04103 /TR=Q18235 /GB=AAK31461.1 /SUBMIT=ST.LOUIS /CHR=2 /FEA=Sanger Annotation
187353_s_at	97.8	P	0.00293	82.9	P	0.00293							Y110A2AL.8 /REP_DB=WormBase Gene ID /WP=CE25194 /TR=Q9N4A1 /GB=AAF60405.1 /SUBMIT=ST.LOUIS /CHR=2 /FEA=Sanger Annotation
182841_at	507.4	P	0.000244	443.3	P	0.000244	438.3	P	0.000244	524.3	P	0.000732	D2096.2 /REP_DB=WormBase Gene ID /WP=CE04300 /TR=Q19008 /GB=AAA81495.1 /SUBMIT=ST.LOUIS /CHR=4 /FEA=Sanger Annotation
183577_at	99.1	P	0.005859	134.9	P	0.00293							ZK1067.7 /REP_DB=WormBase Gene ID /WP=CE03844 /TR=Q23390 /GB=CAA93886.1 /SUBMIT=HINXTON /CHR=2 /FEA=Sanger Annotation
173997_s_at	301	P	0.000244	343.6	P	0.000244	398.6	P	0.000244	357.6	P	0.000244	AU115048_rc /REP_DB=TREMBL Accession /5_PRIME_EXT_ID=F30A10.5 /5_PRIME_EXT_DB=WormBase Gene ID /GB=AU115048 /WB_GENE_ID=F30A10.5 /WP=CE17726 /CHR=1 /FEA=Genomic Cluster /GEN=stl-1 /DEF=erythrocyte band 7 integral membrane protein like; Caenorhabditis elegans cDNA clone:yk725c1 : 3prime end, single read.
180625_at													T08B2.4 /REP_DB=WormBase Gene ID /WP=CE13425 /TR=Q9GYS5 /GB=AAG00014.1 /SUBMIT=ST.LOUIS /CHR=1 /FEA=Sanger Annotation
192896_at													F08G12.5 /REP_DB=WormBase Gene ID /WP=CE03170 /TR=Q19214 /GB=CAA91457.1 /SUBMIT=HINXTON /CHR=X /FEA=Sanger Annotation /DEF=Zinc finger, C3HC4 type (RING finger)
178615_s_at	89.8	P	0.001221	136.3	P	0.001221	100.6	P	0.000732	121.5	P	0.000732	T12G3.2 /REP_DB=WormBase Gene ID /WP=CE06439 /TR=Q22435 /GB=CAA92981.1 /SUBMIT=HINXTON /CHR=4 /FEA=Sanger Annotation
180388_s_at	167.6	P	0.001953	173.9	P	0.001953	111.9	P	0.00293	102.5	P	0.001953	T04B8.5 /REP_DB=WormBase Gene ID /WP=CE18193 /TR=O44846 /GB=AAB95011.1 /SUBMIT=ST.LOUIS /CHR=2 /FEA=Sanger Annotation
187328_s_at	402.2	P	0.000244	351.2	P	0.000244	418.5	P	0.000244	361.5	P	0.000244	F37A4.8 /REP_DB=WormBase Gene ID /WP=CE00789 /TR=SW:P41877 /GB=AAA50636.1 /SUBMIT=ST.LOUIS /CHR=3 /FEA=Sanger Annotation
184546_s_at				80.1	P	0.037598							C34F11.8 /REP_DB=WormBase Gene ID /WP=CE04168 /TR=Q18464 /GB=AAA85763.1 /SUBMIT=ST.LOUIS /CHR=2 /FEA=Sanger Annotation
171802_s_at	93.7	P	0.001221	90.1	P	0.000732	113.4	P	0.000732	76.9	P	0.000244	C33749_rc /REP_DB=TREMBL Accession /GB=C33749 /FEA=Transcript Cluster /DEF=C.elegans cDNA clone yk374b1 : 3prime end, single read.
190688_s_at	379.3	P	0.000244	391.7	P	0.000244	302.6	P	0.000244	236.5	P	0.000244	K09H11.7 /REP_DB=WormBase Gene ID /WP=CE12060 /TR=O01591 /GB=AAB52266.1 /SUBMIT=ST.LOUIS /CHR=5 /FEA=Sanger Annotation /DEF=nitrophenylphosphatase
179136_at	158.6	P	0.000244	139	P	0.000244	202.5	P	0.000244	186	P	0.000244	C45G3.3 /REP_DB=WormBase Gene ID /WP=CE15713 /TR=O45303 /GB=CAA16283.1 /SUBMIT=HINXTON /CHR=1 /FEA=Sanger Annotation
192877_at	4070.1	P	0.000244	3754	P	0.000244	4323.1	P	0.000244	4750.7	P	0.000244	F36A2.6 /REP_DB=WormBase Gene ID /WP=CE09945 /GEN=rps-15 /TR=Q9XVP0 /GB=CAB03065.1 /SUBMIT=HINXTON /CHR=1 /FEA=Sanger Annotation /DEF=40S ribosomal protein S15
193658_at													Y51A2D.17 /REP_DB=WormBase Gene ID /WP=CE22324 /GEN=nhr-70 /TR=Q9XTG0 /GB=CAB11571.1 /SUBMIT=HINXTON /CHR=5 /FEA=Sanger Annotation /DEF=Zinc finger, C4 type (two domains)
192942_s_at	263.8	P	0.000732	177.5	P	0.000244	306	P	0.000244	259.8	P	0.000244	F11A10.3 /REP_DB=WormBase Gene ID /WP=CE23642 /TR=Q19336 /GB=CAA92594.2 /SUBMIT=HINXTON /CHR=4 /FEA=Sanger Annotation /DEF=Zinc finger, C3HC4 type (RING finger)
192713_s_at	213.3	P	0.000244	227.1	P	0.000732	218.4	P	0.000244	211.1	P	0.000244	F12F6.6 /REP_DB=WormBase Gene ID /WP=CE05594 /TR=Q19371 /GB=CAA97788.1 /SUBMIT=HINXTON /CHR=4 /FEA=Sanger Annotation /DEF=Yeast hypothetical YIK9 protein like
190281_at	788.3	P	0.000244	879.2	P	0.000244	837.7	P	0.000244	883.5	P	0.000244	W01A11.4 /REP_DB=WormBase Gene ID /WP=CE14396 /TR=Q23065 /GB=AAB04967.1 /SUBMIT=ST.LOUIS /CHR=5 /FEA=Sanger Annotation /DEF=galaptin (S-lectin)
177700_at	305	P	0.000244	255.8	P	0.000244	101.4	P	0.000244	116.1	P	0.000732	ZK896.2 /REP_DB=WormBase Gene ID /WP=CE15451 /TR=O02342 /GB=CAB05323.1 /SUBMIT=HINXTON /CHR=4 /FEA=Sanger Annotation
184794_s_at							104.5	P	0.008057	87.2	P	0.010742	F40G12.11 /REP_DB=WormBase Gene ID /WP=CE10196 /TR=Q19458 /GB=CAB01191.1 /SUBMIT=HINXTON /CHR=5 /FEA=Sanger Annotation
193836_s_at	2052.9	P	0.001953	1764.9	P	0.001953	2076.4	P	0.001953	2275.4	P	0.001953	W04E12.8 /REP_DB=WormBase Gene ID /WP=CE19003 /TR=Q9XUL7 /GB=CAB04909.1 /SUBMIT=HINXTON /CHR=5 /FEA=Sanger Annotation /DEF=Lectin C-type domain short and long forms (2 domains)
194008_s_at							72	P	0.000244				T12D8.2 /REP_DB=WormBase Gene ID /WP=CE16399 /GEN=taf-10 /TR=O45781 /GB=CAB03342.1 /SUBMIT=HINXTON /CHR=3 /FEA=Sanger Annotation /DEF=RNA recognition motif. (aka RRM, RBD, or RNP domain)
190390_s_at	81.4	P	0.000244				133.8	P	0.000244	135.4	P	0.000244	K07C5.3 /REP_DB=WormBase Gene ID /WP=CE06113 /TR=Q21275 /GB=CAA94896.1 /SUBMIT=HINXTON /CHR=5 /FEA=Sanger Annotation /DEF=DNA ligase like domain
180677_s_at	5076.5	P	0.000244	3652.7	P	0.000244	3181.3	P	0.000244	3284.1	P	0.000244	ZK813.1 /REP_DB=WormBase Gene ID /WP=CE05110 /TR=Q23606 /GB=AAB52654.1 /SUBMIT=ST.LOUIS /CHR=X /FEA=Sanger Annotation
176548_s_at	106.9	P	0.000244	137.8	P	0.000244	207.4	P	0.000244	207	P	0.000244	C35D10.7B /REP_DB=WormBase Gene ID /WP=CE26431 /SUBMIT=ST.LOUIS /CHR=3 /FEA=Sanger Annotation
171836_x_at	252.8	P	0.001953	152.6	P	0.005859	286.2	P	0.000244	323.5	P	0.001953	CEC621_rc /REP_DB=TREMBL Accession /GB=C07621 /FEA=Transcript Cluster /DEF=C.elegans cDNA clone yk143e9 : 3prime end, single read.
187601_at	250.4	P	0.000244	242.6	P	0.000244	426.9	P	0.000244	440.3	P	0.000244	C34E10.2 /REP_DB=WormBase Gene ID /WP=CE01182 /TR=SW:P46577 /GB=AAA19064.1 /SUBMIT=ST.LOUIS /CHR=3 /FEA=Sanger Annotation
179516_at	131.5	P	0.000244	94.6	P	0.000244	111.8	P	0.000244	104	P	0.000244	W10C6.1 /REP_DB=WormBase Gene ID /WP=CE21288 /TR=O18191 /GB=CAB16467.1 /SUBMIT=HINXTON /CHR=2 /FEA=Sanger Annotation
189551_s_at	1422.9	P	0.000244	1501.9	P	0.000244	915.6	P	0.000244	1042.4	P	0.000244	T25C8.2 /REP_DB=WormBase Gene ID /WP=CE16463 /GEN=act-5 /TR=O45815 /GB=CAB05817.1 /SUBMIT=HINXTON /CHR=3 /FEA=Sanger Annotation /DEF=Actins
177723_at													F54F7.7 /REP_DB=WormBase Gene ID /WP=CE03422 /TR=Q20794 /GB=CAA91760.1 /SUBMIT=HINXTON /CHR=X /FEA=Sanger Annotation
183876_at													C07G3.2 /REP_DB=WormBase Gene ID /WP=CE07993 /TR=O16327 /GB=AAB65376.1 /SUBMIT=ST.LOUIS /CHR=5 /FEA=Sanger Annotation
184306_at	202	P	0.000244	186.6	P	0.000244	184.3	P	0.000244	204.5	P	0.000244	Y51H4A.15 /REP_DB=WormBase Gene ID /WP=CE22340 /TR=Q9NAD8 /GB=CAB61147.1 /SUBMIT=HINXTON /CHR=4 /FEA=Sanger Annotation
188196_s_at	85.7	P	0.000732	141.7	P	0.001953	169.7	P	0.000732	182.9	P	0.001953	F33A8.1 /REP_DB=WormBase Gene ID /WP=CE17753 /GEN=let-858 /TR=Q17336 /GB=CAB04256.1 /SUBMIT=HINXTON /CHR=2 /FEA=Sanger Annotation
177692_at	116.1	P	0.000244	162.6	P	0.000244	115.8	P	0.000244	131.9	P	0.000244	R11A8.1 /REP_DB=WormBase Gene ID /WP=CE06299 /TR=Q21923 /GB=CAA94366.1 /SUBMIT=HINXTON /CHR=4 /FEA=Sanger Annotation
186903_at	121.4	P	0.000244	98.4	P	0.000244							Y55B1BL.1 /REP_DB=WormBase Gene ID /WP=CE22511 /TR=Q9N381 /GB=AAF59593.1 /SUBMIT=ST.LOUIS /CHR=3 /FEA=Sanger Annotation
178846_at	153.5	P	0.000244	177	P	0.000244	175.2	P	0.000244	171.1	P	0.000244	T04A8.9 /REP_DB=WormBase Gene ID /WP=CE01078 /TR=Q22138 /GB=CAA84728.1 /SUBMIT=HINXTON /CHR=3 /FEA=Sanger Annotation
187410_at	98.9	P	0.001953	115.4	P	0.001953	86	P	0.01416	87	P	0.00415	F55G1.11 /REP_DB=WormBase Gene ID /WP=CE07287 /GB=AAB00649.1 /SUBMIT=ST.LOUIS /CHR=4 /FEA=Sanger Annotation /DEF=Histone
175217_at	125.2	P	0.000732	173.7	P	0.000732	223	P	0.000244	250.4	P	0.000732	AV182433_rc /REP_DB=TREMBL Accession /GB=AV182433 /CHR=3 /FEA=Genomic Cluster /DEF=Caenorhabditis elegans cDNA clone:yk637g8 : 3prime end, single read.
187795_at	160.5	P	0.008057	145.4	P	0.01416	80.2	P	0.010742	88.3	P	0.010742	B0034.3 /REP_DB=WormBase Gene ID /WP=CE02411 /CHR=2 /FEA=Sanger Annotation /DEF=(ST.LOUIS) TR:Q10911 protein_id:AAC38816.1
173275_s_at	5315.6	P	0.000244	4947.5	P	0.000244	5736.2	P	0.000244	6256.5	P	0.000244	CEC4273_rc /REP_DB=TREMBL Accession /GB=C10427 /FEA=Transcript Cluster /DEF=C.elegans cDNA clone yk146f9 : 3prime end, single read.
192308_s_at													T07F12.4 /REP_DB=WormBase Gene ID /WP=CE02868 /TR=Q22324 /GB=AAA68420.1 /SUBMIT=ST.LOUIS /CHR=X /FEA=Sanger Annotation /DEF=Serine-Threonine protein kinase
181270_at													F15E6.8 /REP_DB=WormBase Gene ID /WP=CE16997 /TR=O44494 /GB=AAB92059.1 /SUBMIT=ST.LOUIS /CHR=4 /FEA=Sanger Annotation
189316_at													T27A10.3 /REP_DB=WormBase Gene ID /WP=CE07553 /TR=Q22820 /GB=AAB52502.1 /SUBMIT=ST.LOUIS /CHR=X /FEA=Sanger Annotation /DEF=choline kinase
175327_at	92.6	P	0.000244	103.4	P	0.000244	218.1	P	0.000244	161	P	0.000244	AV185088_rc /REP_DB=TREMBL Accession /GB=AV185088 /CHR=1 /FEA=Genomic Cluster /DEF=Caenorhabditis elegans cDNA clone:yk673d8 : 3prime end, single read.
184945_at	357.5	P	0.000244	435.1	P	0.000244	478.9	P	0.000244	652.3	P	0.000732	Y54H5A.1 /REP_DB=WormBase Gene ID /WP=CE27292 /TR=Q9N393 /GB=AAF60780.2 /SUBMIT=ST.LOUIS /CHR=3 /FEA=Sanger Annotation
174899_at	482.1	P	0.000244	554.2	P	0.000244	542.3	P	0.000244	599.1	P	0.000244	CEK079HYR_rc /REP_DB=TREMBL Accession /GB=D71675 /CHR=4 /FEA=Genomic Cluster /DEF=C.elegans cDNA clone yk79h11 : 3prime end, single read.
174631_at	727	P	0.000244	687.9	P	0.000244	987.6	P	0.000244	840.9	P	0.000244	CEK043E5R_rc /REP_DB=TREMBL Accession /GB=D34269 /CHR=4 /FEA=Genomic Cluster /DEF=C.elegans cDNA clone yk43e5 : 3prime end, single read.
180773_at													C07G1.7 /REP_DB=WormBase Gene ID /WP=CE06783 /TR=Q17799 /GB=AAB00661.1 /SUBMIT=ST.LOUIS /CHR=4 /FEA=Sanger Annotation
186464_s_at	104.2	P	0.000244	107.4	P	0.000244	89.6	P	0.000244	79.4	P	0.000244	Y46G5A.21 /REP_DB=WormBase Gene ID /WP=CE24294 /TR=Q9U2E8 /GB=CAB60363.1 /SUBMIT=HINXTON /CHR=2 /FEA=Sanger Annotation
189530_s_at	274.5	P	0.000244	291.7	P	0.000244	367.3	P	0.000244	335.5	P	0.000244	Y42G9A.5 /REP_DB=WormBase Gene ID /WP=CE21868 /TR=Q9N4Z6 /GB=AAF60554.1 /SUBMIT=ST.LOUIS /CHR=3 /FEA=Sanger Annotation /DEF=ABC transporter
189738_at	205.6	P	0.000244	202	P	0.000244	138.1	P	0.000244	137	P	0.000244	F40E10.3 /REP_DB=WormBase Gene ID /WP=CE05839 /TR=Q20203 /GB=CAA93667.1 /SUBMIT=HINXTON /CHR=X /FEA=Sanger Annotation /DEF=calsequestrin like
180644_at	805.2	P	0.000244	847.3	P	0.000244	860.9	P	0.000244	850	P	0.000244	C42D4.1 /REP_DB=WormBase Gene ID /WP=CE04189 /TR=Q18577 /GB=AAA83352.1 /SUBMIT=ST.LOUIS /CHR=4 /FEA=Sanger Annotation
179574_at													T04F8.7 /REP_DB=WormBase Gene ID /WP=CE03619 /TR=Q22166 /GB=CAA91481.1 /SUBMIT=HINXTON /CHR=X /FEA=Sanger Annotation
191087_at	249	P	0.000244	221	P	0.000244	303.5	P	0.000244	255.9	P	0.000244	R11D1.9 /REP_DB=WormBase Gene ID /WP=CE06314 /TR=SW:Q21939 /GB=CAA99906.1 /SUBMIT=HINXTON /CHR=5 /FEA=Sanger Annotation /DEF=Human NOF1 protein like
173930_s_at	1955.8	P	0.000244	2088.1	P	0.000244	1299.5	P	0.000244	1334.8	P	0.000244	CE12F2 /REP_DB=TREMBL Accession /5_PRIME_EXT_ID=C44B7.10 /5_PRIME_EXT_DB=WormBase Gene ID /GB=M88977 /WB_GENE_ID=C44B7.10 /WP=CE02538 /CHR=2 /FEA=Genomic Cluster /DEF=CEL12F2 Chris Martin sorted cDNA library Caenorhabditis elegans cDNA clone cm12f2 5prime, mRNA sequence.
192463_s_at	163	P	0.000244	184.9	P	0.000244	218.2	P	0.000244	176	P	0.000244	R11A8.4 /REP_DB=WormBase Gene ID /WP=CE06302 /TR=Q21921 /GB=CAA94364.1 /SUBMIT=HINXTON /CHR=4 /FEA=Sanger Annotation /DEF=Yeast regulatory protein SIR2 like
178672_s_at													F56D5.4 /REP_DB=WormBase Gene ID /WP=CE05970 /TR=Q20884 /GB=CAA93503.1 /SUBMIT=HINXTON /CHR=4 /FEA=Sanger Annotation
173206_s_at	161.7	P	0.000244	240.1	P	0.000732	237.6	P	0.000732	202.2	P	0.000244	AU114202_rc /REP_DB=TREMBL Accession /FEA=EST Transcript /REVCOMP /GB=AU114202 /DEF=Caenorhabditis elegans cDNA clone:yk716d12 : 3prime end, single read.
174552_s_at	1984.9	P	0.000244	1859.6	P	0.000244	1716.8	P	0.000244	1866.8	P	0.000244	CEK022F8R_rc /REP_DB=TREMBL Accession /GB=D32868 /CHR=5 /FEA=Genomic Cluster /DEF=C.elegans cDNA clone yk22f8 : 3prime end, single read.
183845_s_at	120.2	P	0.000244	166.8	P	0.000244	127.4	P	0.000244	122.4	P	0.000732	C54G7.2 /REP_DB=WormBase Gene ID /WP=CE04270 /TR=Q18856 /GB=AAA81391.1 /SUBMIT=ST.LOUIS /CHR=X /FEA=Sanger Annotation
175056_at	463.2	P	0.000244	533.4	P	0.000244	809.6	P	0.000244	814.8	P	0.000244	CEK104EZR_rc /REP_DB=TREMBL Accession /GB=D72540 /CHR=4 /FEA=Genomic Cluster /DEF=C.elegans cDNA clone yk104e12 : 3prime end, single read.
179278_s_at	417.8	P	0.000244	417.1	P	0.000244	513.5	P	0.000244	437.2	P	0.000244	F15D4.3 /REP_DB=WormBase Gene ID /WP=CE23658 /TR=Q93511 /GB=CAB02486.2 /SUBMIT=HINXTON /CHR=2 /FEA=Sanger Annotation
173052_at	614	P	0.000244	610.7	P	0.000732	623.4	P	0.000244	640.1	P	0.000244	C35214_rc /REP_DB=TREMBL Accession /FEA=EST Transcript /REVCOMP /GB=C35214 /DEF=C.elegans cDNA clone yk426f12 : 3prime end, single read.
193778_s_at	182.3	P	0.000244	249.4	P	0.000244	234.2	P	0.000244	184.7	P	0.000732	C16C10.7 /REP_DB=WormBase Gene ID /WP=CE01498 /GEN=rnf-5 /TR=SW:Q09463 /GB=CAA86745.1 /SUBMIT=HINXTON /CHR=3 /FEA=Sanger Annotation /DEF=Zinc finger, C3HC4 type (RING finger)
192509_at													ZK666.6 /REP_DB=WormBase Gene ID /WP=CE02391 /TR=Q23564 /GB=CAA88985.1 /SUBMIT=HINXTON /CHR=2 /FEA=Sanger Annotation /DEF=von Willebrand factor type A domain
193822_at	76.9	P	0.018555	105.8	P	0.01416				77.3	P	0.018555	T19D12.1 /REP_DB=WormBase Gene ID /WP=CE04976 /TR=Q22579 /GB=AAC24428.1 /SUBMIT=ST.LOUIS /CHR=2 /FEA=Sanger Annotation /DEF=A. faecalis PHB depolymerase; zinc finger protein 40
173268_s_at	1656.1	P	0.000244	1757.8	P	0.000244	2092.6	P	0.000244	2329	P	0.000244	C38733_rc /REP_DB=TREMBL Accession /GB=C38733 /FEA=Transcript Cluster /DEF=C.elegans cDNA clone yk497f11 : 3prime end, single read.
189716_at	133	P	0.001953	152.8	P	0.00293	205.4	P	0.001221	196.2	P	0.001221	C01G5.5 /REP_DB=WormBase Gene ID /WP=CE06751 /TR=Q17568 /GB=AAB37733.1 /SUBMIT=ST.LOUIS /CHR=4 /FEA=Sanger Annotation /DEF=aldehyde reductase
185154_at													Y39C12A.1 /REP_DB=WormBase Gene ID /WP=CE25264 /TR=Q9U2L2 /GB=CAB60494.1 /SUBMIT=HINXTON /CHR=4 /FEA=Sanger Annotation
190095_at													T27B7.6 /REP_DB=WormBase Gene ID /WP=CE14241 /TR=O16665 /GB=AAB66138.1 /SUBMIT=ST.LOUIS /CHR=5 /FEA=Sanger Annotation /DEF=zinc finger protein
174637_at	775	P	0.018555	568.2	P	0.01416	461	P	0.010742	327.6	P	0.010742	CEK068A1R_rc /REP_DB=TREMBL Accession /GB=D65734 /CHR=3 /FEA=Genomic Cluster /DEF=C.elegans cDNA clone yk68a1 : 3prime end, single read.
173662_at	157.8	P	0.000244	153.1	P	0.000732	187.4	P	0.000244	193.8	P	0.000244	CEK008B3F /REP_DB=TREMBL Accession /5_PRIME_EXT_ID=T05E8.3 /5_PRIME_EXT_DB=WormBase Gene ID /GB=D26881 /WB_GENE_ID=T05E8.3 /WP=CE13245 /CHR=1 /FEA=Genomic Cluster /DEF=helicase; C.elegans cDNA clone yk8b3 : 5prime end, single read.
187175_s_at	882.1	P	0.000244	826.6	P	0.000244	655.7	P	0.000244	575.9	P	0.000732	Y110A7A.17 /REP_DB=WormBase Gene ID /WP=CE23241 /TR=Q9N593 /GB=AAF60415.1 /SUBMIT=ST.LOUIS /CHR=1 /FEA=Sanger Annotation
183138_at	104.6	P	0.000244	102.9	P	0.000244	126.8	P	0.000244	133.3	P	0.000244	C06A6.5 /REP_DB=WormBase Gene ID /WP=CE27661 /TR=Q17688 /GB=AAA82296.2 /SUBMIT=ST.LOUIS /CHR=4 /FEA=Sanger Annotation
190796_s_at	1364.5	P	0.000244	1301	P	0.000244	1504.7	P	0.000244	1564.6	P	0.000244	F59B8.2 /REP_DB=WormBase Gene ID /WP=CE03436 /TR=Q21032 /GB=CAA92778.1 /SUBMIT=HINXTON /CHR=4 /FEA=Sanger Annotation /DEF=isocitrate dehydrogenase
182183_at	86.3	P	0.001953	133.5	P	0.005859							T23G11.5 /REP_DB=WormBase Gene ID /WP=CE14100 /TR=Q9XVI0 /GB=CAB03414.1 /SUBMIT=HINXTON /CHR=1 /FEA=Sanger Annotation
182533_at	74.6	P	0.000732	73.2	P	0.000732	116.7	P	0.000244	86.2	P	0.000244	T06C12.4 /REP_DB=WormBase Gene ID /WP=CE16354 /TR=O18043 /GB=CAB03304.1 /SUBMIT=HINXTON /CHR=5 /FEA=Sanger Annotation
181691_at	86.8	P	0.000244				120.8	P	0.000244	101	P	0.000244	C25H3.4 /REP_DB=WormBase Gene ID /WP=CE27093 /TR=Q18186 /GB=AAK31455.1 /SUBMIT=ST.LOUIS /CHR=2 /FEA=Sanger Annotation
175205_s_at	213.6	P	0.000244	170.1	P	0.000244	330	P	0.000244	270.6	P	0.000244	AU116717_rc /REP_DB=TREMBL Accession /GB=AU116717 /CHR=4 /FEA=Genomic Cluster /DEF=Caenorhabditis elegans cDNA clone:yk748b3 : 3prime end, single read.
188988_at	254.3	P	0.000244	222.8	P	0.000244	261.7	P	0.000244	194.5	P	0.000244	F36A2.9 /REP_DB=WormBase Gene ID /WP=CE17779 /TR=P90862 /GB=CAB03072.1 /SUBMIT=HINXTON /CHR=1 /FEA=Sanger Annotation /DEF=phospholipase
192392_at	104.6	P	0.000732							87.5	P	0.018555	R03G5.2 /REP_DB=WormBase Gene ID /WP=CE07399 /GEN=sek-1 /TR=Q21669 /GB=AAA96067.1 /SUBMIT=ST.LOUIS /CHR=X /FEA=Sanger Annotation /DEF=SER-THR-protein kinase
192301_at	142	P	0.000244	136	P	0.000244	165.4	P	0.000244	154.7	P	0.000244	Y6G8.3 /REP_DB=WormBase Gene ID /WP=CE14840 /TR=O01709 /GB=CAB07491.1 /SUBMIT=HINXTON /CHR=5 /FEA=Sanger Annotation /DEF=Zinc finger, C2H2 type (2 domains)
182225_at	76.6	P	0.000732	76.2	P	0.00293	137	P	0.000244	106.9	P	0.000244	F37F2.2 /REP_DB=WormBase Gene ID /WP=CE27426 /TR=O61749 /GB=AAC16997.2 /SUBMIT=ST.LOUIS /CHR=1 /FEA=Sanger Annotation
179933_at													F39E9.1 /REP_DB=WormBase Gene ID /WP=CE10098 /TR=O17116 /GB=AAB70366.1 /SUBMIT=ST.LOUIS /CHR=2 /FEA=Sanger Annotation
173403_s_at	699.2	P	0.000244	680.3	P	0.000244	305.5	P	0.000244	312.6	P	0.000732	AU116780_rc /REP_DB=TREMBL Accession /GB=AU116780 /FEA=Transcript Cluster /DEF=Caenorhabditis elegans cDNA clone:yk748h2 : 3prime end, single read.
184840_at	71.4	P	0.000732	76.8	P	0.000732							Y46G5A.20 /REP_DB=WormBase Gene ID /WP=CE24293 /TR=Q9U2E9 /GB=CAB60362.1 /SUBMIT=HINXTON /CHR=2 /FEA=Sanger Annotation
186323_at	96.4	P	0.000732	135.2	P	0.000732	170.1	P	0.001953	180.8	P	0.000244	R10D12.14 /REP_DB=WormBase Gene ID /WP=CE12698 /TR=Q9XVJ6 /GB=CAB03249.1 /SUBMIT=HINXTON /CHR=5 /FEA=Sanger Annotation
173724_at	211.8	P	0.000244	260.4	P	0.000244	194	P	0.000244	144	P	0.000244	C50715 /REP_DB=TREMBL Accession /5_PRIME_EXT_ID=C10E2.6 /5_PRIME_EXT_DB=WormBase Gene ID /GB=C50715 /WB_GENE_ID=C10E2.6 /WP=CE08065 /CHR=X /FEA=Genomic Cluster /DEF=sugar transporter; C.elegans cDNA clone yk524c3 : 5prime end, single read.
181418_at	320.9	P	0.000244	278.1	P	0.000244	272.6	P	0.000244	275	P	0.000244	F36D4.2 /REP_DB=WormBase Gene ID /WP=CE07190 /TR=Q20100 /GB=AAA93486.1 /SUBMIT=ST.LOUIS /CHR=5 /FEA=Sanger Annotation
184203_at	340.1	P	0.000732	274.7	P	0.000732	318.5	P	0.000732	279.7	P	0.000732	Y47D3A.26 /REP_DB=WormBase Gene ID /WP=CE25302 /TR=Q9U2C1 /GB=CAB57898.2 /SUBMIT=HINXTON /CHR=3 /FEA=Sanger Annotation
176626_at													C36E6.F /REP_DB=WormBase Gene ID /WP=CE20545 /CHR=X /FEA=Sanger Annotation /DEF=locus:mlc-1 (ST.LOUIS)
174426_at	86.1	P	0.023926	116.6	P	0.01416							CEK006G5R_rc /REP_DB=TREMBL Accession /GB=D27123 /CHR=5 /FEA=Genomic Cluster /DEF=C.elegans cDNA clone yk6g5 : 3prime end, single read.
177994_at	467.6	P	0.000244	390.2	P	0.000244	409.5	P	0.000244	378.8	P	0.000244	F10B5.8 /REP_DB=WormBase Gene ID /WP=CE23639 /TR=Q9U3K2 /GB=CAB54223.1 /SUBMIT=HINXTON /CHR=2 /FEA=Sanger Annotation
177984_at	84.4	P	0.000244				128.6	P	0.000244	131.4	P	0.000244	M04B2.2 /REP_DB=WormBase Gene ID /WP=CE12386 /TR=Q21503 /GB=CAB01236.1 /SUBMIT=HINXTON /CHR=4 /FEA=Sanger Annotation
180837_at													T08A9.2 /REP_DB=WormBase Gene ID /WP=CE04917 /TR=Q22341 /GB=AAA81419.1 /SUBMIT=ST.LOUIS /CHR=X /FEA=Sanger Annotation
190862_at	187.9	P	0.000244	204.3	P	0.000244	400.2	P	0.000244	451.9	P	0.000244	F44E2.2 /REP_DB=WormBase Gene ID /WP=CE07254 /TR=SW:P34431 /GB=AAA28035.2 /SUBMIT=ST.LOUIS /CHR=3 /FEA=Sanger Annotation /DEF=Reverse Transcriptase
185268_at	224.1	P	0.000244	233.4	P	0.000244	226.1	P	0.000244	175.3	P	0.000732	W03F9.10 /REP_DB=WormBase Gene ID /WP=CE14540 /TR=O16997 /GB=AAG24205.1 /SUBMIT=ST.LOUIS /CHR=5 /FEA=Sanger Annotation
175139_s_at	160.7	P	0.000244	232.3	P	0.000244	372.6	P	0.000244	429.1	P	0.000244	AV190685 /REP_DB=TREMBL Accession /GB=AV190685 /CHR=1 /FEA=Genomic Cluster /DEF=Caenorhabditis elegans cDNA clone:yk585a1 : 5prime end, single read.
175454_at	91.8	P	0.018555										AV199008_rc /REP_DB=TREMBL Accession /GB=AV199008 /CHR=X /FEA=Genomic Cluster /DEF=Caenorhabditis elegans cDNA clone:yk539a3 : 3prime end, single read.
176090_at													Y41D4B.M /REP_DB=WormBase Gene ID /WP=CE21860 /CHR=4 /FEA=Sanger Annotation /DEF=(ST.LOUIS)
174649_s_at										93.7	P	0.000244	CEK047F2R_rc /REP_DB=TREMBL Accession /GB=D64220 /CHR=2 /FEA=Genomic Cluster /DEF=C.elegans cDNA clone yk47f2 : 3prime end, single read.
177393_at	157.3	P	0.000244	163.1	P	0.000244	190.3	P	0.000244	178.9	P	0.000244	F58G1.1 /REP_DB=WormBase Gene ID /WP=CE17921 /TR=O62275 /GB=CAB04524.1 /SUBMIT=HINXTON /CHR=2 /FEA=Sanger Annotation
175014_at							112.6	P	0.000244	75.3	P	0.000732	CEK116F3R_rc /REP_DB=TREMBL Accession /GB=D73278 /CHR=1 /FEA=Genomic Cluster /DEF=C.elegans cDNA clone yk116f3 : 3prime end, single read.
190364_s_at	730	P	0.000732	474.1	P	0.000732	292.5	P	0.000732	292.5	P	0.000732	ZK270.2B /REP_DB=WormBase Gene ID /WP=CE15309 /TR=O18673 /GB=CAB05004.1 /SUBMIT=HINXTON /CHR=1 /FEA=Sanger Annotation /DEF=Band 4.1 protein like
184144_at	383.8	P	0.000244	492.1	P	0.000244	117.6	P	0.000244	128.5	P	0.000244	C05D9.8 /REP_DB=WormBase Gene ID /WP=CE23520 /TR=Q9GYJ8 /GB=AAF98606.1 /SUBMIT=ST.LOUIS /CHR=X /FEA=Sanger Annotation
172685_x_at	116.6	P	0.000244	119.9	P	0.000244	142.9	P	0.000244	201	P	0.000244	K06C4.12 /REP_DB=WormBase Gene ID /WP=CE10538 /GEN=his-22 /SUBMIT=ST.LOUIS /CHR=5 /FEA=Sanger Annotation /DEF=histone H2B
193397_at	293.6	P	0.000244	323.7	P	0.000244	313.9	P	0.000732	288.1	P	0.000732	F55C5.8 /REP_DB=WormBase Gene ID /WP=CE20875 /TR=SW:Q20822 /GB=CAB01573.1 /SUBMIT=HINXTON /CHR=5 /FEA=Sanger Annotation /DEF=signal recognition particle 68 KD protein
173748_at	70.5	P	0.000244	70.1	P	0.000244							CEK009AYR_rc /REP_DB=TREMBL Accession /5_PRIME_EXT_ID=M01A8.2 /5_PRIME_EXT_DB=WormBase Gene ID /GB=D28061 /WB_GENE_ID=M01A8.2 /WP=CE03491 /CHR=3 /FEA=Genomic Cluster /DEF=CAP-Gly domain; C.elegans cDNA clone yk9a11 : 3prime end, single read.
184252_at	198.9	P	0.000244	210.2	P	0.000732	206	P	0.000244	221.9	P	0.000244	C33H5.15 /REP_DB=WormBase Gene ID /WP=CE04158 /TR=Q18412 /GB=AAA82271.1 /SUBMIT=ST.LOUIS /CHR=4 /FEA=Sanger Annotation
175918_at	73.1	P	0.008057	100.4	P	0.023926	88	P	0.01416	82	P	0.037598	F41B4.3 /REP_DB=WormBase Gene ID /WP=CE07213 /SUBMIT=ST.LOUIS /CHR=X /FEA=Sanger Annotation
187469_s_at	171.1	P	0.000244	220.1	P	0.000244	200	P	0.000244	199.7	P	0.000244	ZK1321.3 /REP_DB=WormBase Gene ID /WP=CE01710 /TR=SW:Q09369 /GB=CAA88476.1 /SUBMIT=HINXTON /CHR=2 /FEA=Sanger Annotation
185272_at	93.1	P	0.000732	91.1	P	0.001221	108.5	P	0.000244	98.1	P	0.001221	K08D10.2 /REP_DB=WormBase Gene ID /WP=CE07354 /TR=Q21324 /GB=AAA98034.1 /SUBMIT=ST.LOUIS /CHR=4 /FEA=Sanger Annotation
190032_s_at													C17G1.6 /REP_DB=WormBase Gene ID /WP=CE08285 /TR=Q93243 /GB=CAB01675.1 /SUBMIT=HINXTON /CHR=X /FEA=Sanger Annotation /DEF=zinc metalloprotease
193152_s_at	270.6	P	0.000244	247.7	P	0.000244	316.3	P	0.000244	338	P	0.000244	Y47G6A.11 /REP_DB=WormBase Gene ID /WP=CE24357 /GEN=msh-6 /TR=Q9N3T8 /GB=AAF60672.1 /SUBMIT=ST.LOUIS /CHR=1 /FEA=Sanger Annotation /DEF=DNA mismatch repair protein
182269_at	273.8	P	0.000244	367	P	0.000244	277.2	P	0.000244	209.3	P	0.000732	T28B11.1 /REP_DB=WormBase Gene ID /WP=CE14335 /TR=Q22842 /GB=CAA98290.1 /SUBMIT=HINXTON /CHR=5 /FEA=Sanger Annotation
188453_at	395.9	P	0.000732	468.4	P	0.000244	347	P	0.000732	297.7	P	0.000732	B0511.6 /REP_DB=WormBase Gene ID /WP=CE26853 /TR=O61815 /GB=AAC17654.1 /SUBMIT=ST.LOUIS /CHR=1 /FEA=Sanger Annotation /DEF=helicase
175834_s_at	978.1	P	0.000244	915.6	P	0.000244	1152.5	P	0.000244	1239.6	P	0.000244	g3063644 /REP_DB=GenBank Identifier /GB=AF057165.1 /PROTEIN_GB=AAC14129.1 /CHR=3 /FEA=Mapped Transcript /DEF=putative serine-threonine protein kinase
176850_at	287.3	P	0.000244	326.1	P	0.000244	413.5	P	0.000244	396.4	P	0.000244	Y111B2A.20 /REP_DB=WormBase Gene ID /WP=CE24129 /GB=CAC35849.1 /SUBMIT=HINXTON /CHR=3 /FEA=Sanger Annotation
185165_s_at	77.8	P	0.00293	72.1	P	0.001953	79.2	P	0.00415	75.3	P	0.00293	F09E5.10 /REP_DB=WormBase Gene ID /WP=CE02605 /TR=Q19256 /GB=AAA79350.1 /SUBMIT=ST.LOUIS /CHR=2 /FEA=Sanger Annotation
183309_at							79	P	0.000244	72.6	P	0.000244	K03H6.2 /REP_DB=WormBase Gene ID /WP=CE18012 /TR=O61218 /GB=AAC04418.1 /SUBMIT=ST.LOUIS /CHR=4 /FEA=Sanger Annotation
174159_at	87.3	P	0.001953	98.1	P	0.000244							C30372_rc /REP_DB=TREMBL Accession /GB=C30372 /CHR=3 /FEA=Genomic Cluster /DEF=C.elegans cDNA clone yk246f6 : 3prime end, single read.
187813_s_at	122.3	P	0.005859	101.4	P	0.023926	90.7	P	0.018555	127.1	P	0.018555	Y54E10A.9 /REP_DB=WormBase Gene ID /WP=CE24451 /CHR=1 /FEA=Sanger Annotation /DEF=helicase (ST.LOUIS) protein_id:AAF60764.1
182252_s_at													K02A6.3 /REP_DB=WormBase Gene ID /WP=CE04686 /TR=Q21112 /GB=AAC47062.1 /SUBMIT=ST.LOUIS /CHR=X /FEA=Sanger Annotation
177332_at	323.7	P	0.000732	301.2	P	0.000732	298.8	P	0.000244	475.5	P	0.000732	CD4.3 /REP_DB=WormBase Gene ID /WP=CE16951 /TR=O44159 /GB=AAB88341.1 /SUBMIT=ST.LOUIS /CHR=5 /FEA=Sanger Annotation
192958_at	131.4	P	0.000732	126.3	P	0.000244	81.1	P	0.001221	83	P	0.000244	W02A11.3 /REP_DB=WormBase Gene ID /WP=CE18990 /TR=Q9XUM8 /GB=CAB04890.1 /SUBMIT=HINXTON /CHR=1 /FEA=Sanger Annotation /DEF=Zinc finger, C3HC4 type (RING finger)
174772_at	404.6	P	0.000244	405.7	P	0.000244	383	P	0.000244	315.9	P	0.000244	CEK067C8R_rc /REP_DB=TREMBL Accession /GB=D71311 /CHR=3 /FEA=Genomic Cluster /DEF=C.elegans cDNA clone yk67c8 : 3prime end, single read.
189814_s_at													F41C6.5 /REP_DB=WormBase Gene ID /WP=CE04542 /TR=Q20270 /GB=AAA80446.1 /SUBMIT=ST.LOUIS /CHR=X /FEA=Sanger Annotation /DEF=cuticular collagen
177028_at	556	P	0.000244	632.3	P	0.000244	756.7	P	0.000244	749.6	P	0.000244	C29E4.8 /REP_DB=WormBase Gene ID /WP=CE24815 /SUBMIT=ST.LOUIS /CHR=3 /FEA=Sanger Annotation /DEF=Adenylate kinase
173250_s_at	131.8	P	0.000244	150	P	0.000244	249	P	0.000244	170.3	P	0.000732	CEK006G4F /REP_DB=TREMBL Accession /GB=D27973 /FEA=Transcript Cluster /DEF=C.elegans cDNA clone yk6g4 : 5prime end, single read.
180846_at													C27D9.2 /REP_DB=WormBase Gene ID /WP=CE06892 /TR=Q18256 /GB=AAA93431.1 /SUBMIT=ST.LOUIS /CHR=2 /FEA=Sanger Annotation
172136_x_at													Y71D11A.4 /REP_DB=WormBase Gene ID /WP=CE24603 /SUBMIT=ST.LOUIS /CHR=3 /FEA=Sanger Annotation /DEF=transposase
190352_s_at	575.8	P	0.001221	685.7	P	0.00293	604.5	P	0.000732	695.6	P	0.000732	T08B2.7 /REP_DB=WormBase Gene ID /WP=CE13431 /CHR=1 /FEA=Sanger Annotation /DEF=3-hydroxyacyl-CoA dehydrogenase (ST.LOUIS) protein_id:AAG00020.1
190886_at	157.8	P	0.000244	214.3	P	0.000244	324.7	P	0.000244	324.8	P	0.000244	M88.1 /REP_DB=WormBase Gene ID /WP=CE01036 /TR=Q21603 /GB=CAA84336.1 /SUBMIT=HINXTON /CHR=3 /FEA=Sanger Annotation /DEF=UDP-glucuronosyltransferase
193921_s_at	176.9	P	0.000244	157.6	P	0.000244	246.9	P	0.000244	228	P	0.000244	ZC376.5 /REP_DB=WormBase Gene ID /WP=CE15201 /GEN=trm-1 /TR=SW:Q23270 /GB=CAB00881.1 /SUBMIT=HINXTON /CHR=5 /FEA=Sanger Annotation /DEF=N2,N2-dimethylguanosine tRNA methyltransferase
177108_at										82.8	P	0.001953	Y38C1AA.J /REP_DB=WormBase Gene ID /WP=CE25251 /CHR=4 /FEA=Sanger Annotation /DEF=(ST.LOUIS) protein_id:AAF59471.1
181195_at													F56H11.2 /REP_DB=WormBase Gene ID /WP=CE16143 /TR=Q20902 /GB=CAA92959.1 /SUBMIT=HINXTON /CHR=4 /FEA=Sanger Annotation
192081_s_at	100.6	P	0.018555	97.3	P	0.01416	126	P	0.001953	140.3	P	0.005859	K08E3.3B /REP_DB=WormBase Gene ID /WP=CE18867 /TR=Q9XUS7 /GB=CAB04595.1 /SUBMIT=HINXTON /CHR=3 /FEA=Sanger Annotation /DEF=EF hand, Src homology domain 3
192436_s_at	419.7	P	0.000244	428.3	P	0.000244	576.7	P	0.000244	749.5	P	0.000244	Y49E10.19 /REP_DB=WormBase Gene ID /WP=CE22234 /TR=Q9XTT4 /GB=CAB11565.1 /SUBMIT=HINXTON /CHR=3 /FEA=Sanger Annotation /DEF=PH (pleckstrin homology) domain
187526_at	169.6	P	0.000244	190.8	P	0.000732	309.4	P	0.000244	337.8	P	0.000244	ZK1098.7 /REP_DB=WormBase Gene ID /WP=CE00566 /TR=SW:P34748 /GB=CAA80139.1 /SUBMIT=HINXTON /CHR=3 /FEA=Sanger Annotation
176243_at	211	P	0.000732	171.3	P	0.000244	167.7	P	0.000732	107.1	P	0.000244	Y105E8B.SS /REP_DB=WormBase Gene ID /WP=CE23207 /CHR=1 /FEA=Sanger Annotation /DEF=(HINXTON)
175595_s_at	137.1	P	0.000732	142.3	P	0.001953	96.2	P	0.001221	95.8	P	0.00415	g4426592 /REP_DB=GenBank Identifier /GB=AF063023.1 /PROTEIN_GB=AAD20441.1 /CHR=1 /FEA=Mapped Transcript /DEF=AF-6
175304_at	127.2	P	0.001221	80	P	0.000244	116.8	P	0.000732	135.7	P	0.000732	AU113360_rc /REP_DB=TREMBL Accession /GB=AU113360 /CHR=2 /FEA=Genomic Cluster /DEF=Caenorhabditis elegans cDNA clone:yk706e7 : 3prime end, single read.
173209_s_at	164	P	0.000244	132.6	P	0.000244							AU113289_rc /REP_DB=TREMBL Accession /FEA=EST Transcript /REVCOMP /GB=AU113289 /DEF=Caenorhabditis elegans cDNA clone:yk705e12 : 3prime end, single read.
174671_at	114.4	P	0.000244	94.5	P	0.000244	114.7	P	0.000244	98	P	0.000732	CEK016G6R_rc /REP_DB=TREMBL Accession /GB=D27251 /CHR=4 /FEA=Genomic Cluster /DEF=C.elegans cDNA clone yk16g6 : 3prime end, single read.
187607_at	237	P	0.000244	192.9	P	0.000244	354	P	0.000244	274.5	P	0.000244	C02C2.6 /REP_DB=WormBase Gene ID /WP=CE00032 /TR=SW:P34274 /GB=AAA27907.1 /SUBMIT=ST.LOUIS /CHR=3 /FEA=Sanger Annotation
176446_s_at	394.8	P	0.000244	423	P	0.000244	449.6	P	0.000244	472.9	P	0.000244	Y39G10AR.P /REP_DB=WormBase Gene ID /WP=CE21763 /CHR=1 /FEA=Sanger Annotation /DEF=(ST.LOUIS)
177675_at													C34E7.2 /REP_DB=WormBase Gene ID /WP=CE03059 /TR=Q18457 /GB=CAA91793.1 /SUBMIT=HINXTON /CHR=X /FEA=Sanger Annotation
186365_at													C53C11.2 /REP_DB=WormBase Gene ID /WP=CE04265 /TR=P91185 /GB=AAB42307.1 /SUBMIT=ST.LOUIS /CHR=X /FEA=Sanger Annotation
192719_s_at	419.3	P	0.000244	439.4	P	0.000244	85.2	P	0.000244				F07D3.2 /REP_DB=WormBase Gene ID /WP=CE05567 /GEN=flp-6 /TR=Q19165 /GB=CAA94786.1 /SUBMIT=HINXTON /CHR=5 /FEA=Sanger Annotation /DEF=FMRFAMIDE-related peptide
185955_at	411.7	P	0.000732	449.6	P	0.000732	222.6	P	0.000732	192.1	P	0.000732	C28C12.6 /REP_DB=WormBase Gene ID /WP=CE04113 /TR=Q18278 /GB=AAB37549.1 /SUBMIT=ST.LOUIS /CHR=4 /FEA=Sanger Annotation
178833_s_at	273.5	P	0.000244	318.9	P	0.000244	471.9	P	0.000244	620.7	P	0.000244	T12G3.6 /REP_DB=WormBase Gene ID /WP=CE06442 /TR=Q22434 /GB=CAA92980.1 /SUBMIT=HINXTON /CHR=4 /FEA=Sanger Annotation
182099_at	168.3	P	0.00293	179.5	P	0.00293							C47D12.5 /REP_DB=WormBase Gene ID /WP=CE05433 /TR=Q18665 /GB=CAA93763.1 /SUBMIT=HINXTON /CHR=2 /FEA=Sanger Annotation
181096_at	174	P	0.000732	135	P	0.000244							F54D8.1 /REP_DB=WormBase Gene ID /WP=CE11066 /TR=Q20778 /GB=AAA20613.1 /SUBMIT=ST.LOUIS /CHR=3 /FEA=Sanger Annotation
186442_s_at	258.2	P	0.000244	200	P	0.000244	266.9	P	0.000244	163.6	P	0.000244	Y54G11A.9 /REP_DB=WormBase Gene ID /WP=CE26183 /TR=Q9XVZ9 /GB=CAA22453.2 /SUBMIT=HINXTON /CHR=2 /FEA=Sanger Annotation
174082_at	888.4	P	0.000732	1007.3	P	0.000244	1781.4	P	0.000244	1329.1	P	0.000244	CEC8544 /REP_DB=TREMBL Accession /GB=C11854 /CHR=5 /FEA=Genomic Cluster /DEF=C.elegans cDNA clone yk125h3 : 5prime end, single read.
187330_at	230.5	P	0.001221	259.7	P	0.000732	300	P	0.000732	305	P	0.001221	Y110A7A.11 /REP_DB=WormBase Gene ID /WP=CE24119 /TR=Q9N598 /GB=AAF60428.1 /SUBMIT=ST.LOUIS /CHR=1 /FEA=Sanger Annotation
192073_s_at	397.6	P	0.000732	447.5	P	0.000244	209.5	P	0.00293	191.5	P	0.00293	F42G4.3A /REP_DB=WormBase Gene ID /WP=CE23716 /TR=Q9U3F4 /GB=CAB03095.2 /SUBMIT=HINXTON /CHR=2 /FEA=Sanger Annotation /DEF=LIM domain containing proteins
187532_s_at	321.2	P	0.000244	373.4	P	0.000244	646.7	P	0.000244	740.1	P	0.000244	F39B2.11 /REP_DB=WormBase Gene ID /WP=CE16016 /TR=SW:O45503 /GB=CAB07391.1 /SUBMIT=HINXTON /CHR=1 /FEA=Sanger Annotation
194241_x_at													AV184447_rc /REP_DB=TREMBL Accession /GB=AV184447 /CHR=X /FEA=Genomic Cluster /DEF=Caenorhabditis elegans cDNA clone:yk664f8 : 3prime end, single read.
175419_at							83.1	P	0.001221	71.6	P	0.001953	AV183820_rc /REP_DB=TREMBL Accession /GB=AV183820 /CHR=X /FEA=Genomic Cluster /DEF=Caenorhabditis elegans cDNA clone:yk656e9 : 3prime end, single read.
181436_at	129.2	P	0.00415	94.7	P	0.00293	92.2	P	0.005859				F40A3.2 /REP_DB=WormBase Gene ID /WP=CE10144 /TR=O16265 /GB=AAB65320.1 /SUBMIT=ST.LOUIS /CHR=5 /FEA=Sanger Annotation
175586_at	128.4	P	0.001953	123.9	P	0.001953	270.4	P	0.000244	147	P	0.001221	CE101 /REP_DB=TREMBL Accession /GB=T00101 /CHR=4 /FEA=Genomic Cluster /DEF=wEST00822 Early embryo, Stratagene (cat. no. 937007) Caenorhabditis elegans cDNA clone CEESB61, mRNA sequence.
179004_at										82.1	P	0.000244	T28A8.5 /REP_DB=WormBase Gene ID /WP=CE18976 /TR=Q9XU08 /GB=CAB07285.1 /SUBMIT=HINXTON /CHR=3 /FEA=Sanger Annotation
184553_s_at	200.9	P	0.001953	188.6	P	0.000732	218.4	P	0.001221	234.1	P	0.001221	Y52B11A.9 /REP_DB=WormBase Gene ID /WP=CE20297 /TR=Q9XWF2 /GB=CAA21720.1 /SUBMIT=HINXTON /CHR=1 /FEA=Sanger Annotation
175259_at	192.9	P	0.000244	167.6	P	0.000244	220.3	P	0.000244	180.7	P	0.000244	AV185445_rc /REP_DB=TREMBL Accession /GB=AV185445 /CHR=5 /FEA=Genomic Cluster /DEF=Caenorhabditis elegans cDNA clone:yk678d4 : 3prime end, single read.
178726_s_at	151.6	P	0.000244	170.1	P	0.000244	164.9	P	0.000244	144.3	P	0.000732	R11A5.2 /REP_DB=WormBase Gene ID /WP=CE12724 /TR=O45717 /GB=CAB05597.1 /SUBMIT=HINXTON /CHR=1 /FEA=Sanger Annotation
188424_s_at	1132.1	P	0.000244	1211.4	P	0.000244	1714	P	0.000244	1712	P	0.000244	F23F1.8 /REP_DB=WormBase Gene ID /WP=CE09608 /GEN=rpt-4 /TR=SW:O17071 /GB=AAB70326.1 /SUBMIT=ST.LOUIS /CHR=2 /FEA=Sanger Annotation
183054_s_at	325	P	0.000732	339.5	P	0.000732	332.9	P	0.001953	349.3	P	0.000732	C18E9.3A /REP_DB=WormBase Gene ID /WP=CE05295 /TR=Q18094 /GB=CAA93854.1 /SUBMIT=HINXTON /CHR=2 /FEA=Sanger Annotation
176921_at				100.1	P	0.001953	105.3	P	0.008057	162.2	P	0.005859	Y34D9A.F /REP_DB=WormBase Gene ID /WP=CE25236 /CHR=1 /FEA=Sanger Annotation /DEF=(ST.LOUIS) protein_id:AAF59436.1
180231_at	858.4	P	0.000244	644.5	P	0.000244	1008.5	P	0.000244	880.9	P	0.000244	C37C3.9 /REP_DB=WormBase Gene ID /WP=CE27368 /TR=Q22917 /GB=AAC25864.2 /SUBMIT=ST.LOUIS /CHR=5 /FEA=Sanger Annotation
188429_at							74.7	P	0.018555				F54C1.2 /REP_DB=WormBase Gene ID /WP=CE11044 /GEN=dom-3 /TR=SW:Q10660 /GB=AAK21392.1 /SUBMIT=ST.LOUIS /CHR=1 /FEA=Sanger Annotation
186383_at	769.5	P	0.000244	846.8	P	0.000244	83.2	P	0.000244	78.3	P	0.000244	T19D12.4 /REP_DB=WormBase Gene ID /WP=CE17238 /TR=O76836 /GB=AAC24429.1 /SUBMIT=ST.LOUIS /CHR=2 /FEA=Sanger Annotation
190412_s_at	582	P	0.000244	597.5	P	0.000244	1301.1	P	0.000244	1361.8	P	0.000244	T05G5.6 /REP_DB=WormBase Gene ID /WP=CE00318 /TR=SW:P34559 /GB=CAA81594.1 /SUBMIT=HINXTON /CHR=3 /FEA=Sanger Annotation /DEF=Enoyl-CoA hydratase
180632_at	90.2	P	0.000244	100.1	P	0.000244	102.6	P	0.000244	121.3	P	0.000244	F46H5.1 /REP_DB=WormBase Gene ID /WP=CE04587 /TR=Q20491 /GB=AAB37020.1 /SUBMIT=ST.LOUIS /CHR=X /FEA=Sanger Annotation
188725_s_at	6980.8	P	0.000244	7155.7	P	0.000244	7034	P	0.000244	8095.7	P	0.000244	F31E3.5 /REP_DB=WormBase Gene ID /WP=CE01270 /GEN=eft-3 /SUBMIT=ST.LOUIS /CHR=3 /FEA=Sanger Annotation /DEF=Elongation factor 1-alpha
192810_s_at	92.4	P	0.001953	73.4	P	0.01416							F43G6.8 /REP_DB=WormBase Gene ID /WP=CE20789 /TR=Q20369 /GB=CAA90397.1 /SUBMIT=HINXTON /CHR=2 /FEA=Sanger Annotation /DEF=Zinc finger, C3HC4 type (RING finger)
181217_at	144.3	P	0.00293	127.8	P	0.001221	171.4	P	0.000244	152.1	P	0.001221	C31H1.8 /REP_DB=WormBase Gene ID /WP=CE27808 /TR=Q18343 /GB=AAA83612.2 /SUBMIT=ST.LOUIS /CHR=4 /FEA=Sanger Annotation
173703_s_at	175.2	P	0.001953	151.5	P	0.00415	255.8	P	0.000732	255.1	P	0.001953	AU115242_rc /REP_DB=TREMBL Accession /5_PRIME_EXT_ID=F25H5.6 /5_PRIME_EXT_DB=WormBase Gene ID /GB=AU115242 /WB_GENE_ID=F25H5.6 /WP=CE15902 /CHR=1 /FEA=Genomic Cluster /DEF=Caenorhabditis elegans cDNA clone:yk729f9 : 3prime end, single read.
192600_s_at	545.8	P	0.000244	533.9	P	0.000244	652.7	P	0.000244	684	P	0.000244	F52B5.2 /REP_DB=WormBase Gene ID /WP=CE24993 /TR=Q20643 /GB=CAA99854.2 /SUBMIT=HINXTON /CHR=1 /FEA=Sanger Annotation /DEF=serine-threonine kinase (2 domains)
187865_at	791.5	P	0.000244	739.3	P	0.000244	656.7	P	0.000244	597	P	0.000244	B0336.2 /REP_DB=WormBase Gene ID /WP=CE00696 /GEN=arf-1 /GB=AAK18851.1 /SUBMIT=ST.LOUIS /CHR=3 /FEA=Sanger Annotation /DEF=ARF
178692_at	210.5	P	0.000244	210.8	P	0.000244	184.1	P	0.000244	183.8	P	0.000244	F54D5.2 /REP_DB=WormBase Gene ID /WP=CE20869 /TR=Q20768 /GB=CAA91329.1 /SUBMIT=HINXTON /CHR=2 /FEA=Sanger Annotation
173542_at	176.7	P	0.000244	166.7	P	0.000244	250.4	P	0.000244	221.3	P	0.000244	C66886 /REP_DB=TREMBL Accession /5_PRIME_EXT_ID=F47D12.9 /5_PRIME_EXT_DB=WormBase Gene ID /GB=C66886 /WB_GENE_ID=F47D12.9 /WP=CE24988 /CHR=3 /FEA=Genomic Cluster /DEF=C.elegans cDNA clone yk234b5 : 5prime end, single read.
173265_at				87.7	P	0.000244	118.3	P	0.000244	83.7	P	0.001221	CEK007F1R_rc /REP_DB=TREMBL Accession /GB=D34542 /FEA=Transcript Cluster /DEF=C.elegans cDNA clone yk7f1 : 3prime end, single read.
172577_x_at	688.8	P	0.000244	646.5	P	0.000244	768.6	P	0.000244	855.9	P	0.000244	F59E12.5 /REP_DB=WormBase Gene ID /WP=CE11526 /TR=O01894 /GB=AAB54255.1 /SUBMIT=ST.LOUIS /CHR=2 /FEA=Sanger Annotation
187473_at	155.3	P	0.000244	159.7	P	0.000732	245.3	P	0.000244	273.2	P	0.000244	B0361.3 /REP_DB=WormBase Gene ID /WP=CE00752 /TR=SW:Q10947 /GB=AAK18864.1 /SUBMIT=ST.LOUIS /CHR=3 /FEA=Sanger Annotation
172753_x_at	1466.1	P	0.000244	1292.9	P	0.000244	987.6	P	0.000244	1115.6	P	0.000244	F55C10.3 /REP_DB=WormBase Gene ID /WP=CE11182 /TR=SW:Q21184 /GB=CAA98487.1 /SUBMIT=HINXTON /CHR=5 /FEA=Sanger Annotation /DEF=collagen
194054_s_at													F08A8.3 /REP_DB=WormBase Gene ID /WP=CE17635 /TR=O62138 /GB=CAB16865.1 /SUBMIT=HINXTON /CHR=1 /FEA=Sanger Annotation /DEF=ACYL-COENZYME A OXIDASE, PEROXISOMAL (EC 1.3.3.6) (PALMITOYL-COA OXIDASE) (AOX)
190057_s_at	337.8	P	0.000244	371.6	P	0.000244	74	P	0.000244				C37C3.6A /REP_DB=WormBase Gene ID /WP=CE17535 /TR=O76840 /GB=AAC25867.1 /SUBMIT=ST.LOUIS /CHR=5 /FEA=Sanger Annotation /DEF=protease inhibitor
192201_at	933	P	0.000244	1022.7	P	0.000244	1262.1	P	0.000244	1334.2	P	0.000244	F36H1.1 /REP_DB=WormBase Gene ID /WP=CE05813 /GEN=fkb-1 /TR=Q20107 /GB=CAA92994.1 /SUBMIT=HINXTON /CHR=4 /FEA=Sanger Annotation /DEF=FK506-binding protein
191957_at	88.1	P	0.000244	97.1	P	0.000244							C05C8.7 /REP_DB=WormBase Gene ID /WP=CE07925 /TR=O16315 /GB=AAB65374.1 /SUBMIT=ST.LOUIS /CHR=5 /FEA=Sanger Annotation /DEF=mannose-6-phosphate isomerase
180105_at	274.8	P	0.000244	205.6	P	0.000244	344.8	P	0.000244	387.9	P	0.000244	F32D1.6 /REP_DB=WormBase Gene ID /WP=CE09870 /TR=O16292 /GB=AAB65349.1 /SUBMIT=ST.LOUIS /CHR=5 /FEA=Sanger Annotation
174136_s_at				107.6	P	0.000244	156.2	P	0.000244	157.3	P	0.000244	CEK013E5F /REP_DB=TREMBL Accession /GB=D34874 /CHR=3 /FEA=Genomic Cluster /DEF=C.elegans cDNA clone yk13e5 : 5prime end, single read.
189286_s_at	527.9	P	0.000732	594.3	P	0.000732	381.4	P	0.000732	441.1	P	0.001953	T23G5.2 /REP_DB=WormBase Gene ID /WP=CE01099 /TR=SW:Q03606 /GB=CAA79573.1 /SUBMIT=HINXTON /CHR=3 /FEA=Sanger Annotation /DEF=SEC14 (yeast)
183458_at													F58F9.3 /REP_DB=WormBase Gene ID /WP=CE07300 /TR=Q20989 /GB=AAC48084.1 /SUBMIT=ST.LOUIS /CHR=4 /FEA=Sanger Annotation
191253_at	231.1	P	0.000732	354.1	P	0.001221	646.2	P	0.000244	637.8	P	0.000732	C36B1.7 /REP_DB=WormBase Gene ID /WP=CE05374 /TR=SW:Q93341 /GB=CAB02272.1 /SUBMIT=HINXTON /CHR=1 /FEA=Sanger Annotation /DEF=di-hydrofolate reductase
172733_x_at	210.4	P	0.000244	151.7	P	0.000244	163	P	0.000732	155	P	0.001221	F45F2.3 /REP_DB=WormBase Gene ID /WP=CE03252 /GEN=his-5 /GB=AAC48026.1 /SUBMIT=ST.LOUIS /CHR=5 /FEA=Sanger Annotation /DEF=histone H4
174598_s_at	121.7	P	0.000244	98.1	P	0.000244	160.6	P	0.000732	152.7	P	0.000244	CEK043E8R_rc /REP_DB=TREMBL Accession /GB=D34272 /CHR=4 /FEA=Genomic Cluster /DEF=C.elegans cDNA clone yk43e8 : 3prime end, single read.
193383_at	108.6	P	0.00293	95.9	P	0.001221	129.1	P	0.000732	139.8	P	0.001953	F36H1.4 /REP_DB=WormBase Gene ID /WP=CE28021 /GEN=lin-3 /TR=SW:Q03345 /GB=CAA21649.2 /SUBMIT=HINXTON /CHR=4 /FEA=Sanger Annotation /DEF=lin-3 growth factor precursor
183956_at	108.4	P	0.000244	144	P	0.000244							C48E7.1 /REP_DB=WormBase Gene ID /WP=CE08816 /TR=O02082 /GB=AAK21358.1 /SUBMIT=ST.LOUIS /CHR=1 /FEA=Sanger Annotation
190308_at	151.3	P	0.000244	126.7	P	0.000244	187.8	P	0.000244	176.4	P	0.000244	F46B6.6 /REP_DB=WormBase Gene ID /WP=CE26974 /TR=Q20447 /GB=CAA94822.2 /SUBMIT=HINXTON /CHR=5 /FEA=Sanger Annotation /DEF=initiation factor IF-2
194056_s_at	484.1	P	0.000732	536	P	0.000732	211	P	0.001953	169.1	P	0.00415	F35C5.5B /REP_DB=WormBase Gene ID /WP=CE15946 /TR=O45440 /GB=CAB03054.1 /SUBMIT=HINXTON /CHR=2 /FEA=Sanger Annotation /DEF=Lectin C-type domain short and long forms, von Willebrand factor type A domain
171917_x_at	838.6	P	0.000732	559.9	P	0.001953	932.8	P	0.001221	573.5	P	0.001221	CEK121D6R_rc /REP_DB=TREMBL Accession /GB=D66706 /FEA=Transcript Cluster /DEF=C.elegans cDNA clone yk121d6 : 3prime end, single read.
174906_s_at	179.3	P	0.000732	201.6	P	0.001221	96.2	P	0.000732	78	P	0.001221	CEK128B7R_rc /REP_DB=TREMBL Accession /GB=D64941 /CHR=X /FEA=Genomic Cluster /DEF=C.elegans cDNA clone yk128b7 : 3prime end, single read.
175556_at													AV198761_rc /REP_DB=TREMBL Accession /GB=AV198761 /CHR=X /FEA=Genomic Cluster /DEF=Caenorhabditis elegans cDNA clone:yk380c12 : 3prime end, single read.
183526_at	134.2	P	0.018555	102.6	P	0.046143	126.2	P	0.005859	128.2	P	0.018555	C14C6.5 /REP_DB=WormBase Gene ID /WP=CE08160 /TR=O44667 /GB=AAB94263.1 /SUBMIT=ST.LOUIS /CHR=5 /FEA=Sanger Annotation
186072_s_at							96.2	P	0.001953	80.8	P	0.00415	R08F11.4 /REP_DB=WormBase Gene ID /WP=CE12586 /TR=O01889 /GB=AAB54246.1 /SUBMIT=ST.LOUIS /CHR=5 /FEA=Sanger Annotation
182969_at										78.9	P	0.046143	F43E2.1 /REP_DB=WormBase Gene ID /WP=CE28325 /TR=O02094 /GB=AAK70648.1 /SUBMIT=ST.LOUIS /CHR=2 /FEA=Sanger Annotation
192505_at													F29D10.5 /REP_DB=WormBase Gene ID /WP=CE05764 /TR=Q19902 /GB=CAB00096.1 /SUBMIT=HINXTON /CHR=1 /FEA=Sanger Annotation /DEF=Zinc finger, C2H2 type (2 domains)
183311_at	96.9	P	0.000244	98.9	P	0.000244							F40H3.1 /REP_DB=WormBase Gene ID /WP=CE19862 /TR=Q9TZK2 /GB=AAC67429.1 /SUBMIT=ST.LOUIS /CHR=2 /FEA=Sanger Annotation
190857_at	689.9	P	0.000244	791.2	P	0.000244	644.6	P	0.000244	667.4	P	0.000732	T02G5.7 /REP_DB=WormBase Gene ID /WP=CE04859 /TR=Q22101 /GB=AAA82398.1 /SUBMIT=ST.LOUIS /CHR=2 /FEA=Sanger Annotation /DEF=acetoacetyl CoA thiolase
177808_at													R11H6.4 /REP_DB=WormBase Gene ID /WP=CE12776 /TR=O18002 /GB=CAB07648.1 /SUBMIT=HINXTON /CHR=5 /FEA=Sanger Annotation
182968_at	134.5	P	0.000244	156.1	P	0.000244	191.4	P	0.000244	194	P	0.000732	ZK1010.2 /REP_DB=WormBase Gene ID /WP=CE15497 /TR=O18281 /GB=CAB04968.1 /SUBMIT=HINXTON /CHR=3 /FEA=Sanger Annotation
187106_s_at	138.9	P	0.001953	109.6	P	0.005859	167.6	P	0.005859	172.3	P	0.008057	Y48B6A.13B /REP_DB=WormBase Gene ID /WP=CE22129 /TR=Q9U294 /GB=CAB54454.1 /SUBMIT=HINXTON /CHR=2 /FEA=Sanger Annotation
173951_s_at	231.7	P	0.000244	276.5	P	0.000244	222.3	P	0.000732	234.5	P	0.001221	CE18G4 /REP_DB=TREMBL Accession /5_PRIME_EXT_ID=Y106G6H.5 /5_PRIME_EXT_DB=WormBase Gene ID /GB=M89219 /WB_GENE_ID=Y106G6H.5 /WP=CE20415 /CHR=1 /FEA=Genomic Cluster /DEF=CEL18G4 Chris Martin sorted cDNA library Caenorhabditis elegans cDNA clone cm18g4 5prime, mRNA sequence.
173911_s_at	201.9	P	0.000244	229.1	P	0.000244	77.1	P	0.000244	72.9	P	0.000732	AV186784 /REP_DB=TREMBL Accession /5_PRIME_EXT_ID=F58F9.7 /5_PRIME_EXT_DB=WormBase Gene ID /GB=AV186784 /WB_GENE_ID=F58F9.7 /WP=CE07304 /CHR=4 /FEA=Genomic Cluster /DEF=acyl-coenzyme A oxidase; Caenorhabditis elegans cDNA clone:yk504b11 : 5prime end, single read.
186189_s_at	211.5	P	0.008057	192.1	P	0.001221	280	P	0.001221	284.2	P	0.001221	F54D10.5 /REP_DB=WormBase Gene ID /WP=CE19455 /TR=Q9TZ88 /GB=AAC68785.1 /SUBMIT=ST.LOUIS /CHR=2 /FEA=Sanger Annotation
173325_s_at	128.1	P	0.000244	119.8	P	0.000732	166.2	P	0.000244	157	P	0.000244	AV185177_rc /REP_DB=TREMBL Accession /GB=AV185177 /FEA=Transcript Cluster /DEF=Caenorhabditis elegans cDNA clone:yk674e7 : 3prime end, single read.
190167_s_at	277	P	0.000732	164.4	P	0.000732	253.5	P	0.000244	257.4	P	0.000244	F59B2.7 /REP_DB=WormBase Gene ID /WP=CE00234 /TR=SW:P34213 /GB=CAA77590.1 /SUBMIT=HINXTON /CHR=3 /FEA=Sanger Annotation /DEF=Rab6 (ras protein)
175548_at													AV175762_rc /REP_DB=TREMBL Accession /GB=AV175762 /CHR=3 /FEA=Genomic Cluster /DEF=Caenorhabditis elegans cDNA clone:yk463c10 : 3prime end, single read.
174667_at							84.9	P	0.010742				CEK028C9R_rc /REP_DB=TREMBL Accession /GB=D33256 /CHR=4 /FEA=Genomic Cluster /DEF=C.elegans cDNA clone yk28c9 : 3prime end, single read.
183029_s_at	1001.5	P	0.000244	1085.6	P	0.000244	848.1	P	0.000244	1080.1	P	0.000244	F49E8.3 /REP_DB=WormBase Gene ID /WP=CE10790 /TR=Q20627 /GB=AAB03152.1 /SUBMIT=ST.LOUIS /CHR=4 /FEA=Sanger Annotation
189009_s_at	330.5	P	0.000244	353.3	P	0.000244	377.6	P	0.000244	389.8	P	0.000244	F18E2.2 /REP_DB=WormBase Gene ID /WP=CE05663 /TR=Q19554 /GB=CAA99835.1 /SUBMIT=HINXTON /CHR=5 /FEA=Sanger Annotation /DEF=ABC transpoter
187827_s_at	100.7	P	0.01416	77.5	P	0.010742	79.2	P	0.010742	70.1	P	0.018555	F46F11.9 /REP_DB=WormBase Gene ID /WP=CE10612 /CHR=1 /FEA=Sanger Annotation /DEF=(ST.LOUIS) TR:P91304 protein_id:AAB42270.1
189907_s_at	531.5	P	0.000244	481.9	P	0.000244	597.1	P	0.000732	585.7	P	0.001221	T21E12.4 /REP_DB=WormBase Gene ID /WP=CE23997 /GEN=dhc-1 /GB=AAK21472.1 /SUBMIT=ST.LOUIS /CHR=1 /FEA=Sanger Annotation /DEF=dynein heavy chain
186146_s_at	205.6	P	0.000244	177.5	P	0.000244	182.2	P	0.000244	153.6	P	0.000244	Y37D8A.11 /REP_DB=WormBase Gene ID /WP=CE20215 /TR=Q9XWW0 /GB=CAA21530.1 /SUBMIT=HINXTON /CHR=3 /FEA=Sanger Annotation
191161_at	670.2	P	0.005859	580.6	P	0.010742	370.8	P	0.00415	399.8	P	0.01416	C32F10.8 /REP_DB=WormBase Gene ID /WP=CE08545 /TR=O01685 /GB=AAC24265.1 /SUBMIT=ST.LOUIS /CHR=1 /FEA=Sanger Annotation /DEF=alanine aminotransferase
190452_at	221.8	P	0.000732	246.8	P	0.000732	223.1	P	0.000244	211.8	P	0.000244	C02F5.3 /REP_DB=WormBase Gene ID /WP=CE00039 /TR=SW:P34280 /GB=AAA27918.1 /SUBMIT=ST.LOUIS /CHR=3 /FEA=Sanger Annotation /DEF=GTP-binding protein
193888_s_at	664.5	P	0.000244	870.8	P	0.000244	849.1	P	0.000244	816	P	0.000244	K07A1.12 /REP_DB=WormBase Gene ID /WP=CE16234 /GEN=rba-2 /TR=SW:P90916 /GB=CAA19477.1 /SUBMIT=HINXTON /CHR=1 /FEA=Sanger Annotation /DEF=chromatin assembly factor 1 P55 subunit like
172019_x_at	215.9	P	0.000244	268.9	P	0.000244	330.3	P	0.000244	367.3	P	0.000244	g8515822 /REP_DB=GenBank Identifier /GB=AF269694.1 /PROTEIN_GB=AAF76193.1 /CHR=3 /FEA=Mapped Transcript /DEF=LIN-9S
173599_s_at	294.1	P	0.000244	338.7	P	0.000244	208	P	0.000244	216.6	P	0.000244	C68978 /REP_DB=TREMBL Accession /5_PRIME_EXT_ID=Y48G10A.3 /5_PRIME_EXT_DB=WormBase Gene ID /GB=C68978 /WB_GENE_ID=Y48G10A.3 /WP=CE25314 /CHR=1 /FEA=Genomic Cluster /DEF=C.elegans cDNA clone yk298d6 : 5prime end, single read.
188120_at	247.9	P	0.000244	280.1	P	0.000244	287.8	P	0.000244	290.6	P	0.000244	ZK1248.3 /REP_DB=WormBase Gene ID /WP=CE02903 /GEN=ehs-1 /TR=Q23418 /GB=AAC71084.1 /SUBMIT=ST.LOUIS /CHR=2 /FEA=Sanger Annotation
181555_at	289.2	P	0.000244	313.9	P	0.000244							B0496.7 /REP_DB=WormBase Gene ID /WP=CE06719 /TR=Q17522 /GB=AAK18878.1 /SUBMIT=ST.LOUIS /CHR=4 /FEA=Sanger Annotation
190916_at	84.9	P	0.001221	75.8	P	0.000244							C23G10.6 /REP_DB=WormBase Gene ID /WP=CE04052 /TR=Q9GYR7 /GB=AAF99874.1 /SUBMIT=ST.LOUIS /CHR=3 /FEA=Sanger Annotation /DEF=UDP-glucosyltransferase
179993_at													F35C11.6 /REP_DB=WormBase Gene ID /WP=CE02212 /TR=Q20020 /GB=CAA90243.1 /SUBMIT=HINXTON /CHR=2 /FEA=Sanger Annotation
174531_at							72.3	P	0.046143				CEC2681_rc /REP_DB=TREMBL Accession /GB=C08268 /CHR=2 /FEA=Genomic Cluster /DEF=C.elegans cDNA clone yk185c2 : 3prime end, single read.
187448_at	314	P	0.000244	289.7	P	0.000244	419.4	P	0.000244	375	P	0.000244	ZK1098.5 /REP_DB=WormBase Gene ID /WP=CE00368 /TR=SW:P34605 /GB=CAA80133.1 /SUBMIT=HINXTON /CHR=3 /FEA=Sanger Annotation
174858_at	128.7	P	0.000732	114.6	P	0.001953	211.4	P	0.000244	153.1	P	0.000732	CEK079H2R_rc /REP_DB=TREMBL Accession /GB=D71677 /CHR=1 /FEA=Genomic Cluster /DEF=C.elegans cDNA clone yk79h2 : 3prime end, single read.
178767_at	81.4	P	0.001953										C10C5.2 /REP_DB=WormBase Gene ID /WP=CE03010 /TR=Q17896 /GB=CAA92443.1 /SUBMIT=HINXTON /CHR=4 /FEA=Sanger Annotation
172695_x_at													ZC477.1 /REP_DB=WormBase Gene ID /WP=CE28161 /GEN=ssq-3 /TR=Q23347 /GB=AAK19014.2 /SUBMIT=ST.LOUIS /CHR=4 /FEA=Sanger Annotation
187537_s_at	186.1	P	0.01416	195.8	P	0.008057	197.3	P	0.00415	193.5	P	0.01416	Y55F3AM.12 /REP_DB=WormBase Gene ID /WP=CE22543 /TR=Q9N363 /GB=AAF60791.1 /SUBMIT=ST.LOUIS /CHR=4 /FEA=Sanger Annotation
174740_s_at	197	P	0.000244	252.1	P	0.000244	254.5	P	0.000244	237.9	P	0.000732	CEK033C3R_rc /REP_DB=TREMBL Accession /GB=D33592 /CHR=1 /FEA=Genomic Cluster /DEF=C.elegans cDNA clone yk33c3 : 3prime end, single read.
176327_s_at													Y47D7A.5 /REP_DB=WormBase Gene ID /WP=CE22065 /SUBMIT=ST.LOUIS /CHR=5 /FEA=Sanger Annotation
192826_s_at	273.7	P	0.000732	439.9	P	0.000732	260.2	P	0.000732	269.3	P	0.001953	F32H2.1B /REP_DB=WormBase Gene ID /WP=CE17749 /TR=O62208 /GB=CAB04248.1 /SUBMIT=HINXTON /CHR=1 /FEA=Sanger Annotation /DEF=Myb DNA-binding proteins (2 domains)
178221_at	103.7	P	0.00415	88.9	P	0.00415	130.5	P	0.001953	124.8	P	0.001953	F21C3.4 /REP_DB=WormBase Gene ID /WP=CE27134 /TR=Q19672 /GB=CAA95803.2 /SUBMIT=HINXTON /CHR=1 /FEA=Sanger Annotation
189233_s_at	70.7	P	0.000244	90	P	0.000732							C44C8.6 /REP_DB=WormBase Gene ID /WP=CE17545 /CHR=4 /FEA=Sanger Annotation /DEF=protein kinase (ST.LOUIS) TR:Q9TZ16 protein_id:AAC68944.1
181287_at													C37H5.2 /REP_DB=WormBase Gene ID /WP=CE08626 /TR=P91143 /GB=AAB42366.1 /SUBMIT=ST.LOUIS /CHR=5 /FEA=Sanger Annotation
187000_s_at	101.7	P	0.008057	113	P	0.01416	153.9	P	0.00415	146.8	P	0.00415	Y57A10A.27 /REP_DB=WormBase Gene ID /WP=CE25507 /TR=Q9U210 /GB=CAB60768.1 /SUBMIT=HINXTON /CHR=2 /FEA=Sanger Annotation
174328_at	468.3	P	0.000732	425.7	P	0.000732	386.6	P	0.000244	333.7	P	0.001221	C59439_rc /REP_DB=TREMBL Accession /GB=C59439 /CHR=2 /FEA=Genomic Cluster /DEF=C.elegans cDNA clone yk431a8 : 3prime end, single read.
188452_s_at	114.9	P	0.000244	129.8	P	0.000244							B0523.5 /REP_DB=WormBase Gene ID /WP=CE06721 /GEN=sup-5 /TR=SW:P34268 /GB=AAB37088.1 /SUBMIT=ST.LOUIS /CHR=3 /FEA=Sanger Annotation
186645_s_at	275.3	P	0.000244	239.4	P	0.000244	264.9	P	0.000244	274.1	P	0.000244	Y25C1A.7B /REP_DB=WormBase Gene ID /WP=CE21475 /TR=Q9TYM1 /GB=AAD12839.1 /SUBMIT=ST.LOUIS /CHR=2 /FEA=Sanger Annotation
175851_s_at													C36E6.A /REP_DB=WormBase Gene ID /WP=CE20541 /CHR=X /FEA=Sanger Annotation /DEF=(ST.LOUIS)
185522_at													Y106G6H.1 /REP_DB=WormBase Gene ID /WP=CE20411 /TR=Q9U301 /GB=CAB63336.1 /SUBMIT=HINXTON /CHR=1 /FEA=Sanger Annotation
189534_at							76	P	0.030273				F55F3.2 /REP_DB=WormBase Gene ID /WP=CE18745 /TR=Q9XUY4 /GB=CAB04478.1 /SUBMIT=HINXTON /CHR=X /FEA=Sanger Annotation /DEF=Carboxylesterases
172463_x_at	333.2	P	0.00293	394.3	P	0.000244	312.2	P	0.00293	381	P	0.00293	Y17G7B.2C /REP_DB=WormBase Gene ID /WP=CE21379 /TR=Q9XXH3 /GB=CAA19469.1 /SUBMIT=HINXTON /CHR=2 /FEA=Sanger Annotation
175504_at	125	P	0.000244	99.8	P	0.000244							AU114951_rc /REP_DB=TREMBL Accession /GB=AU114951 /CHR=5 /FEA=Genomic Cluster /DEF=Caenorhabditis elegans cDNA clone:yk724a11 : 3prime end, single read.
186610_s_at													C17G10.4A /REP_DB=WormBase Gene ID /WP=CE16860 /TR=P81299 /GB=AAB93457.1 /SUBMIT=ST.LOUIS /CHR=2 /FEA=Sanger Annotation
179987_at	386.3	P	0.000244	438.3	P	0.000244	657.6	P	0.000244	627.9	P	0.000244	Y39E4B.5 /REP_DB=WormBase Gene ID /WP=CE21717 /TR=Q9U2K5 /GB=CAB54427.1 /SUBMIT=HINXTON /CHR=3 /FEA=Sanger Annotation
185585_at	102	P	0.001953	96.6	P	0.001221	95.5	P	0.000732	104.4	P	0.001953	W09G12.9 /REP_DB=WormBase Gene ID /WP=CE18348 /TR=O45200 /GB=AAC04452.1 /SUBMIT=ST.LOUIS /CHR=4 /FEA=Sanger Annotation
174452_at	491.3	P	0.000244	540.3	P	0.000244	565.2	P	0.000244	644	P	0.000244	C55857_rc /REP_DB=TREMBL Accession /GB=C55857 /CHR=1 /FEA=Genomic Cluster /DEF=C.elegans cDNA clone yk223f12 : 3prime end, single read.
188625_at	122.4	P	0.001953	123.1	P	0.000732	178.3	P	0.000244	160.9	P	0.001221	C54G4.6 /REP_DB=WormBase Gene ID /WP=CE05512 /TR=Q18851 /GB=CAA99818.1 /SUBMIT=HINXTON /CHR=1 /FEA=Sanger Annotation /DEF=MAF protein
178393_at													ZK899.1 /REP_DB=WormBase Gene ID /WP=CE01118 /TR=Q23659 /GB=CAA85496.1 /SUBMIT=HINXTON /CHR=X /FEA=Sanger Annotation
179714_at	205.4	P	0.008057	207	P	0.00293	111.6	P	0.018555	105.8	P	0.018555	F13D12.3 /REP_DB=WormBase Gene ID /WP=CE03197 /TR=Q19395 /GB=CAA88949.1 /SUBMIT=HINXTON /CHR=2 /FEA=Sanger Annotation
180964_s_at	262.1	P	0.000244	238.9	P	0.000244	155	P	0.000244	161.3	P	0.000244	H04D03.3 /REP_DB=WormBase Gene ID /WP=CE16167 /TR=O45608 /GB=CAA15959.1 /SUBMIT=HINXTON /CHR=3 /FEA=Sanger Annotation
173356_s_at	266.4	P	0.000244	233.2	P	0.000244	271.6	P	0.000244	181.5	P	0.000244	AV176340_rc /REP_DB=TREMBL Accession /GB=AV176340 /FEA=Transcript Cluster /DEF=Caenorhabditis elegans cDNA clone:yk512a1 : 3prime end, single read.
181108_at	254.2	P	0.000244	235.3	P	0.000244	326.2	P	0.000244	305.1	P	0.000244	F01F1.5 /REP_DB=WormBase Gene ID /WP=CE01231 /TR=Q19086 /GB=AAC46639.1 /SUBMIT=ST.LOUIS /CHR=3 /FEA=Sanger Annotation
178746_s_at	345.5	P	0.000244	244.9	P	0.000244	327.1	P	0.000244	380.5	P	0.000244	F26E4.4 /REP_DB=WormBase Gene ID /WP=CE09688 /TR=P90847 /GB=CAB02998.1 /SUBMIT=HINXTON /CHR=1 /FEA=Sanger Annotation
177600_at	227.5	P	0.000244	219	P	0.001221	273.9	P	0.000244	277.2	P	0.000732	F02E9.4 /REP_DB=WormBase Gene ID /WP=CE09187 /TR=O01319 /GB=CAB04052.1 /SUBMIT=HINXTON /CHR=1 /FEA=Sanger Annotation
182312_at	286.8	P	0.000244	319.7	P	0.000244	338.3	P	0.000244	367.7	P	0.000244	C05D2.5 /REP_DB=WormBase Gene ID /WP=CE26863 /TR=O45134 /GB=AAC02722.2 /SUBMIT=ST.LOUIS /CHR=3 /FEA=Sanger Annotation
179959_at													C18B2.3 /REP_DB=WormBase Gene ID /WP=CE27077 /TR=Q18074 /GB=AAK39177.1 /SUBMIT=ST.LOUIS /CHR=X /FEA=Sanger Annotation
186997_at	232.6	P	0.000244	221.7	P	0.000244	258	P	0.000244	251.6	P	0.000244	F33D11.11 /REP_DB=WormBase Gene ID /WP=CE09902 /TR=O44782 /GB=AAB96705.1 /SUBMIT=ST.LOUIS /CHR=1 /FEA=Sanger Annotation
171867_x_at	1879.7	P	0.000244	1791.8	P	0.000244	202.8	P	0.000244	184.8	P	0.000732	CEC2033_rc /REP_DB=TREMBL Accession /GB=C10203 /FEA=Transcript Cluster /DEF=C.elegans cDNA clone yk122h4 : 3prime end, single read.
191666_s_at	85.9	P	0.01416	84.1	P	0.018555	113.7	P	0.018555	103.4	P	0.030273	R12A1.4 /REP_DB=WormBase Gene ID /WP=CE17207 /GEN=ges-1 /TR=O16702 /GB=AAB66165.1 /SUBMIT=ST.LOUIS /CHR=5 /FEA=Sanger Annotation /DEF=carboxylesterase
185070_s_at	119.1	P	0.000244	130.3	P	0.000244							C46G7.4B /REP_DB=WormBase Gene ID /WP=CE08781 /TR=Q9TY23 /GB=AAB52878.1 /SUBMIT=ST.LOUIS /CHR=4 /FEA=Sanger Annotation
189545_s_at	330.6	P	0.001953	311.1	P	0.008057							F41F3.4 /REP_DB=WormBase Gene ID /WP=CE07218 /TR=Q20282 /GB=AAA97982.1 /SUBMIT=ST.LOUIS /CHR=5 /FEA=Sanger Annotation /DEF=cuticle collagen
190757_s_at	1659.5	P	0.000244	1897.6	P	0.000244	2329.3	P	0.000244	2619.3	P	0.000244	F46E10.10 /REP_DB=WormBase Gene ID /WP=CE20820 /TR=Q9UAV5 /GB=AAD14720.1 /SUBMIT=ST.LOUIS /CHR=5 /FEA=Sanger Annotation /DEF=lactate dehydrogenase
172940_x_at	110.3	P	0.000244	107	P	0.000244	85.8	P	0.000244	132	P	0.001953	F44A6.2A /REP_DB=WormBase Gene ID /WP=CE03323 /GEN=sex-1 /TR=SW:P41830 /GB=CAA90722.1 /SUBMIT=HINXTON /CHR=X /FEA=Sanger Annotation /DEF=nuclear hormone receptor
193886_at	865.8	P	0.000244	1075.4	P	0.000244	1333.4	P	0.000244	1457.2	P	0.000244	C09G4.3 /REP_DB=WormBase Gene ID /WP=CE03980 /GEN=dom-6 /TR=SW:Q17868 /GB=AAF99866.1 /SUBMIT=ST.LOUIS /CHR=4 /FEA=Sanger Annotation /DEF=cyclin-dependent kinase regulatory subunit
191226_s_at	272	P	0.000244	297.3	P	0.000244	174.6	P	0.000244	207.3	P	0.000244	F37B12.2 /REP_DB=WormBase Gene ID /WP=CE03290 /TR=Q20117 /GB=CAA90955.1 /SUBMIT=HINXTON /CHR=2 /FEA=Sanger Annotation /DEF=glutamate-cysteine ligase
173171_s_at	282.6	P	0.000732	291.8	P	0.001221	288.6	P	0.000244	218.3	P	0.000732	AV184705_rc /REP_DB=TREMBL Accession /FEA=EST Transcript /REVCOMP /GB=AV184705 /DEF=Caenorhabditis elegans cDNA clone:yk668d10 : 3prime end, single read.
179598_s_at	88.4	P	0.010742	91.7	P	0.005859							C04H5.2 /REP_DB=WormBase Gene ID /WP=CE15588 /TR=O62025 /GB=CAB03841.1 /SUBMIT=HINXTON /CHR=2 /FEA=Sanger Annotation
173357_s_at	105.4	P	0.000244	96.7	P	0.000244	128.7	P	0.000244	110.5	P	0.000244	AU115168_rc /REP_DB=TREMBL Accession /GB=AU115168 /FEA=Transcript Cluster /DEF=Caenorhabditis elegans cDNA clone:yk726f7 : 3prime end, single read.
178981_s_at	185.4	P	0.00293	186.2	P	0.001221	227.4	P	0.00293	231	P	0.001953	B0001.3 /REP_DB=WormBase Gene ID /WP=CE05141 /TR=Q17412 /GB=CAA93452.1 /SUBMIT=HINXTON /CHR=4 /FEA=Sanger Annotation
184913_s_at	71	P	0.00415	86.9	P	0.001953							T22F3.11 /REP_DB=WormBase Gene ID /WP=CE18279 /TR=Q94307 /GB=AAD56301.1 /SUBMIT=ST.LOUIS /CHR=5 /FEA=Sanger Annotation
180838_at	299.4	P	0.010742	346.7	P	0.005859	354.1	P	0.008057	353.2	P	0.018555	ZK430.1 /REP_DB=WormBase Gene ID /WP=CE05078 /TR=Q23495 /GB=AAA83581.1 /SUBMIT=ST.LOUIS /CHR=2 /FEA=Sanger Annotation
176313_at													F42H10.3 /REP_DB=WormBase Gene ID /WP=CE00165 /SUBMIT=ST.LOUIS /CHR=3 /FEA=Sanger Annotation
192545_at	112.7	P	0.000244	126.8	P	0.000244	96.8	P	0.000244	90.3	P	0.000244	F55A4.1 /REP_DB=WormBase Gene ID /WP=CE19895 /TR=Q94241 /GB=AAB07559.2 /SUBMIT=ST.LOUIS /CHR=X /FEA=Sanger Annotation /DEF=vesicle trafficking protein sec22b
174839_at													CEK019D1R_rc /REP_DB=TREMBL Accession /GB=D32601 /CHR=4 /FEA=Genomic Cluster /DEF=C.elegans cDNA clone yk19d1 : 3prime end, single read.
173648_s_at	94.9	P	0.000244	77.7	P	0.000244	104.4	P	0.000244	85.4	P	0.000244	CEC5213_rc /REP_DB=TREMBL Accession /5_PRIME_EXT_ID=F53G2.6 /5_PRIME_EXT_DB=WormBase Gene ID /GB=C10521 /WB_GENE_ID=F53G2.6 /WP=CE11000 /CHR=2 /FEA=Genomic Cluster /GEN=tsr-1 /DEF=C.elegans cDNA clone yk147g3 : 3prime end, single read.
184245_at	211	P	0.000244	240.4	P	0.000244	354.5	P	0.000244	341.6	P	0.000244	Y37D8A.18 /REP_DB=WormBase Gene ID /WP=CE20222 /TR=Q9XWV5 /GB=CAA21535.1 /SUBMIT=HINXTON /CHR=3 /FEA=Sanger Annotation
190547_at	332.9	P	0.001953	393.3	P	0.000244	386.9	P	0.000244	420.5	P	0.001953	Y110A7A.4 /REP_DB=WormBase Gene ID /WP=CE24124 /TR=Q9N588 /GB=AAF60422.1 /SUBMIT=ST.LOUIS /CHR=1 /FEA=Sanger Annotation /DEF=thymidylate synthase
186883_s_at	184.2	P	0.001953	227.1	P	0.00293	237.3	P	0.000732	269	P	0.00293	Y32H12A.7 /REP_DB=WormBase Gene ID /WP=CE24201 /TR=Q9N534 /GB=AAF60490.1 /SUBMIT=ST.LOUIS /CHR=3 /FEA=Sanger Annotation
193326_s_at	759.8	P	0.000244	784.8	P	0.000244	840.7	P	0.000244	798	P	0.000244	T05H10.6 /REP_DB=WormBase Gene ID /WP=CE01643 /TR=SW:P52899 /GB=CAA87793.1 /SUBMIT=HINXTON /CHR=2 /FEA=Sanger Annotation /DEF=pyruvate dehydrogenase E1 alpha subunit
173371_s_at	310.5	P	0.000244	327.3	P	0.000244	287.7	P	0.000244	264.8	P	0.000244	AV180315_rc /REP_DB=TREMBL Accession /GB=AV180315 /FEA=Transcript Cluster /DEF=Caenorhabditis elegans cDNA clone:yk605f2 : 3prime end, single read.
188606_at	305	P	0.000244	302.6	P	0.000244	403.4	P	0.000244	427	P	0.000244	T20B12.2 /REP_DB=WormBase Gene ID /WP=CE01408 /GEN=tbp-1 /TR=SW:P32085 /GB=AAA19055.1 /SUBMIT=ST.LOUIS /CHR=3 /FEA=Sanger Annotation
186854_s_at	235.1	P	0.000732	198.9	P	0.000732	219	P	0.000244	219.7	P	0.000244	Y59E9AL.4 /REP_DB=WormBase Gene ID /WP=CE25513 /TR=Q9N330 /GB=AAF60824.1 /SUBMIT=ST.LOUIS /CHR=4 /FEA=Sanger Annotation
175292_at	70.8	P	0.000244				177.5	P	0.000244	166.8	P	0.000732	AV185106_rc /REP_DB=TREMBL Accession /GB=AV185106 /CHR=3 /FEA=Genomic Cluster /DEF=Caenorhabditis elegans cDNA clone:yk673f7 : 3prime end, single read.
171967_x_at													AV199699_rc /REP_DB=TREMBL Accession /GB=AV199699 /FEA=Transcript Cluster /DEF=Caenorhabditis elegans cDNA clone:yk550d10 : 3prime end, single read.
179083_s_at	553.2	P	0.000244	813.2	P	0.000244	409	P	0.000244	352.9	P	0.000244	R03E1.2 /REP_DB=WormBase Gene ID /WP=CE18902 /TR=Q9XTY9 /GB=CAB07401.1 /SUBMIT=HINXTON /CHR=X /FEA=Sanger Annotation
175318_at							88.3	P	0.000244	76.5	P	0.000244	AV184121_rc /REP_DB=TREMBL Accession /GB=AV184121 /CHR=1 /FEA=Genomic Cluster /DEF=Caenorhabditis elegans cDNA clone:yk660d7 : 3prime end, single read.
187141_at	287.4	P	0.000244	297.1	P	0.000244	255.7	P	0.000244	257.1	P	0.000244	F57B9.5 /REP_DB=WormBase Gene ID /WP=CE25013 /TR=SW:Q20932 /GB=AAA21176.1 /SUBMIT=ST.LOUIS /CHR=3 /FEA=Sanger Annotation
181271_s_at													ZK381.5 /REP_DB=WormBase Gene ID /WP=CE26340 /TR=Q9GYF6 /GB=AAG00058.1 /SUBMIT=ST.LOUIS /CHR=4 /FEA=Sanger Annotation
175508_at				77.6	P	0.000732							AU115977_rc /REP_DB=TREMBL Accession /GB=AU115977 /CHR=4 /FEA=Genomic Cluster /DEF=Caenorhabditis elegans cDNA clone:yk739b11 : 3prime end, single read.
173333_s_at	4025.5	P	0.000244	3591.8	P	0.000244	3683.2	P	0.000244	3753.4	P	0.000244	AV189693 /REP_DB=TREMBL Accession /GB=AV189693 /FEA=Transcript Cluster /DEF=Caenorhabditis elegans cDNA clone:yk561d8 : 5prime end, single read.
191732_s_at	103	P	0.008057	78.7	P	0.037598	74.3	P	0.023926	90.5	P	0.023926	C53D5.5 /REP_DB=WormBase Gene ID /WP=CE23612 /TR=Q9N5V4 /GB=AAF39787.1 /SUBMIT=ST.LOUIS /CHR=1 /FEA=Sanger Annotation /DEF=gamma-glutamyltranspeptidase
182934_at	258.8	P	0.000244	208.2	P	0.000244	119.3	P	0.000244	230.3	P	0.000732	C30H7.2 /REP_DB=WormBase Gene ID /WP=CE27807 /TR=O01492 /GB=AAB63409.2 /SUBMIT=ST.LOUIS /CHR=1 /FEA=Sanger Annotation
185326_at	74	P	0.023926				98.2	P	0.005859	120.6	P	0.010742	H22D07.1 /REP_DB=WormBase Gene ID /WP=CE17978 /TR=O44536 /GB=AAB94161.1 /SUBMIT=ST.LOUIS /CHR=5 /FEA=Sanger Annotation
173565_s_at	206.3	P	0.000244	219.1	P	0.000244	436.5	P	0.000244	465.5	P	0.000244	CEK033F8F /REP_DB=TREMBL Accession /5_PRIME_EXT_ID=C05C8.6 /5_PRIME_EXT_DB=WormBase Gene ID /GB=D36487 /WB_GENE_ID=C05C8.6 /WP=CE07924 /CHR=5 /FEA=Genomic Cluster /DEF=C.elegans cDNA clone yk33f8 : 5prime end, single read.
182388_at	205.2	P	0.000244	217.9	P	0.000244							F53C11.1 /REP_DB=WormBase Gene ID /WP=CE10904 /TR=Q93765 /GB=CAB02120.1 /SUBMIT=HINXTON /CHR=5 /FEA=Sanger Annotation
174794_at	136.6	P	0.000244	203.9	P	0.000244	243.6	P	0.000244	250.4	P	0.000732	CEK034H2R_rc /REP_DB=TREMBL Accession /GB=D33705 /CHR=2 /FEA=Genomic Cluster /DEF=C.elegans cDNA clone yk34h2 : 3prime end, single read.
177624_at	432.5	P	0.000244	466.6	P	0.000244	866.6	P	0.000244	840.7	P	0.000244	D1054.3 /REP_DB=WormBase Gene ID /WP=CE05522 /TR=Q18949 /GB=CAA98442.1 /SUBMIT=HINXTON /CHR=5 /FEA=Sanger Annotation
189878_at	734.2	P	0.000244	851.6	P	0.000244	458.9	P	0.000244	503.7	P	0.000244	C03C10.1 /REP_DB=WormBase Gene ID /WP=CE00872 /TR=SW:P42168 /GB=CAA84685.1 /SUBMIT=HINXTON /CHR=3 /FEA=Sanger Annotation /DEF=casein Kinase I
192159_at	91	P	0.001953	91.8	P	0.001953	81.9	P	0.001953	93.6	P	0.00415	F46F6.2 /REP_DB=WormBase Gene ID /WP=CE18699 /TR=O17874 /GB=CAA90345.1 /SUBMIT=HINXTON /CHR=X /FEA=Sanger Annotation /DEF=Protein kinase C terminal domain
182357_at													Y43F8C.2 /REP_DB=WormBase Gene ID /WP=CE21900 /TR=Q9XWN4 /GB=CAA21617.1 /SUBMIT=HINXTON /CHR=5 /FEA=Sanger Annotation
185494_at	311.5	P	0.000244	344.3	P	0.000244	388.1	P	0.000244	356.3	P	0.000244	F42A10.6 /REP_DB=WormBase Gene ID /WP=CE01297 /TR=Q20311 /GB=AAA19077.1 /SUBMIT=ST.LOUIS /CHR=3 /FEA=Sanger Annotation
181332_at	236.4	P	0.000244	260.7	P	0.000244	384.9	P	0.000244	389.9	P	0.000244	F55G1.6 /REP_DB=WormBase Gene ID /WP=CE07283 /TR=Q20846 /GB=AAB00643.1 /SUBMIT=ST.LOUIS /CHR=4 /FEA=Sanger Annotation
172734_x_at	137.2	P	0.000244	107	P	0.000244							ZK1248.4 /REP_DB=WormBase Gene ID /WP=CE02603 /GB=AAC71085.1 /SUBMIT=ST.LOUIS /CHR=2 /FEA=Sanger Annotation /DEF=Major sperm protein
183139_at	129.6	P	0.023926	132	P	0.030273	162.7	P	0.00415	104.6	P	0.008057	F15A4.11 /REP_DB=WormBase Gene ID /WP=CE23655 /TR=Q9U3J3 /GB=CAB54221.1 /SUBMIT=HINXTON /CHR=2 /FEA=Sanger Annotation
185359_at	3565.4	P	0.000244	3029.8	P	0.000244	3688.6	P	0.000244	3526.7	P	0.000244	F54E7.2 /REP_DB=WormBase Gene ID /WP=CE26896 /GEN=rps-12 /GB=AAK20077.1 /SUBMIT=ST.LOUIS /CHR=3 /FEA=Sanger Annotation
193233_at	79.8	P	0.00293				136.7	P	0.001221	142.1	P	0.000732	C01A2.3 /REP_DB=WormBase Gene ID /WP=CE07785 /TR=O02207 /GB=CAB02698.1 /SUBMIT=HINXTON /CHR=1 /FEA=Sanger Annotation /DEF=cytochrome oxidase biogenesis protein like
182646_s_at	351.1	P	0.000244	288.7	P	0.000244	307.6	P	0.000244	287.5	P	0.000244	T23B3.1 /REP_DB=WormBase Gene ID /WP=CE14008 /TR=P91492 /GB=AAB42332.1 /SUBMIT=ST.LOUIS /CHR=1 /FEA=Sanger Annotation
189419_at	212	P	0.000244	235.6	P	0.000244							F15B9.6 /REP_DB=WormBase Gene ID /WP=CE09411 /TR=Q19481 /GB=CAB01424.1 /SUBMIT=HINXTON /CHR=5 /FEA=Sanger Annotation /DEF=phospholipase A2
173666_at													AU109854 /REP_DB=TREMBL Accession /5_PRIME_EXT_ID=R07G3.8 /5_PRIME_EXT_DB=WormBase Gene ID /GB=AU109854 /WB_GENE_ID=R07G3.8 /WP=CE02027 /CHR=2 /FEA=Genomic Cluster /DEF=Caenorhabditis elegans cDNA clone:yk711h4 : 5prime end, single read.
193768_at													C45E1.1 /REP_DB=WormBase Gene ID /WP=CE16926 /GEN=nhr-64 /TR=SW:O44960 /GB=AAC24283.1 /SUBMIT=ST.LOUIS /CHR=1 /FEA=Sanger Annotation /DEF=hormone receptor-zinc finger protein
180226_s_at	168.3	P	0.010742	163	P	0.010742	216.4	P	0.001953	267.9	P	0.00293	W10D9.4 /REP_DB=WormBase Gene ID /WP=CE14792 /TR=O17286 /GB=AAB71054.1 /SUBMIT=ST.LOUIS /CHR=2 /FEA=Sanger Annotation
188611_s_at	83.5	P	0.000244	112.7	P	0.000244	159.5	P	0.000244	136.7	P	0.000244	F21H12.5 /REP_DB=WormBase Gene ID /WP=CE01916 /GEN=fbf-2 /TR=SW:Q09312 /GB=AAC46716.1 /SUBMIT=ST.LOUIS /CHR=2 /FEA=Sanger Annotation
187646_s_at	731.6	P	0.000244	773.5	P	0.000244	275.6	P	0.000244	219.5	P	0.000244	C46C2.5 /REP_DB=WormBase Gene ID /WP=CE23598 /CHR=4 /FEA=Sanger Annotation /DEF=(HINXTON) TR:Q9U3M0 protein_id:CAB54197.1
185059_at	653.4	P	0.000244	619.3	P	0.000244	733.4	P	0.000244	696.6	P	0.000244	T05H4.12 /REP_DB=WormBase Gene ID /WP=CE13291 /TR=O16517 /GB=AAB66018.1 /SUBMIT=ST.LOUIS /CHR=5 /FEA=Sanger Annotation
174941_s_at	100.9	P	0.00415	117	P	0.005859	130.9	P	0.00293	124.8	P	0.00415	CEK043AZR_rc /REP_DB=TREMBL Accession /GB=D34229 /CHR=1 /FEA=Genomic Cluster /DEF=C.elegans cDNA clone yk43a12 : 3prime end, single read.
181817_s_at							73.2	P	0.037598				C32E8.9 /REP_DB=WormBase Gene ID /WP=CE08533 /TR=P91130 /GB=AAB42326.1 /SUBMIT=ST.LOUIS /CHR=1 /FEA=Sanger Annotation
192382_s_at	157	P	0.000244	148.8	P	0.000244	217.2	P	0.000244	179.7	P	0.000244	D2023.5 /REP_DB=WormBase Gene ID /WP=CE09075 /TR=SW:O17730 /GB=CAB02870.1 /SUBMIT=HINXTON /CHR=5 /FEA=Sanger Annotation /DEF=thiosulphate sulphurtransferase
175992_at							78.4	P	0.023926				R13A5.7 /REP_DB=WormBase Gene ID /WP=CE01379 /SUBMIT=ST.LOUIS /CHR=3 /FEA=Sanger Annotation
178889_at													T04A8.4 /REP_DB=WormBase Gene ID /WP=CE01073 /TR=Q22133 /GB=CAA84722.1 /SUBMIT=HINXTON /CHR=3 /FEA=Sanger Annotation
192698_at	249.5	P	0.008057	282.4	P	0.008057	177.6	P	0.01416	155.6	P	0.023926	B0361.5 /REP_DB=WormBase Gene ID /WP=CE00834 /TR=SW:Q10949 /GB=AAK18866.1 /SUBMIT=ST.LOUIS /CHR=3 /FEA=Sanger Annotation /DEF=Phosphatidylserine decarboxylase
176408_s_at	97.7	P	0.000732	106.6	P	0.000732	101.7	P	0.000244	123.2	P	0.000732	Y71F9AR.A /REP_DB=WormBase Gene ID /WP=CE26245 /CHR=1 /FEA=Sanger Annotation /DEF=(ST.LOUIS)
194186_x_at	3859.2	P	0.000732	3508.8	P	0.000732	3532.2	P	0.000244	4567	P	0.000244	CEK082GZR_rc /REP_DB=TREMBL Accession /GB=D71858 /CHR=2 /FEA=Genomic Cluster /DEF=C.elegans cDNA clone yk82g12 : 3prime end, single read.
186319_at	208	P	0.000732	168.5	P	0.000732	249.2	P	0.000732	212.2	P	0.000244	F52C12.1 /REP_DB=WormBase Gene ID /WP=CE19434 /TR=Q9TXV7 /GB=AAC68960.1 /SUBMIT=ST.LOUIS /CHR=4 /FEA=Sanger Annotation
187220_at	79.6	P	0.001953	89.1	P	0.000244	125.7	P	0.000244	101.9	P	0.001221	D1044.6 /REP_DB=WormBase Gene ID /WP=CE01209 /TR=SW:P41954 /GB=AAA50738.1 /SUBMIT=ST.LOUIS /CHR=3 /FEA=Sanger Annotation
187059_at	209.2	P	0.000244	208.5	P	0.000732	235.3	P	0.000244	211.5	P	0.000244	Y57A10A.18 /REP_DB=WormBase Gene ID /WP=CE25502 /TR=Q9U207 /GB=CAB60772.1 /SUBMIT=HINXTON /CHR=2 /FEA=Sanger Annotation
179259_at	276.2	P	0.001221	281.8	P	0.000732	376.3	P	0.000732	348.7	P	0.001221	K08E3.7 /REP_DB=WormBase Gene ID /WP=CE18873 /TR=Q9XUS3 /GB=CAB04599.1 /SUBMIT=HINXTON /CHR=3 /FEA=Sanger Annotation
193839_s_at										76.3	P	0.001953	Y106G6D.7 /REP_DB=WormBase Gene ID /WP=CE24110 /TR=Q9U304 /GB=CAA20980.2 /SUBMIT=HINXTON /CHR=1 /FEA=Sanger Annotation /DEF=RNA recognition motif. (aka RRM, RBD, or RNP domain)
184586_s_at	346	P	0.000244	315.8	P	0.000244	404.5	P	0.000244	411.9	P	0.000244	T09B4.10 /REP_DB=WormBase Gene ID /WP=CE13475 /TR=O02162 /GB=AAB53012.1 /SUBMIT=ST.LOUIS /CHR=1 /FEA=Sanger Annotation
[truncated: 7,294 more rows]
